# Supplementary material for: Occurrence and Function of the Na+-Translocating NADH:Quinone Oxidoreductase in Prevotella spp
Source: Microorganisms. 2019 Apr 27;7(5):117. doi: 10.3390/microorganisms7050117 (PMC6560451; doi:10.3390/microorganisms7050117)
Supplement: Supplementary file 1 [file microorganisms-07-00117-s001.zip]

Archive with 4 entries (4 files):
- Supplementary material/Figure S1.jpg
- Supplementary material/Table S1.xlsx
- Supplementary material/Table S2.xlsx
- Supplementary material/Table S3.xlsx
