# Supplementary material for: Occurrence and Function of the Na+-Translocating NADH:Quinone Oxidoreductase in Prevotella spp
Source: Microorganisms. 2019 Apr 27;7(5):117. doi: 10.3390/microorganisms7050117 (PMC6560451; doi:10.3390/microorganisms7050117)
Supplement: Supplementary file 1 [file microorganisms-07-00117-s001.zip › Supplementary material/Table S1.xlsx]

## Sheet: Prevotellaceae-derived proteins
Table S1. Prevotellaceae-derived proteins identified in the rumen ecosystem. Quantification parameters of MaxQuant (v. 1.5.3.8) and the assignments of CELLO (v.2.5), TMHMM Server (v.2.0) and PRED-TMBB2 for subcellular localization, α-helices and ß-barrel outer membrane proteins.
	MaxQuant v. 1.5.3.8 (http://www.coxdocs.org/doku.php?id=maxquant:start)					CELLO v.2.5 (http://cello.life.nctu.edu.tw/)											TMHMM Server v.2.0 (http://www.cbs.dtu.dk/services/TMHMM/)				PRED-TMBB2 (http://www.compgen.org/tools/PRED-TMBB2)
Uniprot accession number	Fasta header	Score (Max Quant)	Sequence coverage (%)	Unique peptides	Total peptides	Comp.Result	Di-pep.Result	part-Comp.Result	chemo-type.Result	Neighbor	extra	outer	peri	inner	cyto	#Most-likely-Location	The expected number of amino acids in transmembrane helices	The expected number of amino acids in transmembrane helices in the first 60 amino acids of the protein	The number of predicted transmembrane helices by N-best	The topology predicted by N-best	SP	β-score (cut-off is 0.43)	OMPdb family	#TM	Reliability
A0A010YBU9	>tr|A0A010YBU9|A0A010YBU9_9BACT Chaperone protein DnaK OS=Prevotella oryzae DSM 17970 GN=dnaK PE=2 SV=1	7.5354	33.2	1	16	Periplasmic	Periplasmic	Periplasmic	OuterMembrane	Periplasmic	0.500738	0.67083	2.32523	0.196322	1.30688	Periplasmic	ExpAA=0.01	First60=0.00	PredHel=0	Topology=o	20-1	N|0.001	--	--	1
D3IMM3	>tr|D3IMM3|D3IMM3_9BACT DNA gyrase/topoisomerase IV, A subunit OS=Prevotella sp. oral taxon 317 str. F0108 GN=HMPREF0670_02742 PE=4 SV=1	1.5126	1.1	1	1	Cytoplasmic	Cytoplasmic	Cytoplasmic	Cytoplasmic	Cytoplasmic	0.180553	0.368127	0.38067	0.258411	3.81224	Cytoplasmic	ExpAA=0.04	First60=0.01	PredHel=0	Topology=o	--	N|0.000	--	4	0.96
A0A010ZKC9	>tr|A0A010ZKC9|A0A010ZKC9_9BACT TonB-linked outer membrane protein, SusC/RagA family OS=Prevotella oryzae DSM 17970 GN=XylorDRAFT_0030 PE=4 SV=1	-2	3.4	1	3	Extracellular	OuterMembrane	OuterMembrane	OuterMembrane	OuterMembrane	1.22694	3.33749	0.0806192	0.285768	0.0691812	OuterMembrane	ExpAA=18.51	First60=18.47	PredHel=1	Topology=i5-27o	29-1	Y|0.874	--	26	0.918
A0A010ZKG4	>tr|A0A010ZKG4|A0A010ZKG4_9BACT Cysteine synthase OS=Prevotella oryzae DSM 17970 GN=XylorDRAFT_0066 PE=3 SV=1	79.838	18.4	1	5	Cytoplasmic	Cytoplasmic	Cytoplasmic	Cytoplasmic	Cytoplasmic	0.201183	0.0971057	1.02098	0.277128	3.4036	Cytoplasmic	ExpAA=0.99	First60=0.00	PredHel=0	Topology=o	--	N|0.002	--	--	1
A0A010ZKM2	>tr|A0A010ZKM2|A0A010ZKM2_9BACT SusD family protein OS=Prevotella oryzae DSM 17970 GN=XylorDRAFT_0117 PE=4 SV=1	3.3159	5	1	3	OuterMembrane	OuterMembrane	Extracellular	OuterMembrane	OuterMembrane	2.01521	2.41471	0.459077	0.0392866	0.0717211	OuterMembrane	ExpAA=2.90	First60=2.81	PredHel=0	Topology=o	26-1	N|0.003	--	--	1
A0A011A6M6	>tr|A0A011A6M6|A0A011A6M6_9BACT Uncharacterized protein OS=Prevotella oryzae DSM 17970 GN=XylorDRAFT_0040 PE=4 SV=1	1.4421	3.7	1	1	Periplasmic	Extracellular	Extracellular	Extracellular	OuterMembrane	1.75875	1.77882	1.26089	0.0410129	0.160531	OuterMembrane	ExpAA=10.14	First60=10.13	PredHel=0	Topology=o	19-1	N|0.001	--	2	0.944
R5GTV6	>tr|R5GTV6|R5GTV6_9BACT ParA family ATPase OS=Prevotella sp. CAG:755 GN=BN773_00116 PE=4 SV=1	3.0391	10.6	3	3	Cytoplasmic	Cytoplasmic	Cytoplasmic	Cytoplasmic	Cytoplasmic	0.125061	0.136482	0.233177	0.162311	4.34297	Cytoplasmic	ExpAA=0.04	First60=0.01	PredHel=0	Topology=o	--	N|0.004	--	--	1
A0A069QDT4	>tr|A0A069QDT4|A0A069QDT4_PRELO Peptidase M16 inactive domain protein OS=Prevotella loescheii DSM 19665 = JCM 12249 = ATCC 15930 GN=HMPREF1991_02886 PE=3 SV=1	10.038	2.2	0	2	Periplasmic	OuterMembrane	Periplasmic	OuterMembrane	Periplasmic	0.435819	1.78991	2.31808	0.246791	0.209396	Periplasmic	ExpAA=0.21	First60=0.21	PredHel=0	Topology=o	20-1	N|0.000	--	--	0.955
A0A069QET8	>tr|A0A069QET8|A0A069QET8_PRELO Peptidyl-prolyl cis-trans isomerase OS=Prevotella loescheii DSM 19665 = JCM 12249 = ATCC 15930 GN=HMPREF1991_02792 PE=4 SV=1	4.0171	8.5	2	2	Cytoplasmic	Periplasmic	Periplasmic	Cytoplasmic	Cytoplasmic	0.211245	0.308808	1.99994	0.228643	2.25136	Cytoplasmic	ExpAA=0.02	First60=0.00	PredHel=0	Topology=o	--	N|0.005	--	--	1
A0A069QG04	>tr|A0A069QG04|A0A069QG04_PRELO Pyruvate, phosphate dikinase OS=Prevotella loescheii DSM 19665 = JCM 12249 = ATCC 15930 GN=HMPREF1991_02148 PE=4 SV=1	2.5031	10.5	1	11	Cytoplasmic	Cytoplasmic	Cytoplasmic	Cytoplasmic	Cytoplasmic	0.0818495	0.220924	0.394713	0.427697	3.87482	Cytoplasmic	ExpAA=0.01	First60=0.01	PredHel=0	Topology=o	--	N|0.000	--	--	1
A0A069QGF4	>tr|A0A069QGF4|A0A069QGF4_PRELO 30S ribosomal protein S2 OS=Prevotella loescheii DSM 19665 = JCM 12249 = ATCC 15930 GN=rpsB PE=3 SV=1	3.6618	45.4	1	17	Cytoplasmic	Cytoplasmic	Cytoplasmic	Cytoplasmic	Cytoplasmic	0.0487715	0.0402438	0.88639	0.243137	3.78146	Cytoplasmic	ExpAA=0.00	First60=0.00	PredHel=0	Topology=o	--	N|0.002	--	--	1
A0A069QHF7	>tr|A0A069QHF7|A0A069QHF7_PRELO TonB-dependent receptor OS=Prevotella loescheii DSM 19665 = JCM 12249 = ATCC 15930 GN=HMPREF1991_01821 PE=4 SV=1	1.3706	2.1	1	2	Extracellular	OuterMembrane	OuterMembrane	OuterMembrane	OuterMembrane	1.09823	3.56137	0.0841877	0.197465	0.0587485	OuterMembrane	ExpAA=0.06	First60=0.00	PredHel=0	Topology=o	17-1	Y|0.658	--	22	0.945
A0A069QIJ2	>tr|A0A069QIJ2|A0A069QIJ2_PRELO TonB-dependent receptor plug domain protein OS=Prevotella loescheii DSM 19665 = JCM 12249 = ATCC 15930 GN=HMPREF1991_01400 PE=4 SV=1	3.6416	2.1	1	2	OuterMembrane	OuterMembrane	OuterMembrane	OuterMembrane	OuterMembrane	0.206328	4.56895	0.05507	0.124443	0.0452097	OuterMembrane	ExpAA=13.61	First60=13.55	PredHel=0	Topology=o	21-1	Y|0.980	--	30	0.899
A0A069QIK6	>tr|A0A069QIK6|A0A069QIK6_PRELO AICARFT/IMPCHase bienzyme OS=Prevotella loescheii DSM 19665 = JCM 12249 = ATCC 15930 GN=HMPREF1991_01225 PE=4 SV=1	3.9042	13.7	1	4	Periplasmic	Periplasmic	Periplasmic	Periplasmic	Cytoplasmic	0.0459542	0.121369	2.77725	0.249888	1.80554	Periplasmic	ExpAA=0.03	First60=0.00	PredHel=0	Topology=o	--	N|0.000	--	4	0.916
A0A069QJJ6	>tr|A0A069QJJ6|A0A069QJJ6_PRELO Zinc ribbon domain protein OS=Prevotella loescheii DSM 19665 = JCM 12249 = ATCC 15930 GN=HMPREF1991_00955 PE=4 SV=1	1.8188	21.5	0	5	Cytoplasmic	Cytoplasmic	Cytoplasmic	Cytoplasmic	Cytoplasmic	0.180152	0.113828	0.199944	0.145124	4.36095	Cytoplasmic	ExpAA=0.00	First60=0.00	PredHel=0	Topology=o	--	N|0.004	--	--	1
A0A069QK71	>tr|A0A069QK71|A0A069QK71_PRELO 50S ribosomal protein L4 OS=Prevotella loescheii DSM 19665 = JCM 12249 = ATCC 15930 GN=rplD PE=3 SV=1	5.577	22.5	1	5	Periplasmic	Cytoplasmic	Cytoplasmic	Cytoplasmic	Periplasmic	0.387505	0.732397	1.54495	0.299304	2.03584	Cytoplasmic	ExpAA=0.00	First60=0.00	PredHel=0	Topology=o	--	N|0.052	--	--	1
A0A069QK77	>tr|A0A069QK77|A0A069QK77_PRELO Glutamate--tRNA ligase OS=Prevotella loescheii DSM 19665 = JCM 12249 = ATCC 15930 GN=gltX PE=3 SV=1	-2	15.2	1	4	Cytoplasmic	Cytoplasmic	Cytoplasmic	Cytoplasmic	Cytoplasmic	0.0150598	0.0207875	0.124204	0.127938	4.71201	Cytoplasmic	ExpAA=0.33	First60=0.06	PredHel=0	Topology=o	--	N|0.004	--	2	0.936
A0A069QL78	>tr|A0A069QL78|A0A069QL78_PRELO Carboxyl transferase domain protein OS=Prevotella loescheii DSM 19665 = JCM 12249 = ATCC 15930 GN=HMPREF1991_00407 PE=4 SV=1	1.651	6.7	1	4	Cytoplasmic	Cytoplasmic	Cytoplasmic	Cytoplasmic	Cytoplasmic	0.184961	0.26101	0.599878	0.108021	3.84613	Cytoplasmic	ExpAA=5.91	First60=0.00	PredHel=0	Topology=o	--	N|0.000	--	--	1
A0A069QLA9	>tr|A0A069QLA9|A0A069QLA9_PRELO Phenylalanine--tRNA ligase beta subunit OS=Prevotella loescheii DSM 19665 = JCM 12249 = ATCC 15930 GN=pheT PE=3 SV=1	2.2306	7.6	0	4	Cytoplasmic	Cytoplasmic	Cytoplasmic	OuterMembrane	Cytoplasmic	0.099368	0.885601	0.280813	0.111482	3.62274	Cytoplasmic	ExpAA=0.02	First60=0.00	PredHel=0	Topology=o	--	N|0.003	--	6	0.948
A0A069QLC2	>tr|A0A069QLC2|A0A069QLC2_PRELO Aspartokinase OS=Prevotella loescheii DSM 19665 = JCM 12249 = ATCC 15930 GN=HMPREF1991_00207 PE=3 SV=1	1.6547	7	1	3	Cytoplasmic	Cytoplasmic	Cytoplasmic	Cytoplasmic	Cytoplasmic	0.568233	0.447337	0.296442	0.116638	3.57135	Cytoplasmic	ExpAA=0.60	First60=0.59	PredHel=0	Topology=o	--	N|0.000	--	--	1
A0A069QM12	>tr|A0A069QM12|A0A069QM12_PRELO Pyruvate-flavodoxin oxidoreductase OS=Prevotella loescheii DSM 19665 = JCM 12249 = ATCC 15930 GN=HMPREF1991_00289 PE=3 SV=1	2.4972	12.6	0	14	Cytoplasmic	OuterMembrane	Periplasmic	OuterMembrane	Periplasmic	0.45551	0.809864	1.65583	0.516448	1.56235	Periplasmic	ExpAA=1.05	First60=0.06	PredHel=0	Topology=o	--	N|0.000	--	2	0.974
D3IBU5	>tr|D3IBU5|D3IBU5_9BACT Ribosome-binding ATPase YchF OS=Prevotella sp. oral taxon 299 str. F0039 GN=ychF PE=3 SV=1	2.3284	13.9	3	3	Cytoplasmic	Cytoplasmic	Cytoplasmic	Cytoplasmic	Cytoplasmic	0.00344459	0.0663463	0.242415	0.0101451	4.67765	Cytoplasmic	ExpAA=0.00	First60=0.00	PredHel=0	Topology=o	--	N|0.000	--	--	1
A0A069QP08	>tr|A0A069QP08|A0A069QP08_PRELO ATP synthase subunit alpha OS=Prevotella loescheii DSM 19665 = JCM 12249 = ATCC 15930 GN=atpA PE=3 SV=1	-2	11.3	1	6	Cytoplasmic	Cytoplasmic	Cytoplasmic	Cytoplasmic	Cytoplasmic	0.209463	0.25752	0.152006	0.539734	3.84128	Cytoplasmic	ExpAA=0.06	First60=0.00	PredHel=0	Topology=o	--	N|0.000	--	--	1
U2QB41	>tr|U2QB41|U2QB41_9BACT UDP-glucose/GDP-mannose dehydrogenase family, NAD binding domain protein OS=Prevotella baroniae F0067 GN=HMPREF9135_1440 PE=3 SV=1	1.8155	10.3	1	5	Cytoplasmic	Periplasmic	OuterMembrane	Periplasmic	Extracellular	0.469411	1.44128	1.39216	0.130336	1.56682	Cytoplasmic	ExpAA=5.40	First60=5.38	PredHel=0	Topology=o	1-33	N|0.001	--	--	1
E1KPQ1	>tr|E1KPQ1|E1KPQ1_9BACT 2-amino-3-ketobutyrate coenzyme A ligase OS=Prevotella disiens FB035-09AN GN=kbl PE=3 SV=1	2.1361	4.8	1	2	Cytoplasmic	Cytoplasmic	Cytoplasmic	Cytoplasmic	Cytoplasmic	0.0472439	0.063393	0.0878385	0.0199217	4.7816	Cytoplasmic	ExpAA=0.08	First60=0.00	PredHel=0	Topology=o	--	N|0.000	--	--	1
C9MN54	>tr|C9MN54|C9MN54_9BACT Peptidase C1-like family OS=Prevotella veroralis F0319 GN=HMPREF0973_01039 PE=4 SV=1	3.9537	6.2	1	2	Periplasmic	Extracellular	Periplasmic	Periplasmic	Extracellular	1.23178	0.680143	2.88527	0.0620537	0.140756	Periplasmic	ExpAA=0.32	First60=0.31	PredHel=0	Topology=o	19-1	N|0.011	--	--	0.99
A0A095XZV1	>tr|A0A095XZV1|A0A095XZV1_9BACT Signal recognition particle protein OS=Prevotella sp. S7-1-8 GN=ffh PE=3 SV=1	-2	9.6	1	4	Cytoplasmic	Periplasmic	Cytoplasmic	Cytoplasmic	Cytoplasmic	0.0414652	0.0474603	1.53848	0.108143	3.26446	Cytoplasmic	ExpAA=0.00	First60=0.00	PredHel=0	Topology=o	--	N|0.003	--	--	1
R5KEJ2	>tr|R5KEJ2|R5KEJ2_9BACT 50S ribosomal protein L33 OS=Prevotella sp. CAG:1124 GN=rpmG PE=3 SV=1	-2	32.3	1	2	Periplasmic	Cytoplasmic	Cytoplasmic	Cytoplasmic	Periplasmic	0.798025	0.232197	1.34592	0.388146	2.23571	Cytoplasmic	ExpAA=0.00	First60=0.00	PredHel=0	Topology=i	--	N|0.000	--	--	1
A0A095Y0X0	>tr|A0A095Y0X0|A0A095Y0X0_9BACT 30S ribosomal protein S15 OS=Prevotella sp. S7-1-8 GN=rpsO PE=3 SV=1	1.7567	41.6	0	4	Cytoplasmic	Cytoplasmic	Cytoplasmic	Cytoplasmic	Cytoplasmic	0.50242	0.293548	0.745104	0.322989	3.13594	Cytoplasmic	ExpAA=0.00	First60=0.00	PredHel=0	Topology=i	--	N|0.000	--	--	1
A0A095Y3H4	>tr|A0A095Y3H4|A0A095Y3H4_9BACT 30S ribosomal protein S7 OS=Prevotella sp. S7-1-8 GN=rpsG PE=3 SV=1	23.531	37.3	1	8	Periplasmic	Periplasmic	Cytoplasmic	Cytoplasmic	Periplasmic	0.340369	0.114162	2.19811	0.283938	2.06342	Periplasmic	ExpAA=0.00	First60=0.00	PredHel=0	Topology=i	--	N|0.000	--	--	1
A0A095Y3H8	>tr|A0A095Y3H8|A0A095Y3H8_9BACT 50S ribosomal protein L23 OS=Prevotella sp. S7-1-8 GN=rplW PE=3 SV=1	10.068	22.7	1	2	Periplasmic	Cytoplasmic	Periplasmic	Periplasmic	Periplasmic	0.571354	0.724538	1.88485	0.210559	1.6087	Periplasmic	ExpAA=0.00	First60=0.00	PredHel=0	Topology=o	--	N|0.000	--	--	1
D3HW74	>tr|D3HW74|D3HW74_9BACT ATP synthase subunit delta OS=Prevotella buccae D17 GN=atpH PE=3 SV=1	2.8503	10.7	2	2	Cytoplasmic	Cytoplasmic	OuterMembrane	Cytoplasmic	Cytoplasmic	0.0873192	1.41789	0.17445	0.174627	3.14572	Cytoplasmic	ExpAA=0.00	First60=0.00	PredHel=0	Topology=o	--	N|0.003	--	--	1
A0A095Y4I5	>tr|A0A095Y4I5|A0A095Y4I5_9BACT Aminoacyl-histidine dipeptidase OS=Prevotella sp. S7-1-8 GN=HMPREF1640_07655 PE=4 SV=1	1.3386	4.5	1	2	Cytoplasmic	Cytoplasmic	Cytoplasmic	Cytoplasmic	Cytoplasmic	0.0100143	0.0133485	0.316172	0.0120967	4.64837	Cytoplasmic	ExpAA=0.00	First60=0.00	PredHel=0	Topology=o	--	N|0.005	--	2	0.964
A0A095Y600	>tr|A0A095Y600|A0A095Y600_9BACT Peptidyl-prolyl cis-trans isomerase OS=Prevotella sp. S7-1-8 GN=HMPREF1640_05870 PE=4 SV=1	2.0656	4.5	1	1	Periplasmic	Extracellular	Periplasmic	Periplasmic	Periplasmic	1.34344	0.587162	2.82292	0.0451756	0.201305	Periplasmic	ExpAA=0.15	First60=0.14	PredHel=0	Topology=o	27-1	N|0.009	--	--	1
A0A095Y644	>tr|A0A095Y644|A0A095Y644_9BACT 30S ribosomal protein S16 OS=Prevotella sp. S7-1-8 GN=rpsP PE=3 SV=1	59.873	24	4	5	Periplasmic	Periplasmic	Cytoplasmic	Cytoplasmic	Periplasmic	0.50922	0.23012	1.89907	0.318818	2.04278	Cytoplasmic	ExpAA=0.00	First60=0.00	PredHel=0	Topology=o	--	N|0.014	--	--	1
A0A095Y6H7	>tr|A0A095Y6H7|A0A095Y6H7_9BACT Peptidylprolyl isomerase OS=Prevotella sp. S7-1-8 GN=HMPREF1640_06545 PE=4 SV=1	1.3511	1.4	1	1	Periplasmic	OuterMembrane	Periplasmic	OuterMembrane	Periplasmic	0.166229	2.01671	2.54293	0.135515	0.138615	Periplasmic	ExpAA=19.18	First60=19.18	PredHel=1	Topology=i7-26o	27-1	N|0.000	--	--	1
A0A095Y7N6	>tr|A0A095Y7N6|A0A095Y7N6_9BACT Uncharacterized protein OS=Prevotella sp. S7-1-8 GN=HMPREF1640_03890 PE=4 SV=1	5.1049	17.6	1	5	Cytoplasmic	Cytoplasmic	Cytoplasmic	Cytoplasmic	Cytoplasmic	0.230383	0.161978	0.243085	0.165578	4.19898	Cytoplasmic	ExpAA=0.00	First60=0.00	PredHel=0	Topology=o	--	N|0.003	--	--	1
A0A095Y881	>tr|A0A095Y881|A0A095Y881_9BACT 2-ketoisovalerate ferredoxin oxidoreductase OS=Prevotella sp. S7-1-8 GN=HMPREF1640_03605 PE=4 SV=1	3.3009	16.9	1	4	Cytoplasmic	Cytoplasmic	Cytoplasmic	Cytoplasmic	Cytoplasmic	0.024861	0.025695	0.197532	0.998988	3.75292	Cytoplasmic	ExpAA=0.03	First60=0.01	PredHel=0	Topology=o	--	N|0.009	--	--	0.999
A0A095Y8T9	>tr|A0A095Y8T9|A0A095Y8T9_9BACT Glutamine synthetase OS=Prevotella sp. S7-1-8 GN=HMPREF1640_02110 PE=3 SV=1	-2	9.1	1	6	Cytoplasmic	Cytoplasmic	Cytoplasmic	Cytoplasmic	Cytoplasmic	0.0276862	0.0537526	0.1422	0.115896	4.66047	Cytoplasmic	ExpAA=0.01	First60=0.00	PredHel=0	Topology=o	--	N|0.000	--	--	0.998
A0A095Y8W0	>tr|A0A095Y8W0|A0A095Y8W0_9BACT 30S ribosomal protein S2 OS=Prevotella sp. S7-1-8 GN=rpsB PE=3 SV=1	4.2764	24.3	1	11	Cytoplasmic	Cytoplasmic	Cytoplasmic	Cytoplasmic	Cytoplasmic	0.168101	0.0972988	1.00445	0.164279	3.56587	Cytoplasmic	ExpAA=0.00	First60=0.00	PredHel=0	Topology=o	--	N|0.004	--	--	1
A0A095Y936	>tr|A0A095Y936|A0A095Y936_9BACT Glyceraldehyde-3-phosphate dehydrogenase OS=Prevotella sp. S7-1-8 GN=HMPREF1640_01405 PE=3 SV=1	3.2344	31.8	1	10	Periplasmic	Periplasmic	Cytoplasmic	Cytoplasmic	Extracellular	0.988898	0.499353	1.75645	0.122297	1.633	Periplasmic	ExpAA=0.03	First60=0.00	PredHel=0	Topology=o	18-1	N|0.007	--	--	1
A0A095YB77	>tr|A0A095YB77|A0A095YB77_9BACT Fructose-bisphosphate aldolase OS=Prevotella sp. S7-1-8 GN=HMPREF1640_00245 PE=3 SV=1	10.904	32.9	1	9	Cytoplasmic	Cytoplasmic	Cytoplasmic	Periplasmic	Cytoplasmic	0.193524	0.177216	1.14999	0.0266166	3.45265	Cytoplasmic	ExpAA=0.10	First60=0.10	PredHel=0	Topology=o	--	N|0.004	--	--	1
A0A095YQR0	>tr|A0A095YQR0|A0A095YQR0_9BACT Uncharacterized protein OS=Prevotella histicola JCM 15637 = DNF00424 GN=HMPREF2132_12045 PE=4 SV=1	-2	25	1	7	Cytoplasmic	Cytoplasmic	Cytoplasmic	Cytoplasmic	Cytoplasmic	0.34618	0.41643	0.497498	0.0800101	3.65988	Cytoplasmic	ExpAA=0.00	First60=0.00	PredHel=0	Topology=o	--	N|0.001	--	--	1
A0A095YQR9	>tr|A0A095YQR9|A0A095YQR9_9BACT 30S ribosomal protein S1 OS=Prevotella histicola JCM 15637 = DNF00424 GN=HMPREF2132_12475 PE=4 SV=1	1.6639	13.9	0	11	Cytoplasmic	Cytoplasmic	Cytoplasmic	Cytoplasmic	Cytoplasmic	0.0764592	0.173816	0.143107	0.0206044	4.58601	Cytoplasmic	ExpAA=0.01	First60=0.00	PredHel=0	Topology=o	--	N|0.002	--	--	1
A0A095YR41	>tr|A0A095YR41|A0A095YR41_9BACT Histidine--tRNA ligase OS=Prevotella histicola JCM 15637 = DNF00424 GN=hisS PE=3 SV=1	1.6342	13.3	1	5	Cytoplasmic	Cytoplasmic	Cytoplasmic	Cytoplasmic	Cytoplasmic	0.121217	0.163259	0.111194	0.0987658	4.50556	Cytoplasmic	ExpAA=0.10	First60=0.00	PredHel=0	Topology=o	--	N|0.001	--	--	1
A0A095YUS7	>tr|A0A095YUS7|A0A095YUS7_9BACT DNA-binding protein OS=Prevotella histicola JCM 15637 = DNF00424 GN=HMPREF2132_08765 PE=3 SV=1	1.3363	34.1	0	4	Periplasmic	Periplasmic	Periplasmic	Cytoplasmic	Periplasmic	0.702264	0.226648	2.10715	0.250876	1.71307	Periplasmic	ExpAA=0.00	First60=0.00	PredHel=0	Topology=o	--	N|0.000	--	--	1
A0A095YVQ8	>tr|A0A095YVQ8|A0A095YVQ8_9BACT 50S ribosomal protein L10 OS=Prevotella histicola JCM 15637 = DNF00424 GN=HMPREF2132_08135 PE=3 SV=1	138.44	19.8	0	2	Cytoplasmic	Cytoplasmic	Cytoplasmic	Cytoplasmic	Cytoplasmic	0.257425	0.161555	0.991235	0.107281	3.4825	Cytoplasmic	ExpAA=0.02	First60=0.01	PredHel=0	Topology=o	--	N|0.002	--	--	1
A0A095YZY3	>tr|A0A095YZY3|A0A095YZY3_9BACT 50S ribosomal protein L31 type B OS=Prevotella histicola JCM 15637 = DNF00424 GN=rpmE2 PE=3 SV=1	1.6188	60.2	0	5	Periplasmic	Periplasmic	Cytoplasmic	Periplasmic	Extracellular	1.0237	0.410541	1.93211	0.25801	1.37564	Periplasmic	ExpAA=0.00	First60=0.00	PredHel=0	Topology=i	--	N|0.000	--	--	1
A0A095Z4A2	>tr|A0A095Z4A2|A0A095Z4A2_9BACT Signal recognition particle protein OS=Prevotella histicola JCM 15637 = DNF00424 GN=ffh PE=3 SV=1	-2	17	0	7	Cytoplasmic	Cytoplasmic	Cytoplasmic	Cytoplasmic	Cytoplasmic	0.0325531	0.0313294	0.699335	0.067531	4.16925	Cytoplasmic	ExpAA=0.00	First60=0.00	PredHel=0	Topology=o	--	N|0.001	--	--	1
A0A095Z4A7	>tr|A0A095Z4A7|A0A095Z4A7_9BACT 2-oxoglutarate oxidoreductase OS=Prevotella histicola JCM 15637 = DNF00424 GN=HMPREF2132_03390 PE=4 SV=1	3.2524	11	1	3	Periplasmic	Cytoplasmic	Cytoplasmic	Cytoplasmic	Periplasmic	0.334371	0.0392609	1.89763	0.152632	2.5761	Cytoplasmic	ExpAA=0.16	First60=0.01	PredHel=0	Topology=o	--	N|0.000	--	--	1
F0F8K5	>tr|F0F8K5|F0F8K5_9BACT Uncharacterized protein OS=Prevotella multiformis DSM 16608 GN=HMPREF9141_1922 PE=4 SV=1	37.399	2.7	2	2	Periplasmic	Periplasmic	Periplasmic	Periplasmic	Periplasmic	0.170506	0.647793	3.47417	0.369918	0.337618	Periplasmic	ExpAA=13.98	First60=13.97	PredHel=0	Topology=o	27-1	N|0.001	--	2	0.987
A0A095ZE29	>tr|A0A095ZE29|A0A095ZE29_9BACT 50S ribosomal protein L4 OS=Prevotella buccalis DNF00853 GN=rplD PE=3 SV=1	1.586	34.9	0	7	Periplasmic	Periplasmic	Cytoplasmic	Cytoplasmic	Periplasmic	0.474165	0.745034	1.85386	0.147422	1.77951	Periplasmic	ExpAA=0.00	First60=0.00	PredHel=0	Topology=o	--	N|0.076	--	--	1
A0A095ZEC3	>tr|A0A095ZEC3|A0A095ZEC3_9BACT 30S ribosomal protein S19 OS=Prevotella buccalis DNF00853 GN=rpsS PE=3 SV=1	3.4961	83	1	10	Periplasmic	Periplasmic	Periplasmic	Periplasmic	Periplasmic	0.84266	0.207128	2.25458	0.336255	1.35937	Periplasmic	ExpAA=0.01	First60=0.01	PredHel=0	Topology=o	--	N|0.000	--	--	1
A0A095ZF46	>tr|A0A095ZF46|A0A095ZF46_9BACT 30S ribosomal protein S7 OS=Prevotella buccalis DNF00853 GN=rpsG PE=3 SV=1	17.587	51.9	1	11	Periplasmic	Periplasmic	Periplasmic	Cytoplasmic	Periplasmic	0.367931	0.103603	2.68516	0.24465	1.59866	Periplasmic	ExpAA=0.00	First60=0.00	PredHel=0	Topology=i	--	N|0.001	--	--	1
A0A095ZF52	>tr|A0A095ZF52|A0A095ZF52_9BACT 50S ribosomal protein L16 OS=Prevotella buccalis DNF00853 GN=rplP PE=3 SV=1	3.7398	28.2	2	5	Periplasmic	Periplasmic	Periplasmic	Cytoplasmic	InnerMembrane	0.272394	0.227546	1.60609	0.75518	2.13879	Cytoplasmic	ExpAA=0.01	First60=0.00	PredHel=0	Topology=i	--	N|0.001	--	--	1
A0A095ZHI6	>tr|A0A095ZHI6|A0A095ZHI6_9BACT 30S ribosomal protein S18 OS=Prevotella sp. S7-1-8 GN=rpsR PE=3 SV=1	3.6338	44.4	2	7	Periplasmic	Cytoplasmic	Cytoplasmic	Cytoplasmic	Cytoplasmic	0.627997	0.331889	1.38699	0.350274	2.30285	Cytoplasmic	ExpAA=0.00	First60=0.00	PredHel=0	Topology=i	--	N|0.000	--	--	1
A0A095ZI97	>tr|A0A095ZI97|A0A095ZI97_9BACT Peptidyl-prolyl cis-trans isomerase OS=Prevotella buccalis DNF00853 GN=HMPREF2137_07825 PE=4 SV=1	17.572	26.2	0	5	Periplasmic	Extracellular	Periplasmic	Periplasmic	Periplasmic	1.27605	0.289556	2.9989	0.0912987	0.344201	Periplasmic	ExpAA=0.70	First60=0.70	PredHel=0	Topology=o	27-1	N|0.002	--	--	1
A0A095ZID0	>tr|A0A095ZID0|A0A095ZID0_9BACT Uncharacterized protein OS=Prevotella buccalis DNF00853 GN=HMPREF2137_09280 PE=4 SV=1	2.4554	13.3	1	1	Periplasmic	Periplasmic	Cytoplasmic	Cytoplasmic	Periplasmic	0.676363	0.367982	2.13766	0.530096	1.2879	Periplasmic	ExpAA=0.01	First60=0.01	PredHel=0	Topology=i	--	N|0.000	--	--	1
A0A095ZIJ3	>tr|A0A095ZIJ3|A0A095ZIJ3_9BACT Uncharacterized protein OS=Prevotella buccalis DNF00853 GN=HMPREF2137_07255 PE=4 SV=1	2.1814	12.6	1	8	Periplasmic	OuterMembrane	Cytoplasmic	Periplasmic	OuterMembrane	0.526926	1.34356	2.19347	0.31135	0.624693	Periplasmic	ExpAA=1.89	First60=1.89	PredHel=0	Topology=o	27-1	N|0.016	--	4	0.971
A0A095ZJ49	>tr|A0A095ZJ49|A0A095ZJ49_9BACT 30S ribosomal protein S15 OS=Prevotella buccalis DNF00853 GN=rpsO PE=3 SV=1	41.116	44.9	0	6	Cytoplasmic	Cytoplasmic	Cytoplasmic	Cytoplasmic	Cytoplasmic	0.590603	0.628533	0.682741	0.300704	2.79742	Cytoplasmic	ExpAA=0.00	First60=0.00	PredHel=0	Topology=i	--	N|0.000	--	--	1
A0A095ZJC3	>tr|A0A095ZJC3|A0A095ZJC3_9BACT Peptidyl-prolyl cis-trans isomerase OS=Prevotella buccalis DNF00853 GN=HMPREF2137_07830 PE=4 SV=1	-2	11.9	0	3	Periplasmic	Periplasmic	Periplasmic	Periplasmic	Periplasmic	0.854526	0.581541	3.2578	0.127024	0.179106	Periplasmic	ExpAA=15.42	First60=15.37	PredHel=1	Topology=i5-22o	23-1	N|0.004	--	--	1
A0A095ZKC9	>tr|A0A095ZKC9|A0A095ZKC9_9BACT Pyruvate-flavodoxin oxidoreductase OS=Prevotella sp. S7-1-8 GN=HMPREF1640_01060 PE=3 SV=1	1.1776	9.5	0	9	Cytoplasmic	OuterMembrane	Periplasmic	OuterMembrane	Periplasmic	0.447261	0.743078	2.04462	0.478711	1.28633	Periplasmic	ExpAA=0.94	First60=0.28	PredHel=0	Topology=o	--	N|0.000	--	2	0.968
A0A095ZLI2	>tr|A0A095ZLI2|A0A095ZLI2_9BACT Flagellar motor protein MotA OS=Prevotella buccalis DNF00853 GN=HMPREF2137_04360 PE=3 SV=1	1.454	5.1	1	1	InnerMembrane	InnerMembrane	InnerMembrane	InnerMembrane	InnerMembrane	0.364633	0.134693	0.535137	3.19609	0.769449	InnerMembrane	ExpAA=86.07	First60=20.91	PredHel=4	Topology=i21-40o66-88i176-198o223-245i	--	N|0.001	--	--	0.995
A0A095ZMU0	>tr|A0A095ZMU0|A0A095ZMU0_9BACT Pyrophosphate--fructose 6-phosphate 1-phosphotransferase OS=Prevotella buccalis DNF00853 GN=pfp PE=3 SV=1	2.0262	9	0	5	Cytoplasmic	Cytoplasmic	Cytoplasmic	Periplasmic	Cytoplasmic	0.0736935	0.0597606	1.24007	0.0641443	3.56234	Cytoplasmic	ExpAA=0.19	First60=0.00	PredHel=0	Topology=o	--	N|0.001	--	6	0.911
A0A095ZZ12	>tr|A0A095ZZ12|A0A095ZZ12_9BACT Ribosome-recycling factor OS=Prevotella denticola DNF00960 GN=frr PE=3 SV=1	6.7813	22	1	5	Cytoplasmic	Cytoplasmic	Cytoplasmic	Cytoplasmic	Cytoplasmic	0.157984	0.0735861	0.764699	0.17847	3.82526	Cytoplasmic	ExpAA=0.00	First60=0.00	PredHel=0	Topology=o	--	N|0.022	--	--	1
A0A095ZZU5	>tr|A0A095ZZU5|A0A095ZZU5_9BACT Alpha-amylase OS=Prevotella denticola DNF00960 GN=HMPREF2139_08205 PE=3 SV=1	1.665	7.9	0	4	Cytoplasmic	Cytoplasmic	OuterMembrane	Cytoplasmic	Cytoplasmic	0.117959	1.07107	0.184664	0.0542855	3.57203	Cytoplasmic	ExpAA=0.00	First60=0.00	PredHel=0	Topology=o	--	N|0.000	--	--	0.995
A0A096A003	>tr|A0A096A003|A0A096A003_9BACT Methionyl-tRNA formyltransferase OS=Prevotella denticola DNF00960 GN=fmt PE=3 SV=1	1.8918	4.5	1	1	Cytoplasmic	Cytoplasmic	Cytoplasmic	Cytoplasmic	Cytoplasmic	0.115115	0.0432643	0.30114	0.401336	4.13915	Cytoplasmic	ExpAA=0.06	First60=0.01	PredHel=0	Topology=o	--	N|0.000	--	--	1
A0A096A1C7	>tr|A0A096A1C7|A0A096A1C7_9BACT 1,4-alpha-glucan branching enzyme OS=Prevotella denticola DNF00960 GN=HMPREF2139_07540 PE=3 SV=1	-2	6.6	1	4	Cytoplasmic	Cytoplasmic	Cytoplasmic	Cytoplasmic	Cytoplasmic	0.474602	0.150946	0.696626	0.243805	3.43402	Cytoplasmic	ExpAA=0.10	First60=0.00	PredHel=0	Topology=o	--	N|0.001	--	--	0.981
D7NAY6	>tr|D7NAY6|D7NAY6_9BACT Elongation factor Tu OS=Prevotella oris C735 GN=tuf PE=3 SV=1	6.0265	36.9	0	14	Cytoplasmic	Cytoplasmic	Cytoplasmic	Cytoplasmic	Cytoplasmic	0.00889199	0.00156632	0.0175626	0.00778735	4.96419	Cytoplasmic	ExpAA=0.01	First60=0.00	PredHel=0	Topology=o	--	N|0.001	--	--	1
A0A096A542	>tr|A0A096A542|A0A096A542_9BACT 30S ribosomal protein S13 OS=Prevotella denticola DNF00960 GN=rpsM PE=3 SV=1	2.5669	50	0	11	Cytoplasmic	Cytoplasmic	Cytoplasmic	Periplasmic	Cytoplasmic	0.580785	0.384792	1.34838	0.315128	2.37091	Cytoplasmic	ExpAA=0.01	First60=0.01	PredHel=0	Topology=o	--	N|0.007	--	--	1
A0A096A648	>tr|A0A096A648|A0A096A648_9BACT DNA-directed RNA polymerase subunit beta OS=Prevotella denticola DNF00960 GN=rpoC PE=3 SV=1	2.1545	18.3	1	25	Cytoplasmic	Extracellular	Cytoplasmic	InnerMembrane	Cytoplasmic	0.478781	0.652853	0.11827	0.613242	3.13685	Cytoplasmic	ExpAA=0.50	First60=0.00	PredHel=0	Topology=o	--	N|0.000	--	--	1
A0A096A6W8	>tr|A0A096A6W8|A0A096A6W8_9BACT 50S ribosomal protein L11 OS=Prevotella histicola JCM 15637 = DNF00424 GN=rplK PE=3 SV=1	3.0512	44.5	0	6	Periplasmic	Periplasmic	Periplasmic	Periplasmic	Periplasmic	0.122894	0.0877478	4.078	0.199666	0.511691	Periplasmic	ExpAA=0.02	First60=0.01	PredHel=0	Topology=o	18-1	N|0.012	--	--	1
A0A096A6X9	>tr|A0A096A6X9|A0A096A6X9_9BACT Gliding motility protein GldN OS=Prevotella histicola JCM 15637 = DNF00424 GN=HMPREF2132_08270 PE=4 SV=1	2.5107	3.5	1	1	OuterMembrane	Extracellular	Extracellular	Extracellular	OuterMembrane	1.67614	1.84503	0.95681	0.143634	0.378382	OuterMembrane	ExpAA=6.36	First60=6.19	PredHel=0	Topology=o	19-1	Y|0.956	--	6	0.797
A0A096A758	>tr|A0A096A758|A0A096A758_9BACT Peptidyl-prolyl cis-trans isomerase OS=Prevotella histicola JCM 15637 = DNF00424 GN=HMPREF2132_07650 PE=4 SV=1	2.0827	8	1	1	Periplasmic	Periplasmic	Cytoplasmic	Cytoplasmic	Periplasmic	0.789305	0.518363	1.9654	0.264372	1.46256	Periplasmic	ExpAA=0.07	First60=0.05	PredHel=0	Topology=o	20-1	N|0.039	--	--	1
A0A0M0N0V2	>tr|A0A0M0N0V2|A0A0M0N0V2_9BACT DNA topoisomerase 1 OS=Prevotella sp. 109 GN=topA PE=3 SV=1	4.761	6.9	1	4	Cytoplasmic	Cytoplasmic	Cytoplasmic	Periplasmic	Cytoplasmic	0.377451	0.359516	0.428985	0.171424	3.66262	Cytoplasmic	ExpAA=0.01	First60=0.00	PredHel=0	Topology=o	--	N|0.000	--	--	1
A0A096A7Z2	>tr|A0A096A7Z2|A0A096A7Z2_9BACT 30S ribosomal protein S12 OS=Prevotella sp. S7-1-8 GN=rpsL PE=3 SV=1	4.3951	36.5	1	4	Periplasmic	Periplasmic	Cytoplasmic	Periplasmic	Periplasmic	0.74079	0.504687	2.29626	0.266734	1.19153	Periplasmic	ExpAA=0.00	First60=0.00	PredHel=0	Topology=o	--	N|0.003	--	--	1
A0A096A823	>tr|A0A096A823|A0A096A823_9BACT Uncharacterized protein OS=Prevotella histicola JCM 15637 = DNF00424 GN=HMPREF2132_07140 PE=4 SV=1	1.5592	3	1	1	Extracellular	Extracellular	OuterMembrane	Extracellular	OuterMembrane	2.4777	1.84041	0.27684	0.132989	0.272063	Extracellular	ExpAA=0.02	First60=0.02	PredHel=0	Topology=o	20-1	N|0.076	--	--	0.945
A0A096AAA5	>tr|A0A096AAA5|A0A096AAA5_9BACT Phosphoenolpyruvate carboxykinase [ATP] OS=Prevotella sp. S7-1-8 GN=pckA PE=3 SV=1	3.7299	31.5	1	17	Cytoplasmic	Cytoplasmic	Cytoplasmic	Cytoplasmic	Periplasmic	0.749767	0.325462	1.1701	0.0481869	2.70649	Cytoplasmic	ExpAA=0.03	First60=0.00	PredHel=0	Topology=o	--	N|0.001	--	--	1
A0A096AAP1	>tr|A0A096AAP1|A0A096AAP1_9BACT NADPH-dependent 7-cyano-7-deazaguanine reductase OS=Prevotella histicola JCM 15637 = DNF00424 GN=queF PE=3 SV=1	1.6654	13.2	1	2	Cytoplasmic	Cytoplasmic	Cytoplasmic	Cytoplasmic	Cytoplasmic	0.355459	0.195126	0.753978	0.111227	3.58421	Cytoplasmic	ExpAA=0.43	First60=0.00	PredHel=0	Topology=o	--	N|0.000	--	--	1
A0A096AAQ3	>tr|A0A096AAQ3|A0A096AAQ3_9BACT Fumarate hydratase OS=Prevotella sp. S7-1-8 GN=HMPREF1640_05520 PE=4 SV=1	1.2625	13.8	1	6	Cytoplasmic	Cytoplasmic	Cytoplasmic	Cytoplasmic	Cytoplasmic	0.0522518	0.0531542	0.623535	0.0145912	4.25647	Cytoplasmic	ExpAA=0.02	First60=0.00	PredHel=0	Topology=o	--	N|0.001	--	2	0.975
A0A096AB00	>tr|A0A096AB00|A0A096AB00_9BACT Proline--tRNA ligase OS=Prevotella bivia DNF00320 GN=proS PE=3 SV=1	1.4118	16	0	6	Cytoplasmic	Cytoplasmic	Cytoplasmic	Cytoplasmic	Cytoplasmic	0.0339495	0.0492411	0.593713	0.0355968	4.2875	Cytoplasmic	ExpAA=0.01	First60=0.00	PredHel=0	Topology=o	--	N|0.001	--	--	0.996
D5EVI0	>tr|D5EVI0|D5EVI0_PRER2 Uncharacterized protein OS=Prevotella ruminicola (strain ATCC 19189 / JCM 8958 / 23) GN=PRU_0114 PE=4 SV=1	3.1494	4.2	3	3	OuterMembrane	OuterMembrane	Cytoplasmic	OuterMembrane	Cytoplasmic	1.04945	1.64051	0.174662	0.189673	1.9457	Cytoplasmic	ExpAA=1.53	First60=0.00	PredHel=0	Topology=o	--	N|0.000	--	--	1
A0A096AB87	>tr|A0A096AB87|A0A096AB87_9BACT AraC family transcriptional regulator OS=Prevotella bivia DNF00320 GN=HMPREF0647_07170 PE=4 SV=1	-2	25.2	0	4	Periplasmic	Periplasmic	Cytoplasmic	Cytoplasmic	Periplasmic	0.444732	0.762339	1.40296	0.319487	2.07048	Cytoplasmic	ExpAA=0.01	First60=0.00	PredHel=0	Topology=i	--	N|0.001	--	--	1
A0A096AD74	>tr|A0A096AD74|A0A096AD74_9BACT Histidine kinase OS=Prevotella bivia DNF00320 GN=HMPREF0647_05145 PE=4 SV=1	-2	2.9	1	1	OuterMembrane	OuterMembrane	OuterMembrane	Extracellular	OuterMembrane	0.669528	4.2209	0.0847933	0.00361248	0.0211706	OuterMembrane	ExpAA=0.63	First60=0.33	PredHel=0	Topology=o	19-1	Y|0.999	--	20	0.902
A0A096AD77	>tr|A0A096AD77|A0A096AD77_9BACT Putative K(+)-stimulated pyrophosphate-energized sodium pump OS=Prevotella bivia DNF00320 GN=hppA PE=3 SV=1	1.4247	10.8	0	8	InnerMembrane	InnerMembrane	InnerMembrane	InnerMembrane	InnerMembrane	0.0589376	0.159908	0.0654022	4.67398	0.0417689	InnerMembrane	ExpAA=331.74	First60=24.19	PredHel=15	Topology=o4-26i60-79o83-105i134-156o166-188i271-293o308-330i335-357o389-411i424-446o486-508i553-575o621-643i645-667o708-730i	--	N|0.000	--	--	1
A0A096ADZ3	>tr|A0A096ADZ3|A0A096ADZ3_9BACT Glutamate dehydrogenase OS=Prevotella bivia DNF00320 GN=HMPREF0647_02915 PE=3 SV=1	10.02	26.8	4	11	Cytoplasmic	Periplasmic	Cytoplasmic	Cytoplasmic	Cytoplasmic	0.325557	0.0795341	1.50399	0.103627	2.9873	Cytoplasmic	ExpAA=0.03	First60=0.00	PredHel=0	Topology=o	--	N|0.001	--	--	1
A0A096AEC1	>tr|A0A096AEC1|A0A096AEC1_9BACT Aspartate aminotransferase OS=Prevotella histicola JCM 15637 = DNF00424 GN=HMPREF2132_02860 PE=4 SV=1	1.4207	12.5	1	3	Cytoplasmic	Cytoplasmic	Cytoplasmic	Cytoplasmic	Cytoplasmic	0.0251035	0.0472178	0.107991	0.235111	4.58458	Cytoplasmic	ExpAA=0.12	First60=0.00	PredHel=0	Topology=o	--	N|0.000	--	--	1
A0A096AEF8	>tr|A0A096AEF8|A0A096AEF8_9BACT ATPase AAA OS=Prevotella bivia DNF00320 GN=HMPREF0647_01970 PE=4 SV=1	1.8433	4.4	1	1	Cytoplasmic	Cytoplasmic	Cytoplasmic	Cytoplasmic	Cytoplasmic	0.0549978	0.247982	0.0750684	0.0783874	4.54357	Cytoplasmic	ExpAA=0.13	First60=0.13	PredHel=0	Topology=o	--	N|0.002	--	2	0.953
A0A096AEU7	>tr|A0A096AEU7|A0A096AEU7_9BACT Glucose-1-phosphate thymidylyltransferase OS=Prevotella bivia DNF00320 GN=HMPREF0647_02550 PE=3 SV=1	1.3176	5.1	1	1	Cytoplasmic	Cytoplasmic	Cytoplasmic	Periplasmic	Cytoplasmic	0.0792976	0.220143	1.08919	0.286459	3.32491	Cytoplasmic	ExpAA=3.42	First60=3.42	PredHel=0	Topology=o	--	N|0.000	--	--	1
A0A096AFD8	>tr|A0A096AFD8|A0A096AFD8_9BACT 50S ribosomal protein L7/L12 OS=Prevotella bivia DNF00320 GN=rplL PE=3 SV=1	2.0194	36	1	6	Periplasmic	Periplasmic	Cytoplasmic	Cytoplasmic	Cytoplasmic	0.516737	0.198412	1.45284	0.36601	2.466	Cytoplasmic	ExpAA=0.22	First60=0.22	PredHel=0	Topology=o	--	N|0.069	--	--	1
A0A096AFK6	>tr|A0A096AFK6|A0A096AFK6_9BACT 30S ribosomal protein S13 OS=Prevotella bivia DNF00320 GN=rpsM PE=3 SV=1	11.836	50	0	11	Cytoplasmic	Cytoplasmic	Cytoplasmic	Periplasmic	Cytoplasmic	0.57431	0.417211	1.347	0.31118	2.3503	Cytoplasmic	ExpAA=0.01	First60=0.01	PredHel=0	Topology=o	--	N|0.006	--	--	1
A0A096AG11	>tr|A0A096AG11|A0A096AG11_9BACT DNA-directed RNA polymerase subunit beta OS=Prevotella bivia DNF00320 GN=rpoC PE=3 SV=1	2.5537	19.8	2	25	Cytoplasmic	Extracellular	Cytoplasmic	InnerMembrane	Cytoplasmic	0.47899	0.653054	0.117364	0.620681	3.12991	Cytoplasmic	ExpAA=0.38	First60=0.00	PredHel=0	Topology=o	--	N|0.000	--	--	1
A0A096AGR2	>tr|A0A096AGR2|A0A096AGR2_9BACT Glutamate--tRNA ligase OS=Prevotella bivia DNF00320 GN=gltX PE=3 SV=1	2.1191	11.9	0	5	Cytoplasmic	Cytoplasmic	Cytoplasmic	Cytoplasmic	Cytoplasmic	0.0112537	0.0302514	0.0663208	0.0161097	4.87606	Cytoplasmic	ExpAA=0.11	First60=0.06	PredHel=0	Topology=o	--	N|0.000	--	--	0.964
U2K5U1	>tr|U2K5U1|U2K5U1_9BACT Putative transcription termination factor Rho (Fragment) OS=Prevotella disiens JCM 6334 = ATCC 29426 GN=HMPREF0653_02359 PE=3 SV=1	4.6051	22.3	0	7	Cytoplasmic	Cytoplasmic	Cytoplasmic	Cytoplasmic	Cytoplasmic	0.0460342	0.0438422	0.175773	0.556648	4.1777	Cytoplasmic	ExpAA=0.02	First60=0.00	PredHel=0	Topology=o	--	N|0.001	--	--	0.99
A0A096AQ12	>tr|A0A096AQ12|A0A096AQ12_9BACT Glutamine synthetase OS=Prevotella disiens DNF00882 GN=HMPREF0654_07695 PE=3 SV=1	5.8172	13	2	8	Cytoplasmic	Cytoplasmic	Cytoplasmic	Cytoplasmic	Cytoplasmic	0.0439341	0.0432711	0.137498	0.0882877	4.68701	Cytoplasmic	ExpAA=0.02	First60=0.00	PredHel=0	Topology=o	--	N|0.000	--	--	0.999
A0A096AQX8	>tr|A0A096AQX8|A0A096AQX8_9BACT 30S ribosomal protein S14 OS=Prevotella buccalis DNF00853 GN=rpsN PE=3 SV=1	20.028	24	3	4	Periplasmic	Cytoplasmic	Cytoplasmic	Cytoplasmic	Cytoplasmic	0.410258	0.324003	1.16512	0.387189	2.71343	Cytoplasmic	ExpAA=0.00	First60=0.00	PredHel=0	Topology=i	--	N|0.000	--	--	1
A0A096AR83	>tr|A0A096AR83|A0A096AR83_9BACT Capsid assembly protein OS=Prevotella disiens DNF00882 GN=HMPREF0654_05950 PE=4 SV=1	1.1762	2.7	1	2	OuterMembrane	InnerMembrane	InnerMembrane	InnerMembrane	InnerMembrane	0.2636	2.30251	0.165367	2.07628	0.192243	OuterMembrane	ExpAA=47.57	First60=22.68	PredHel=2	Topology=i30-52o511-533i	--	N|0.001	--	2	0.991
A0A096ARH7	>tr|A0A096ARH7|A0A096ARH7_9BACT 30S ribosomal protein S8 OS=Prevotella disiens DNF00882 GN=rpsH PE=3 SV=1	-2	45	1	7	Cytoplasmic	Cytoplasmic	Cytoplasmic	Cytoplasmic	Periplasmic	0.200093	0.228507	1.31341	0.46544	2.79256	Cytoplasmic	ExpAA=0.19	First60=0.00	PredHel=0	Topology=o	--	N|0.003	--	--	1
A0A096ARK0	>tr|A0A096ARK0|A0A096ARK0_9BACT 50S ribosomal protein L10 OS=Prevotella disiens DNF00882 GN=HMPREF0654_05710 PE=3 SV=1	74.16	40.1	2	4	Cytoplasmic	Cytoplasmic	Cytoplasmic	Cytoplasmic	Cytoplasmic	0.290498	0.19686	0.916735	0.119626	3.47628	Cytoplasmic	ExpAA=0.01	First60=0.01	PredHel=0	Topology=o	--	N|0.002	--	--	1
A0A096ASJ7	>tr|A0A096ASJ7|A0A096ASJ7_9BACT Membrane protein OS=Prevotella disiens DNF00882 GN=HMPREF0654_04250 PE=4 SV=1	7.8165	4.4	1	3	OuterMembrane	Extracellular	Extracellular	Extracellular	OuterMembrane	1.93452	2.61596	0.348588	0.0185638	0.0823682	OuterMembrane	ExpAA=1.60	First60=0.82	PredHel=0	Topology=o	25-1	N|0.231	--	2	0.963
A0A096ATV0	>tr|A0A096ATV0|A0A096ATV0_9BACT Enolase OS=Prevotella histicola JCM 15637 = DNF00424 GN=eno PE=3 SV=1	2.7778	27.8	0	9	Cytoplasmic	Cytoplasmic	Cytoplasmic	Cytoplasmic	Cytoplasmic	0.145626	0.0176789	0.378479	0.0120503	4.44617	Cytoplasmic	ExpAA=1.22	First60=0.00	PredHel=0	Topology=o	--	N|0.001	--	--	1
A0A096AU30	>tr|A0A096AU30|A0A096AU30_9BACT NADPH-dependent 7-cyano-7-deazaguanine reductase OS=Prevotella disiens DNF00882 GN=queF PE=3 SV=1	2.2267	11.9	1	2	Cytoplasmic	Cytoplasmic	Cytoplasmic	Cytoplasmic	Cytoplasmic	0.295674	0.129058	0.719155	0.0908154	3.7653	Cytoplasmic	ExpAA=1.07	First60=0.00	PredHel=0	Topology=o	--	N|0.000	--	--	1
A0A0M0N270	>tr|A0A0M0N270|A0A0M0N270_9BACT 5-aminoimidazole-4-carboxamide ribonucleotide transformylase OS=Prevotella sp. 109 GN=ACU52_00165 PE=4 SV=1	19.498	21.4	3	7	Cytoplasmic	Cytoplasmic	Cytoplasmic	Cytoplasmic	Cytoplasmic	0.0109384	0.190923	0.623746	0.0285727	4.14582	Cytoplasmic	ExpAA=0.00	First60=0.00	PredHel=0	Topology=o	--	N|0.000	--	4	0.941
A0A096AUX8	>tr|A0A096AUX8|A0A096AUX8_9BACT Mammalian cell entry protein OS=Prevotella buccalis DNF00853 GN=HMPREF2137_08175 PE=4 SV=1	3.2745	4.3	1	1	Periplasmic	Periplasmic	InnerMembrane	Periplasmic	Periplasmic	0.425633	0.556367	2.14012	1.18032	0.697558	Periplasmic	ExpAA=22.30	First60=22.22	PredHel=1	Topology=i12-34o	--	N|0.008	--	--	0.999
A0A096AV17	>tr|A0A096AV17|A0A096AV17_9BACT 2-amino-3-ketobutyrate coenzyme A ligase OS=Prevotella buccalis DNF00853 GN=kbl PE=3 SV=1	1.6642	5.8	1	2	Cytoplasmic	Cytoplasmic	Cytoplasmic	Cytoplasmic	Cytoplasmic	0.0342618	0.108738	0.0894409	0.0275387	4.74002	Cytoplasmic	ExpAA=0.13	First60=0.00	PredHel=0	Topology=o	--	N|0.000	--	--	1
A0A096AV51	>tr|A0A096AV51|A0A096AV51_9BACT Signal recognition particle protein OS=Prevotella disiens DNF00882 GN=ffh PE=3 SV=1	9.2094	17	0	7	Cytoplasmic	Cytoplasmic	Cytoplasmic	Cytoplasmic	Cytoplasmic	0.0356822	0.0297042	1.01655	0.0575014	3.86056	Cytoplasmic	ExpAA=0.00	First60=0.00	PredHel=0	Topology=o	--	N|0.001	--	--	1
A0A096AW12	>tr|A0A096AW12|A0A096AW12_9BACT ATP synthase gamma chain OS=Prevotella amnii DNF00058 GN=atpG PE=3 SV=1	-2	10.6	1	3	OuterMembrane	OuterMembrane	OuterMembrane	Extracellular	Extracellular	1.91235	2.43993	0.123332	0.0476794	0.476703	OuterMembrane	ExpAA=0.30	First60=0.00	PredHel=0	Topology=o	--	N|0.003	--	--	1
A0A096AW39	>tr|A0A096AW39|A0A096AW39_9BACT 50S ribosomal protein L20 OS=Prevotella buccalis DNF00853 GN=rplT PE=3 SV=1	2.9601	41.2	1	6	Periplasmic	Periplasmic	Cytoplasmic	Cytoplasmic	OuterMembrane	0.483482	0.734192	1.54035	0.372504	1.86947	Cytoplasmic	ExpAA=0.10	First60=0.01	PredHel=0	Topology=o	--	N|0.000	--	--	1
A0A096AW89	>tr|A0A096AW89|A0A096AW89_9BACT Molecular chaperone DnaK OS=Prevotella buccalis DNF00853 GN=HMPREF2137_05705 PE=4 SV=1	25.429	25.4	1	3	Cytoplasmic	Cytoplasmic	Cytoplasmic	Cytoplasmic	Cytoplasmic	0.683077	0.184085	0.69437	0.175856	3.26261	Cytoplasmic	ExpAA=0.00	First60=0.00	PredHel=0	Topology=i	--	N|0.004	--	--	1
E0NRL7	>tr|E0NRL7|E0NRL7_9BACT NADH-quinone oxidoreductase subunit B OS=Prevotella marshii DSM 16973 = JCM 13450 GN=nuoB PE=3 SV=1	2.4461	7.7	1	2	Cytoplasmic	Cytoplasmic	Cytoplasmic	Cytoplasmic	Cytoplasmic	0.175251	0.164938	0.710169	0.528175	3.42147	Cytoplasmic	ExpAA=1.01	First60=0.39	PredHel=0	Topology=o	--	N|0.000	--	--	1
A0A096AX87	>tr|A0A096AX87|A0A096AX87_9BACT 30S ribosomal protein S5 OS=Prevotella amnii DNF00058 GN=rpsE PE=3 SV=1	2.6413	37.6	1	7	Cytoplasmic	Periplasmic	Cytoplasmic	Cytoplasmic	Cytoplasmic	0.816666	0.395556	1.43878	0.54944	1.79956	Cytoplasmic	ExpAA=8.08	First60=8.07	PredHel=0	Topology=o	--	N|0.005	--	--	1
A0A096AYZ8	>tr|A0A096AYZ8|A0A096AYZ8_9BACT 30S ribosomal protein S9 OS=Prevotella amnii DNF00058 GN=rpsI PE=3 SV=1	1.8659	27.3	0	3	Periplasmic	Cytoplasmic	Cytoplasmic	Periplasmic	OuterMembrane	0.431377	1.03181	1.92298	0.467456	1.14638	Periplasmic	ExpAA=0.03	First60=0.02	PredHel=0	Topology=o	--	N|0.004	--	--	1
A0A096AZ86	>tr|A0A096AZ86|A0A096AZ86_9BACT 50S ribosomal protein L25 OS=Prevotella amnii DNF00058 GN=rplY PE=3 SV=1	1.6866	6.1	1	1	Cytoplasmic	Cytoplasmic	Cytoplasmic	Cytoplasmic	Cytoplasmic	0.141219	0.208231	0.323467	0.0706499	4.25643	Cytoplasmic	ExpAA=0.00	First60=0.00	PredHel=0	Topology=o	--	N|0.002	--	--	1
A0A096AZ95	>tr|A0A096AZ95|A0A096AZ95_9BACT 2,3-bisphosphoglycerate-independent phosphoglycerate mutase OS=Prevotella amnii DNF00058 GN=gpmI PE=3 SV=1	2.1886	9.7	0	4	Cytoplasmic	Cytoplasmic	Periplasmic	Cytoplasmic	Cytoplasmic	0.298992	0.0649579	1.57999	0.0409586	3.0151	Cytoplasmic	ExpAA=0.01	First60=0.00	PredHel=0	Topology=o	19-1	N|0.002	--	--	1
A0A096AZA6	>tr|A0A096AZA6|A0A096AZA6_9BACT Alpha-glucosidase OS=Prevotella buccalis DNF00853 GN=HMPREF2137_03310 PE=4 SV=1	3.1241	8.5	0	5	Periplasmic	Periplasmic	Periplasmic	OuterMembrane	Extracellular	1.0388	0.579685	3.1111	0.109559	0.160853	Periplasmic	ExpAA=6.80	First60=6.80	PredHel=0	Topology=o	19-1	N|0.002	--	--	1
A0A096AZD8	>tr|A0A096AZD8|A0A096AZD8_9BACT Inosine-5-monophosphate dehydrogenase OS=Prevotella amnii DNF00058 GN=guaB PE=3 SV=1	1.9146	10.1	1	5	Cytoplasmic	Cytoplasmic	Cytoplasmic	Periplasmic	Cytoplasmic	0.070613	0.389432	0.559312	0.287147	3.6935	Cytoplasmic	ExpAA=0.07	First60=0.03	PredHel=0	Topology=o	--	N|0.001	--	--	1
A0A096AZN7	>tr|A0A096AZN7|A0A096AZN7_9BACT 30S ribosomal protein S14 OS=Prevotella histicola JCM 15637 = DNF00424 GN=rpsN PE=3 SV=1	1.625	23	1	2	Periplasmic	Cytoplasmic	Cytoplasmic	Cytoplasmic	Cytoplasmic	0.439804	0.298154	0.970364	0.3915	2.90018	Cytoplasmic	ExpAA=0.00	First60=0.00	PredHel=0	Topology=i	--	N|0.000	--	--	1
A0A096B404	>tr|A0A096B404|A0A096B404_9BACT Phosphoribosylamine--glycine ligase OS=Prevotella buccalis DNF00853 GN=purD PE=3 SV=1	2.7668	2.8	1	1	Cytoplasmic	Cytoplasmic	Cytoplasmic	Cytoplasmic	Cytoplasmic	0.0745899	0.0169573	0.57503	0.046885	4.28654	Cytoplasmic	ExpAA=0.00	First60=0.00	PredHel=0	Topology=o	--	N|0.000	--	--	1
D3I2M4	>tr|D3I2M4|D3I2M4_9BACT Polyribonucleotide nucleotidyltransferase OS=Prevotella melaninogenica D18 GN=pnp PE=3 SV=1	1.591	19	1	13	Cytoplasmic	Cytoplasmic	Cytoplasmic	Cytoplasmic	Cytoplasmic	0.0782008	0.3073	0.422119	0.134697	4.05768	Cytoplasmic	ExpAA=0.47	First60=0.47	PredHel=0	Topology=o	--	N|0.001	--	--	1
A0A096B8U2	>tr|A0A096B8U2|A0A096B8U2_9BACT Pyruvate-flavodoxin oxidoreductase OS=Prevotella melaninogenica DNF00666 GN=HMPREF0661_01440 PE=3 SV=1	2.464	9.9	0	11	Periplasmic	OuterMembrane	Periplasmic	OuterMembrane	Periplasmic	0.598589	0.874751	2.19615	0.458101	0.872413	Periplasmic	ExpAA=0.54	First60=0.05	PredHel=0	Topology=o	--	N|0.000	--	2	0.976
D9RW66	>tr|D9RW66|D9RW66_PREMB Glutathione peroxidase OS=Prevotella melaninogenica (strain ATCC 25845 / DSM 7089 / JCM 6325 / VPI 2381 / B282) GN=HMPREF0659_A6901 PE=3 SV=1	1.4917	6.6	1	1	Cytoplasmic	Cytoplasmic	Cytoplasmic	Cytoplasmic	Cytoplasmic	0.32761	0.272748	0.827511	0.0794804	3.49265	Cytoplasmic	ExpAA=0.01	First60=0.01	PredHel=0	Topology=o	--	N|0.002	--	--	1
A0A096BKA5	>tr|A0A096BKA5|A0A096BKA5_9BACT 3-ketoacyl-ACP reductase OS=Prevotella denticola DNF00960 GN=HMPREF2139_01415 PE=4 SV=1	1.4683	8.3	0	2	Cytoplasmic	Cytoplasmic	InnerMembrane	Cytoplasmic	Cytoplasmic	0.0646994	0.0853903	0.261637	1.20659	3.38168	Cytoplasmic	ExpAA=0.54	First60=0.21	PredHel=0	Topology=o	--	N|0.002	--	--	1
A0A096BKV6	>tr|A0A096BKV6|A0A096BKV6_9BACT Membrane protein OS=Prevotella buccalis DNF00853 GN=HMPREF2137_10115 PE=4 SV=1	3.7787	22.9	0	7	OuterMembrane	Periplasmic	OuterMembrane	Periplasmic	OuterMembrane	0.82852	2.07715	1.72414	0.16579	0.204405	OuterMembrane	ExpAA=1.40	First60=1.40	PredHel=0	Topology=o	24-1	N|0.046	--	--	1
D1W6L1	>tr|D1W6L1|D1W6L1_9BACT Glutamate dehydrogenase OS=Prevotella buccalis ATCC 35310 GN=gdh PE=3 SV=1	-2	15.5	1	7	Cytoplasmic	Cytoplasmic	Cytoplasmic	Cytoplasmic	Cytoplasmic	0.160746	0.402885	0.545951	0.0862515	3.80416	Cytoplasmic	ExpAA=0.03	First60=0.00	PredHel=0	Topology=o	--	N|0.004	--	--	1
A0A0H5B4E0	>tr|A0A0H5B4E0|A0A0H5B4E0_PREIN 50S ribosomal protein L34 OS=Prevotella intermedia GN=rpmH PE=3 SV=1	9.7385	37.3	2	4	Periplasmic	Cytoplasmic	Cytoplasmic	Cytoplasmic	Cytoplasmic	0.702627	0.262035	1.446	0.432751	2.15658	Cytoplasmic	ExpAA=0.00	First60=0.00	PredHel=0	Topology=i	--	N|0.000	--	--	1
A0A096BMC7	>tr|A0A096BMC7|A0A096BMC7_9BACT Protein translocase subunit SecA OS=Prevotella buccalis DNF00853 GN=secA PE=3 SV=1	5.6476	8	0	8	Cytoplasmic	Cytoplasmic	Cytoplasmic	OuterMembrane	Cytoplasmic	0.356064	0.573521	0.212343	0.464646	3.39343	Cytoplasmic	ExpAA=0.02	First60=0.00	PredHel=0	Topology=o	--	N|0.000	--	--	1
A0A096BN50	>tr|A0A096BN50|A0A096BN50_9BACT Succinate dehydrogenase OS=Prevotella buccalis DNF00853 GN=HMPREF2137_07430 PE=4 SV=1	1.1791	46.4	0	12	Cytoplasmic	Cytoplasmic	Cytoplasmic	Cytoplasmic	Cytoplasmic	0.196985	0.140297	1.11461	0.102703	3.4454	Cytoplasmic	ExpAA=0.05	First60=0.00	PredHel=0	Topology=o	--	N|0.002	--	--	1
A0A096BNW7	>tr|A0A096BNW7|A0A096BNW7_9BACT Phosphoglucosamine mutase OS=Prevotella bivia DNF00320 GN=HMPREF0647_07140 PE=3 SV=1	1.3905	6	0	3	Cytoplasmic	Cytoplasmic	Cytoplasmic	Cytoplasmic	Cytoplasmic	0.100006	0.193501	0.288152	0.165164	4.25318	Cytoplasmic	ExpAA=1.91	First60=0.04	PredHel=0	Topology=o	--	N|0.000	--	--	1
A0A096BPZ7	>tr|A0A096BPZ7|A0A096BPZ7_9BACT 50S ribosomal protein L31 type B OS=Prevotella bivia DNF00320 GN=rpmE2 PE=3 SV=1	2.216	47	1	4	Periplasmic	Periplasmic	Extracellular	Cytoplasmic	Extracellular	1.16295	0.52341	1.58353	0.196991	1.53311	Periplasmic	ExpAA=0.00	First60=0.00	PredHel=0	Topology=i	--	N|0.000	--	--	1
A0A096BRQ0	>tr|A0A096BRQ0|A0A096BRQ0_9BACT Membrane protein OS=Prevotella buccalis DNF00853 GN=HMPREF2137_03350 PE=4 SV=1	3.9297	5.4	2	2	OuterMembrane	Extracellular	Extracellular	OuterMembrane	OuterMembrane	1.75607	2.71826	0.428309	0.0401385	0.0572258	OuterMembrane	ExpAA=20.86	First60=20.69	PredHel=1	Topology=i12-34o	29-1	N|0.043	--	4	0.97
U7UHS5	>tr|U7UHS5|U7UHS5_9BACT Uncharacterized protein OS=Prevotella sp. BV3P1 GN=HMPREF1254_1476 PE=4 SV=1	1.9721	5.2	2	2	OuterMembrane	OuterMembrane	OuterMembrane	OuterMembrane	OuterMembrane	0.339252	4.57942	0.0624475	0.0105181	0.00836305	OuterMembrane	ExpAA=0.36	First60=0.00	PredHel=0	Topology=o	1-38	Y|1.000	--	12	0.894
A0A096BRT0	>tr|A0A096BRT0|A0A096BRT0_9BACT Pyrophosphate--fructose 6-phosphate 1-phosphotransferase OS=Prevotella bivia DNF00320 GN=pfp PE=3 SV=1	3.7848	12.8	0	9	Cytoplasmic	Cytoplasmic	Cytoplasmic	Periplasmic	Cytoplasmic	0.0925674	0.150908	0.970497	0.216886	3.56914	Cytoplasmic	ExpAA=0.03	First60=0.00	PredHel=0	Topology=o	--	N|0.000	--	2	0.966
A0A096BRW8	>tr|A0A096BRW8|A0A096BRW8_9BACT Hemolysin secretion protein D OS=Prevotella bivia DNF00320 GN=HMPREF0647_02585 PE=4 SV=1	1.8146	3.4	1	1	Periplasmic	Periplasmic	Cytoplasmic	Cytoplasmic	Cytoplasmic	0.137267	0.26799	1.97243	0.172068	2.45025	Cytoplasmic	ExpAA=21.64	First60=21.62	PredHel=1	Topology=i9-31o	1-33	N|0.005	--	--	1
A0A096C257	>tr|A0A096C257|A0A096C257_9BACT Peptidylprolyl isomerase OS=Prevotella disiens DNF00882 GN=HMPREF0654_06610 PE=4 SV=1	23.505	1.7	1	1	Periplasmic	Periplasmic	Periplasmic	OuterMembrane	Periplasmic	0.243372	0.612743	3.27938	0.561846	0.302656	Periplasmic	ExpAA=18.61	First60=18.56	PredHel=1	Topology=i12-31o	27-1	N|0.000	--	2	0.956
A0A096C748	>tr|A0A096C748|A0A096C748_9BACT Putative K(+)-stimulated pyrophosphate-energized sodium pump OS=Prevotella melaninogenica DNF00666 GN=hppA PE=3 SV=1	22.419	9.9	1	8	InnerMembrane	InnerMembrane	InnerMembrane	InnerMembrane	InnerMembrane	0.036828	0.0842108	0.0489184	4.79127	0.038775	InnerMembrane	ExpAA=331.61	First60=24.08	PredHel=15	Topology=o4-26i58-80o85-104i137-159o169-191i275-297o312-334i339-361o393-415i428-450o490-512i557-579o626-648i650-672o712-734i	--	N|0.000	--	--	1
A0A096C9D9	>tr|A0A096C9D9|A0A096C9D9_9BACT Succinate dehydrogenase OS=Prevotella amnii DNF00058 GN=sdhA PE=4 SV=1	7.3598	22.7	1	15	Cytoplasmic	Cytoplasmic	Cytoplasmic	Cytoplasmic	Periplasmic	0.549254	0.925644	0.838701	0.208706	2.47769	Cytoplasmic	ExpAA=7.59	First60=7.16	PredHel=0	Topology=o	--	N|0.001	--	--	0.998
A0A096CB56	>tr|A0A096CB56|A0A096CB56_9BACT Membrane protein OS=Prevotella amnii DNF00058 GN=HMPREF9302_04680 PE=4 SV=1	2.4403	18.9	1	6	OuterMembrane	OuterMembrane	OuterMembrane	Periplasmic	OuterMembrane	1.00203	2.76618	0.877881	0.133213	0.220702	OuterMembrane	ExpAA=4.04	First60=4.03	PredHel=0	Topology=o	23-1	N|0.073	--	--	1
A0A096CCE7	>tr|A0A096CCE7|A0A096CCE7_9BACT Enolase OS=Prevotella amnii DNF00058 GN=eno PE=3 SV=1	16.974	29.7	1	10	Cytoplasmic	Cytoplasmic	Cytoplasmic	Cytoplasmic	Cytoplasmic	0.227706	0.0255018	0.881442	0.0174437	3.84791	Cytoplasmic	ExpAA=1.57	First60=0.00	PredHel=0	Topology=o	--	N|0.000	--	--	1
A0A096CCH9	>tr|A0A096CCH9|A0A096CCH9_9BACT Malate dehydrogenase OS=Prevotella amnii DNF00058 GN=HMPREF9302_03395 PE=4 SV=1	2.6513	8.2	2	3	Cytoplasmic	Cytoplasmic	Cytoplasmic	Cytoplasmic	Periplasmic	0.034782	0.0572296	1.14734	0.151023	3.60963	Cytoplasmic	ExpAA=14.46	First60=0.01	PredHel=0	Topology=o	--	N|0.002	--	--	0.991
A0A096CCR4	>tr|A0A096CCR4|A0A096CCR4_9BACT 30S ribosomal protein S1 OS=Prevotella amnii DNF00058 GN=HMPREF9302_02285 PE=4 SV=1	13.581	17	0	12	Cytoplasmic	Cytoplasmic	Cytoplasmic	Cytoplasmic	Cytoplasmic	0.0537395	0.18635	0.107649	0.0202617	4.632	Cytoplasmic	ExpAA=0.00	First60=0.00	PredHel=0	Topology=o	--	N|0.000	--	--	1
A0A096CE57	>tr|A0A096CE57|A0A096CE57_9BACT Serine hydroxymethyltransferase OS=Prevotella bivia DNF00320 GN=glyA PE=3 SV=1	3.6567	12.9	2	5	Cytoplasmic	Cytoplasmic	Cytoplasmic	Cytoplasmic	Cytoplasmic	0.0198164	0.00550327	0.364801	0.0631713	4.54671	Cytoplasmic	ExpAA=0.17	First60=0.00	PredHel=0	Topology=o	--	N|0.000	--	--	1
A0A096CE70	>tr|A0A096CE70|A0A096CE70_9BACT 50S ribosomal protein L28 OS=Prevotella bivia DNF00320 GN=rpmB PE=3 SV=1	26.183	65.5	4	11	Cytoplasmic	Cytoplasmic	Cytoplasmic	Cytoplasmic	Cytoplasmic	0.689366	0.285237	1.23279	0.272076	2.52053	Cytoplasmic	ExpAA=0.01	First60=0.01	PredHel=0	Topology=i	--	N|0.000	--	--	1
A0A096CJ35	>tr|A0A096CJ35|A0A096CJ35_9BACT 50S ribosomal protein L19 OS=Prevotella bivia DNF00320 GN=rplS PE=3 SV=1	2.0872	38.7	0	5	Cytoplasmic	Cytoplasmic	Cytoplasmic	Cytoplasmic	Cytoplasmic	0.383574	0.256354	0.921589	0.387302	3.05118	Cytoplasmic	ExpAA=0.00	First60=0.00	PredHel=0	Topology=o	--	N|0.004	--	--	1
A0A096CPZ2	>tr|A0A096CPZ2|A0A096CPZ2_9BACT Membrane protein OS=Prevotella disiens DNF00882 GN=HMPREF0654_09985 PE=4 SV=1	15.79	5	2	5	OuterMembrane	OuterMembrane	OuterMembrane	OuterMembrane	OuterMembrane	0.403007	4.18701	0.0821563	0.262052	0.0657709	OuterMembrane	ExpAA=10.90	First60=10.87	PredHel=0	Topology=o	21-1	Y|0.954	--	28	0.922
A0A096CTC7	>tr|A0A096CTC7|A0A096CTC7_9BACT Phosphoenolpyruvate carboxykinase [ATP] OS=Prevotella disiens DNF00882 GN=pckA PE=3 SV=1	2.8006	25.7	1	14	Cytoplasmic	Cytoplasmic	Cytoplasmic	Cytoplasmic	Periplasmic	0.805192	0.459403	1.09358	0.0520323	2.58979	Cytoplasmic	ExpAA=0.02	First60=0.00	PredHel=0	Topology=o	--	N|0.000	--	--	1
E1GTQ1	>tr|E1GTQ1|E1GTQ1_9BACT Chaperone protein ClpB OS=Prevotella amnii CRIS 21A-A GN=clpB PE=3 SV=1	1.8208	15.3	1	12	Cytoplasmic	Cytoplasmic	Cytoplasmic	Cytoplasmic	Cytoplasmic	0.130719	0.233554	0.225289	0.506344	3.90409	Cytoplasmic	ExpAA=0.01	First60=0.00	PredHel=0	Topology=o	--	N|0.000	--	--	0.993
A0A096D3U9	>tr|A0A096D3U9|A0A096D3U9_9BACT Peptidylprolyl isomerase OS=Prevotella amnii DNF00058 GN=HMPREF9302_04905 PE=4 SV=1	13.631	5.1	1	4	Cytoplasmic	Cytoplasmic	Cytoplasmic	Cytoplasmic	Cytoplasmic	0.141108	0.0897141	0.475778	0.0333849	4.26001	Cytoplasmic	ExpAA=0.00	First60=0.00	PredHel=0	Topology=o	--	N|0.000	--	--	0.999
A0A098YNE7	>tr|A0A098YNE7|A0A098YNE7_9BACT Glucose-6-phosphate isomerase OS=Prevotella timonensis S9-PR14 GN=pgi PE=3 SV=1	2.578	14.6	1	7	Cytoplasmic	Cytoplasmic	Cytoplasmic	Cytoplasmic	Cytoplasmic	0.0850787	0.0464981	0.666917	0.109249	4.09226	Cytoplasmic	ExpAA=2.23	First60=0.00	PredHel=0	Topology=o	--	N|0.000	--	--	0.95
A0A098YPN8	>tr|A0A098YPN8|A0A098YPN8_9BACT Phosphorylase OS=Prevotella timonensis S9-PR14 GN=HMPREF9304_10790 PE=4 SV=1	1.3081	4.8	1	1	Cytoplasmic	Cytoplasmic	Cytoplasmic	Cytoplasmic	Cytoplasmic	0.356593	0.0347939	0.315146	0.0400636	4.2534	Cytoplasmic	ExpAA=0.04	First60=0.00	PredHel=0	Topology=o	--	N|0.000	--	--	0.997
A0A098YQK3	>tr|A0A098YQK3|A0A098YQK3_9BACT Flagellar motor protein MotA OS=Prevotella timonensis S9-PR14 GN=HMPREF9304_09745 PE=3 SV=1	1.9827	4.4	1	1	InnerMembrane	Cytoplasmic	InnerMembrane	InnerMembrane	InnerMembrane	0.360966	0.17442	0.52334	3.20945	0.731823	InnerMembrane	ExpAA=85.36	First60=20.89	PredHel=4	Topology=i21-40o66-88i176-198o223-245i	--	N|0.001	--	--	0.997
A0A098YQY9	>tr|A0A098YQY9|A0A098YQY9_9BACT Proline--tRNA ligase OS=Prevotella timonensis S9-PR14 GN=proS PE=3 SV=1	1.5861	19.9	0	8	Cytoplasmic	Cytoplasmic	Cytoplasmic	Cytoplasmic	Cytoplasmic	0.0394717	0.0378438	0.471077	0.0638222	4.38778	Cytoplasmic	ExpAA=0.01	First60=0.00	PredHel=0	Topology=o	--	N|0.000	--	--	0.999
A0A098YS17	>tr|A0A098YS17|A0A098YS17_9BACT Phenylalanine--tRNA ligase alpha subunit OS=Prevotella timonensis S9-PR14 GN=pheS PE=3 SV=1	-2	5.8	1	2	Cytoplasmic	Cytoplasmic	Cytoplasmic	Cytoplasmic	Cytoplasmic	0.0659064	0.053815	0.139413	0.00982786	4.73104	Cytoplasmic	ExpAA=0.00	First60=0.00	PredHel=0	Topology=o	--	N|0.001	--	--	1
A0A098YS89	>tr|A0A098YS89|A0A098YS89_9BACT Uncharacterized protein OS=Prevotella timonensis S9-PR14 GN=HMPREF9304_09360 PE=4 SV=1	3.7688	8.6	2	2	Cytoplasmic	Cytoplasmic	Cytoplasmic	Cytoplasmic	Cytoplasmic	0.893119	0.23377	0.512723	0.176359	3.18403	Cytoplasmic	ExpAA=0.00	First60=0.00	PredHel=0	Topology=o	--	N|0.087	--	2	0.91
A0A098YUK6	>tr|A0A098YUK6|A0A098YUK6_9BACT Membrane protein OS=Prevotella timonensis S9-PR14 GN=HMPREF9304_00975 PE=4 SV=1	2.9101	3.9	1	4	OuterMembrane	OuterMembrane	OuterMembrane	OuterMembrane	OuterMembrane	0.604651	4.0361	0.134505	0.167823	0.0569236	OuterMembrane	ExpAA=17.04	First60=16.93	PredHel=1	Topology=i13-32o	27-1	Y|1.000	The Outer Membrane Receptor (OMR-TonB Dependent Receptor) Family	30	0.894
A0A098YUV1	>tr|A0A098YUV1|A0A098YUV1_9BACT Peptidyl-prolyl cis-trans isomerase OS=Prevotella timonensis S9-PR14 GN=HMPREF9304_00495 PE=4 SV=1	-2	16.9	1	4	Periplasmic	Extracellular	Periplasmic	Periplasmic	Periplasmic	1.06589	0.311518	3.41412	0.0761825	0.132294	Periplasmic	ExpAA=1.24	First60=1.24	PredHel=0	Topology=o	27-1	N|0.002	--	--	1
A0A098YW42	>tr|A0A098YW42|A0A098YW42_9BACT Membrane protein OS=Prevotella timonensis S9-PR14 GN=HMPREF9304_02360 PE=4 SV=1	1.2739	8.9	2	2	Periplasmic	Periplasmic	Periplasmic	OuterMembrane	Periplasmic	0.48982	1.25828	2.20904	0.247983	0.794879	Periplasmic	ExpAA=5.14	First60=3.49	PredHel=0	Topology=o	19-1	Y|1.000	The Porphyromonas gingivalis PorT Family	10	0.932
A0A099BT05	>tr|A0A099BT05|A0A099BT05_9BACT Uncharacterized protein OS=Prevotella sp. S7 MS 2 GN=HMPREF0671_11905 PE=4 SV=1	1.9653	26.2	1	7	InnerMembrane	Cytoplasmic	InnerMembrane	Periplasmic	Periplasmic	0.125537	0.228563	1.41376	1.85346	1.37867	InnerMembrane	ExpAA=23.50	First60=23.33	PredHel=1	Topology=i5-27o	--	N|0.012	--	--	1
A0A099BTY0	>tr|A0A099BTY0|A0A099BTY0_9BACT Transcriptional regulator OS=Prevotella sp. S7 MS 2 GN=HMPREF0671_10245 PE=4 SV=1	90.685	43.1	1	10	Cytoplasmic	Cytoplasmic	Cytoplasmic	Cytoplasmic	Cytoplasmic	0.10604	0.0554917	0.197893	0.119901	4.52067	Cytoplasmic	ExpAA=0.00	First60=0.00	PredHel=0	Topology=o	--	N|0.001	--	--	1
A0A099BUQ4	>tr|A0A099BUQ4|A0A099BUQ4_9BACT Na(+)-translocating NADH-quinone reductase subunit A OS=Prevotella sp. S7 MS 2 GN=nqrA PE=3 SV=1	-2	6	1	3	Cytoplasmic	Periplasmic	Cytoplasmic	Cytoplasmic	Cytoplasmic	0.0336342	0.204074	0.851573	0.148662	3.76206	Cytoplasmic	ExpAA=0.01	First60=0.00	PredHel=0	Topology=o	--	N|0.004	--	--	0.979
A0A099BV04	>tr|A0A099BV04|A0A099BV04_9BACT Fumarate hydratase OS=Prevotella sp. S7 MS 2 GN=HMPREF0671_08505 PE=4 SV=1	1.428	27.2	1	11	Periplasmic	Cytoplasmic	Cytoplasmic	Cytoplasmic	Cytoplasmic	0.0481457	0.0688806	1.91549	0.0378291	2.92965	Cytoplasmic	ExpAA=0.02	First60=0.00	PredHel=0	Topology=o	--	N|0.001	--	2	0.977
A0A099BV86	>tr|A0A099BV86|A0A099BV86_9BACT Phosphoglycerate kinase OS=Prevotella sp. S7 MS 2 GN=pgk PE=3 SV=1	1.5815	7.9	0	3	Cytoplasmic	Cytoplasmic	Cytoplasmic	Periplasmic	Cytoplasmic	0.140354	0.0747295	1.63079	0.0326179	3.12151	Cytoplasmic	ExpAA=0.01	First60=0.00	PredHel=0	Topology=o	--	N|0.000	--	--	1
A0A099BVA4	>tr|A0A099BVA4|A0A099BVA4_9BACT Uncharacterized protein OS=Prevotella sp. S7 MS 2 GN=HMPREF0671_07975 PE=4 SV=1	52.509	15.3	3	11	Cytoplasmic	Cytoplasmic	Cytoplasmic	Cytoplasmic	Cytoplasmic	0.493889	0.47628	0.281738	0.146555	3.60154	Cytoplasmic	ExpAA=0.00	First60=0.00	PredHel=0	Topology=o	--	N|0.000	--	--	1
A0A099BVC3	>tr|A0A099BVC3|A0A099BVC3_9BACT Aspartate carbamoyltransferase OS=Prevotella sp. S7 MS 2 GN=pyrB PE=3 SV=1	1.5713	13	1	4	Cytoplasmic	Cytoplasmic	Cytoplasmic	Cytoplasmic	Cytoplasmic	0.00556748	0.00226565	0.0622224	0.0305824	4.89936	Cytoplasmic	ExpAA=0.02	First60=0.00	PredHel=0	Topology=o	--	N|0.000	--	--	1
A0A099BVY5	>tr|A0A099BVY5|A0A099BVY5_9BACT Rod shape-determining protein MreB OS=Prevotella sp. S7 MS 2 GN=HMPREF0671_06785 PE=4 SV=1	-2	24.1	1	5	Cytoplasmic	Cytoplasmic	Cytoplasmic	Cytoplasmic	Cytoplasmic	0.0108207	0.00342643	0.0990083	0.272227	4.61452	Cytoplasmic	ExpAA=0.02	First60=0.00	PredHel=0	Topology=o	--	N|0.001	--	--	1
R5KHS4	>tr|R5KHS4|R5KHS4_9BACT Gliding motility protein GldL OS=Prevotella sp. CAG:1124 GN=BN467_01362 PE=4 SV=1	13.243	6.4	1	1	Extracellular	Cytoplasmic	Cytoplasmic	Cytoplasmic	Extracellular	1.54852	0.63157	0.914119	0.337724	1.56807	Cytoplasmic	ExpAA=0.00	First60=0.00	PredHel=0	Topology=o	--	N|0.044	--	--	1
A0A099BW18	>tr|A0A099BW18|A0A099BW18_9BACT 3-dehydroquinate dehydratase OS=Prevotella sp. S7 MS 2 GN=aroQ PE=3 SV=1	1.4356	10.9	1	1	Cytoplasmic	Cytoplasmic	Cytoplasmic	Cytoplasmic	Cytoplasmic	0.293185	0.448885	0.308865	0.571032	3.37804	Cytoplasmic	ExpAA=0.26	First60=0.00	PredHel=0	Topology=o	--	N|0.001	--	--	1
A0A099BWI6	>tr|A0A099BWI6|A0A099BWI6_9BACT Membrane protein OS=Prevotella sp. S7 MS 2 GN=HMPREF0671_05780 PE=4 SV=1	3.5957	24.3	0	6	Cytoplasmic	Cytoplasmic	Cytoplasmic	Periplasmic	Cytoplasmic	0.295153	0.875138	1.85173	0.373714	1.60426	Periplasmic	ExpAA=0.88	First60=0.88	PredHel=0	Topology=o	19-1	N|0.009	--	--	1
A0A099BWS9	>tr|A0A099BWS9|A0A099BWS9_9BACT Ferredoxin OS=Prevotella sp. S7 MS 2 GN=HMPREF0671_08660 PE=4 SV=1	198.43	37	3	4	Cytoplasmic	Cytoplasmic	Cytoplasmic	Cytoplasmic	Cytoplasmic	0.106389	0.0529025	0.223792	0.0633034	4.55361	Cytoplasmic	ExpAA=0.00	First60=0.00	PredHel=0	Topology=o	--	N|0.005	--	--	1
A0A099BWW9	>tr|A0A099BWW9|A0A099BWW9_9BACT Heat-shock protein OS=Prevotella sp. S7 MS 2 GN=HMPREF0671_04260 PE=3 SV=1	6.6257	17	1	2	Cytoplasmic	Cytoplasmic	Periplasmic	Cytoplasmic	Cytoplasmic	0.32978	0.309756	1.16339	0.141247	3.05583	Cytoplasmic	ExpAA=0.00	First60=0.00	PredHel=0	Topology=o	--	N|0.006	--	--	1
A0A099BX10	>tr|A0A099BX10|A0A099BX10_9BACT Ribonucleoside-triphosphate reductase OS=Prevotella sp. S7 MS 2 GN=HMPREF0671_08185 PE=4 SV=1	2.3061	4.1	2	3	Cytoplasmic	Cytoplasmic	Cytoplasmic	OuterMembrane	Cytoplasmic	0.417778	0.566255	0.680011	0.0590563	3.2769	Cytoplasmic	ExpAA=0.00	First60=0.00	PredHel=0	Topology=o	--	N|0.000	--	--	1
A0A099BX26	>tr|A0A099BX26|A0A099BX26_9BACT Glyceraldehyde-3-phosphate dehydrogenase OS=Prevotella sp. S7 MS 2 GN=HMPREF0671_04460 PE=3 SV=1	1.4085	27.6	1	9	Cytoplasmic	Cytoplasmic	Cytoplasmic	Cytoplasmic	Cytoplasmic	0.571021	0.262586	0.791286	0.140736	3.23437	Cytoplasmic	ExpAA=0.01	First60=0.00	PredHel=0	Topology=o	23-1	N|0.006	--	--	1
A0A099BX33	>tr|A0A099BX33|A0A099BX33_9BACT Multidrug transporter OS=Prevotella sp. S7 MS 2 GN=HMPREF0671_03335 PE=3 SV=1	3.7479	5	2	2	Extracellular	Extracellular	OuterMembrane	Extracellular	Periplasmic	2.0728	1.18867	1.66819	0.023394	0.046944	Extracellular	ExpAA=0.13	First60=0.13	PredHel=0	Topology=o	23-1	N|0.139	--	--	1
A0A099BX94	>tr|A0A099BX94|A0A099BX94_9BACT Glucose-6-phosphate isomerase OS=Prevotella sp. S7 MS 2 GN=pgi PE=3 SV=1	7.5461	22.4	1	10	Cytoplasmic	Cytoplasmic	Periplasmic	Cytoplasmic	Cytoplasmic	0.0305657	0.0343874	0.996439	0.071893	3.86672	Cytoplasmic	ExpAA=2.55	First60=0.00	PredHel=0	Topology=o	--	N|0.001	--	--	0.991
A0A099BXE3	>tr|A0A099BXE3|A0A099BXE3_9BACT Peptidyl-prolyl cis-trans isomerase OS=Prevotella sp. S7 MS 2 GN=HMPREF0671_03965 PE=4 SV=1	131.09	15.1	5	6	Periplasmic	Periplasmic	Periplasmic	Periplasmic	Periplasmic	0.60419	0.387794	3.86673	0.0463751	0.0949077	Periplasmic	ExpAA=0.46	First60=0.45	PredHel=0	Topology=o	27-1	N|0.003	--	--	1
A0A099BXM2	>tr|A0A099BXM2|A0A099BXM2_9BACT 50S ribosomal protein L22 OS=Prevotella sp. S7 MS 2 GN=rplV PE=3 SV=1	4.2359	31.3	0	6	Cytoplasmic	Cytoplasmic	Periplasmic	Cytoplasmic	Periplasmic	0.353632	0.272909	1.46944	0.370766	2.53325	Cytoplasmic	ExpAA=0.00	First60=0.00	PredHel=0	Topology=o	--	N|0.002	--	--	1
A0A099BXN2	>tr|A0A099BXN2|A0A099BXN2_9BACT Elongation factor Tu OS=Prevotella sp. S7 MS 2 GN=tuf PE=3 SV=1	-2	32.7	0	14	Cytoplasmic	Cytoplasmic	Cytoplasmic	Cytoplasmic	Cytoplasmic	0.0128488	0.00459994	0.0291196	0.00687836	4.94655	Cytoplasmic	ExpAA=0.02	First60=0.00	PredHel=0	Topology=o	--	N|0.001	--	--	1
A0A099BXY9	>tr|A0A099BXY9|A0A099BXY9_9BACT RND transporter MFP subunit OS=Prevotella sp. S7 MS 2 GN=HMPREF0671_03020 PE=3 SV=1	2.1631	4.9	1	1	OuterMembrane	Extracellular	OuterMembrane	OuterMembrane	OuterMembrane	0.612051	2.54462	0.79854	0.40812	0.636665	OuterMembrane	ExpAA=20.06	First60=20.05	PredHel=1	Topology=i7-26o	28-1	N|0.008	--	--	0.996
A0A099BY06	>tr|A0A099BY06|A0A099BY06_9BACT 30S ribosomal protein S9 OS=Prevotella sp. S7 MS 2 GN=rpsI PE=3 SV=1	3.6006	39.1	0	4	Periplasmic	Cytoplasmic	Cytoplasmic	Periplasmic	Periplasmic	0.682463	0.334072	1.88986	0.345858	1.74775	Periplasmic	ExpAA=0.00	First60=0.00	PredHel=0	Topology=i	--	N|0.004	--	--	1
A0A099BY15	>tr|A0A099BY15|A0A099BY15_9BACT Membrane protein OS=Prevotella sp. S7 MS 2 GN=HMPREF0671_06095 PE=4 SV=1	1.9872	11.8	1	2	Periplasmic	Periplasmic	Periplasmic	Extracellular	Periplasmic	1.46619	0.842554	2.18538	0.293818	0.212059	Periplasmic	ExpAA=2.07	First60=2.07	PredHel=0	Topology=o	27-1	N|0.035	--	--	1
A0A099BY20	>tr|A0A099BY20|A0A099BY20_9BACT Membrane protein OS=Prevotella sp. S7 MS 2 GN=HMPREF0671_02935 PE=4 SV=1	2.6422	27.9	0	10	OuterMembrane	Extracellular	Extracellular	OuterMembrane	OuterMembrane	1.3755	2.43129	0.82182	0.205124	0.166271	OuterMembrane	ExpAA=0.39	First60=0.39	PredHel=0	Topology=o	23-1	N|0.072	--	--	1
A0A099BY54	>tr|A0A099BY54|A0A099BY54_9BACT Keto-deoxy-phosphogluconate aldolase OS=Prevotella sp. S7 MS 2 GN=HMPREF0671_02290 PE=4 SV=1	13.957	9.5	0	2	Cytoplasmic	Periplasmic	InnerMembrane	Cytoplasmic	Periplasmic	0.44025	0.131338	1.3923	1.13493	1.90118	Cytoplasmic	ExpAA=0.17	First60=0.04	PredHel=0	Topology=o	--	N|0.003	--	--	1
A0A099BY69	>tr|A0A099BY69|A0A099BY69_9BACT Uncharacterized protein OS=Prevotella sp. S7 MS 2 GN=HMPREF0671_02200 PE=4 SV=1	2.3841	5.5	1	3	Cytoplasmic	Cytoplasmic	Cytoplasmic	Periplasmic	Cytoplasmic	0.351758	0.137557	1.07259	0.0446965	3.39339	Cytoplasmic	ExpAA=0.00	First60=0.00	PredHel=0	Topology=o	--	N|0.001	--	--	1
A0A099BYW7	>tr|A0A099BYW7|A0A099BYW7_9BACT UDP-N-acetylmuramoyl-L-alanyl-D-glutamate--2,6-diaminopimelate ligase OS=Prevotella sp. S7 MS 2 GN=murE PE=3 SV=1	1.3553	2.5	1	1	Cytoplasmic	Cytoplasmic	Cytoplasmic	Cytoplasmic	Cytoplasmic	0.0687441	0.0235495	0.394304	0.0705015	4.4429	Cytoplasmic	ExpAA=0.09	First60=0.00	PredHel=0	Topology=o	--	N|0.000	--	--	1
A0A099BYX4	>tr|A0A099BYX4|A0A099BYX4_9BACT Carbamoyl-phosphate synthase (glutamine-hydrolyzing) OS=Prevotella sp. S7 MS 2 GN=HMPREF0671_00370 PE=3 SV=1	1.1822	8.3	1	7	Cytoplasmic	OuterMembrane	Cytoplasmic	InnerMembrane	Cytoplasmic	0.211284	0.648275	0.168843	0.656751	3.31485	Cytoplasmic	ExpAA=0.36	First60=0.01	PredHel=0	Topology=o	--	N|0.000	--	2	0.983
A0A099BZ02	>tr|A0A099BZ02|A0A099BZ02_9BACT Ketol-acid reductoisomerase (NADP(+)) OS=Prevotella sp. S7 MS 2 GN=HMPREF0671_00005 PE=3 SV=1	3.7084	24.5	0	9	Cytoplasmic	Cytoplasmic	Extracellular	Periplasmic	Periplasmic	0.679553	0.203604	1.31844	0.222217	2.57618	Cytoplasmic	ExpAA=0.01	First60=0.00	PredHel=0	Topology=o	--	N|0.009	--	--	1
A0A099BZ06	>tr|A0A099BZ06|A0A099BZ06_9BACT OmpA family protein OS=Prevotella sp. S7 MS 2 GN=HMPREF0671_00030 PE=3 SV=1	1.2228	7.4	1	3	Extracellular	OuterMembrane	Periplasmic	OuterMembrane	Periplasmic	1.10432	2.48521	1.3317	0.0377774	0.040992	OuterMembrane	ExpAA=3.16	First60=2.93	PredHel=0	Topology=o	19-1	N|0.263	--	6	0.94
R6Q7X6	>tr|R6Q7X6|R6Q7X6_9BACT DNA gyrase subunit B OS=Prevotella sp. CAG:386 GN=gyrB PE=3 SV=1	6.2528	9.5	0	5	Cytoplasmic	Cytoplasmic	Cytoplasmic	Cytoplasmic	Cytoplasmic	0.0962643	0.024363	0.311558	0.049447	4.51837	Cytoplasmic	ExpAA=0.55	First60=0.00	PredHel=0	Topology=o	--	N|0.007	--	2	0.984
A0A099BZJ1	>tr|A0A099BZJ1|A0A099BZJ1_9BACT 50S ribosomal protein L7/L12 OS=Prevotella sp. S7 MS 2 GN=rplL PE=3 SV=1	1.5939	27	2	4	Periplasmic	Cytoplasmic	Cytoplasmic	Cytoplasmic	Cytoplasmic	0.559366	0.257488	1.26348	0.481425	2.43824	Cytoplasmic	ExpAA=0.22	First60=0.22	PredHel=0	Topology=o	--	N|0.074	--	--	1
A0A099C0V0	>tr|A0A099C0V0|A0A099C0V0_9BACT Glutamyl-tRNA amidotransferase OS=Prevotella sp. S7 MS 2 GN=HMPREF0671_01015 PE=4 SV=1	1.4008	7.4	1	1	Cytoplasmic	Cytoplasmic	Cytoplasmic	Cytoplasmic	Extracellular	0.573102	0.127136	0.901976	0.171407	3.22638	Cytoplasmic	ExpAA=0.00	First60=0.00	PredHel=0	Topology=o	--	N|0.027	--	--	1
R5FPP1	>tr|R5FPP1|R5FPP1_9BACT 50S ribosomal protein L34 OS=Prevotella sp. CAG:924 GN=rpmH PE=3 SV=1	47.98	37.3	2	4	Periplasmic	Cytoplasmic	Cytoplasmic	Cytoplasmic	Cytoplasmic	0.736147	0.281373	1.22639	0.429136	2.32696	Cytoplasmic	ExpAA=0.00	First60=0.00	PredHel=0	Topology=i	--	N|0.000	--	--	1
A0A0D0H9Z9	>tr|A0A0D0H9Z9|A0A0D0H9Z9_9BACT Contig91, whole genome shotgun sequence OS=Prevotella sp. P5-119 GN=ST44_12950 PE=4 SV=1	3.2828	11.8	2	8	Periplasmic	Periplasmic	Periplasmic	Periplasmic	Periplasmic	1.16901	1.03318	2.43024	0.0778031	0.289766	Periplasmic	ExpAA=1.97	First60=1.97	PredHel=0	Topology=o	28-1	N|0.040	--	4	0.964
A0A0D0HBG1	>tr|A0A0D0HBG1|A0A0D0HBG1_9BACT Contig71, whole genome shotgun sequence OS=Prevotella sp. P5-119 GN=ST44_09950 PE=3 SV=1	2.4497	8	1	1	Cytoplasmic	Cytoplasmic	Cytoplasmic	Cytoplasmic	Extracellular	0.775131	0.454961	1.30207	0.16679	2.30104	Cytoplasmic	ExpAA=0.00	First60=0.00	PredHel=0	Topology=o	--	N|0.017	--	--	1
A0A0D0HE16	>tr|A0A0D0HE16|A0A0D0HE16_9BACT Contig45, whole genome shotgun sequence OS=Prevotella sp. P5-119 GN=ST44_04125 PE=4 SV=1	3.6996	11.1	3	4	Cytoplasmic	Cytoplasmic	Cytoplasmic	Cytoplasmic	Cytoplasmic	0.0998081	0.102419	0.18257	0.0653555	4.54985	Cytoplasmic	ExpAA=0.00	First60=0.00	PredHel=0	Topology=o	--	N|0.003	--	4	0.934
A0A0D0HEG0	>tr|A0A0D0HEG0|A0A0D0HEG0_9BACT Contig40, whole genome shotgun sequence OS=Prevotella sp. P5-119 GN=ST44_03280 PE=4 SV=1	31.109	14.3	2	7	Periplasmic	Cytoplasmic	Cytoplasmic	Cytoplasmic	Cytoplasmic	0.0535835	0.0600486	2.07036	0.209629	2.60638	Cytoplasmic	ExpAA=0.16	First60=0.03	PredHel=0	Topology=o	--	N|0.000	--	--	1
A0A0H5BLG8	>tr|A0A0H5BLG8|A0A0H5BLG8_PREIN Tryptophanase OS=Prevotella intermedia GN=PI172_1306 PE=3 SV=1	2.9984	4.4	2	2	Cytoplasmic	Cytoplasmic	Cytoplasmic	Cytoplasmic	Cytoplasmic	0.0239336	0.013045	0.340435	0.0190327	4.60355	Cytoplasmic	ExpAA=0.00	First60=0.00	PredHel=0	Topology=o	--	N|0.000	--	--	0.999
A0A0D0I4V8	>tr|A0A0D0I4V8|A0A0D0I4V8_9BACT Contig61, whole genome shotgun sequence OS=Prevotella sp. P5-119 GN=ST44_08305 PE=4 SV=1	15.373	6.5	1	4	Cytoplasmic	Cytoplasmic	Cytoplasmic	Cytoplasmic	Periplasmic	0.0459058	0.125681	1.12522	0.277464	3.42572	Cytoplasmic	ExpAA=4.74	First60=0.00	PredHel=0	Topology=o	--	N|0.000	--	--	1
A0A0D0I657	>tr|A0A0D0I657|A0A0D0I657_9BACT Uronate isomerase OS=Prevotella sp. P5-119 GN=uxaC PE=3 SV=1	24.697	30.4	1	12	Cytoplasmic	Cytoplasmic	Cytoplasmic	Cytoplasmic	Cytoplasmic	0.274477	0.123156	0.383922	0.0277429	4.1907	Cytoplasmic	ExpAA=0.11	First60=0.00	PredHel=0	Topology=o	--	N|0.000	--	--	1
E0NUF8	>tr|E0NUF8|E0NUF8_9BACT Alpha amylase, catalytic domain protein OS=Prevotella marshii DSM 16973 = JCM 13450 GN=HMPREF0658_1812 PE=4 SV=1	3.7999	1.9	1	1	Extracellular	Extracellular	OuterMembrane	OuterMembrane	OuterMembrane	1.92859	2.81067	0.226458	0.019937	0.0143515	OuterMembrane	ExpAA=0.49	First60=0.22	PredHel=0	Topology=o	22-1	Y|0.642	--	6	0.932
A0A0D0I7J5	>tr|A0A0D0I7J5|A0A0D0I7J5_9BACT Phosphoribosylformylglycinamidine synthase OS=Prevotella sp. P5-119 GN=purL PE=3 SV=1	1.3176	4	1	4	Cytoplasmic	OuterMembrane	Cytoplasmic	OuterMembrane	Cytoplasmic	0.556495	0.813838	0.57421	0.481274	2.57418	Cytoplasmic	ExpAA=0.02	First60=0.00	PredHel=0	Topology=o	--	N|0.000	--	2	0.921
A0A0D0IR87	>tr|A0A0D0IR87|A0A0D0IR87_9BACT Elongation factor Tu OS=Prevotella sp. P5-119 GN=tuf PE=3 SV=1	-2	32.7	1	14	Cytoplasmic	Cytoplasmic	Cytoplasmic	Cytoplasmic	Cytoplasmic	0.0223633	0.00396086	0.0388146	0.0132001	4.92166	Cytoplasmic	ExpAA=0.97	First60=0.00	PredHel=0	Topology=o	--	N|0.001	--	--	1
A0A0D0IT35	>tr|A0A0D0IT35|A0A0D0IT35_9BACT 30S ribosomal protein S9 OS=Prevotella sp. P5-119 GN=rpsI PE=3 SV=1	1.4811	19.5	1	2	Periplasmic	Cytoplasmic	Cytoplasmic	Periplasmic	Periplasmic	0.366998	0.250031	2.54386	0.369844	1.46927	Periplasmic	ExpAA=0.00	First60=0.00	PredHel=0	Topology=i	--	N|0.005	--	--	1
A0A0D0ITF8	>tr|A0A0D0ITF8|A0A0D0ITF8_9BACT Contig83, whole genome shotgun sequence OS=Prevotella sp. P5-119 GN=ST44_11555 PE=4 SV=1	2.2773	7.3	1	4	Cytoplasmic	Cytoplasmic	Cytoplasmic	Cytoplasmic	Cytoplasmic	0.147001	0.0825366	0.701885	0.0380838	4.03049	Cytoplasmic	ExpAA=0.02	First60=0.00	PredHel=0	Topology=o	--	N|0.000	--	--	0.996
A0A0D0ITX6	>tr|A0A0D0ITX6|A0A0D0ITX6_9BACT Contig53, whole genome shotgun sequence OS=Prevotella sp. P5-119 GN=ST44_06665 PE=4 SV=1	6.596	20.1	1	6	Periplasmic	Cytoplasmic	Cytoplasmic	Cytoplasmic	Cytoplasmic	0.210593	0.0999286	0.507343	0.142568	4.03957	Cytoplasmic	ExpAA=0.00	First60=0.00	PredHel=0	Topology=i	--	N|0.000	--	--	1
A0A0D0ITY1	>tr|A0A0D0ITY1|A0A0D0ITY1_9BACT Contig53, whole genome shotgun sequence OS=Prevotella sp. P5-119 GN=ST44_06730 PE=3 SV=1	14.436	68.9	4	7	Periplasmic	Periplasmic	Periplasmic	Cytoplasmic	Periplasmic	0.604237	0.216051	1.77295	0.282424	2.12434	Cytoplasmic	ExpAA=0.02	First60=0.02	PredHel=0	Topology=o	--	N|0.000	--	--	1
A0A0D0IVE0	>tr|A0A0D0IVE0|A0A0D0IVE0_9BACT 30S ribosomal protein S15 OS=Prevotella sp. P5-119 GN=rpsO PE=3 SV=1	2.0949	53.9	0	6	Cytoplasmic	Cytoplasmic	Cytoplasmic	Cytoplasmic	OuterMembrane	0.541232	0.750464	0.786313	0.320674	2.60132	Cytoplasmic	ExpAA=0.00	First60=0.00	PredHel=0	Topology=i	--	N|0.000	--	--	1
A0A0M0MYU2	>tr|A0A0M0MYU2|A0A0M0MYU2_9BACT DNA gyrase subunit B OS=Prevotella sp. 109 GN=gyrB PE=3 SV=1	1.8244	9.4	1	5	Cytoplasmic	Cytoplasmic	Cytoplasmic	Cytoplasmic	Cytoplasmic	0.158945	0.0540417	0.367877	0.0606729	4.35846	Cytoplasmic	ExpAA=0.25	First60=0.00	PredHel=0	Topology=o	--	N|0.004	--	2	0.987
A0A0D0IX49	>tr|A0A0D0IX49|A0A0D0IX49_9BACT 30S ribosomal protein S2 OS=Prevotella sp. P5-119 GN=rpsB PE=3 SV=1	14.586	38.8	0	15	Periplasmic	Cytoplasmic	Periplasmic	Cytoplasmic	Cytoplasmic	0.0588616	0.0416725	2.06493	0.191618	2.64292	Cytoplasmic	ExpAA=0.00	First60=0.00	PredHel=0	Topology=o	--	N|0.002	--	--	1
A0A0D0IXE2	>tr|A0A0D0IXE2|A0A0D0IXE2_9BACT 30S ribosomal protein S18 OS=Prevotella sp. P5-119 GN=rpsR PE=3 SV=1	2.3769	64.8	2	9	Periplasmic	Cytoplasmic	Cytoplasmic	Cytoplasmic	Cytoplasmic	0.633433	0.305318	1.74116	0.368987	1.9511	Cytoplasmic	ExpAA=0.00	First60=0.00	PredHel=0	Topology=o	--	N|0.000	--	--	1
A0A0D0IYR6	>tr|A0A0D0IYR6|A0A0D0IYR6_9BACT Chaperone protein DnaK OS=Prevotella sp. P5-119 GN=dnaK PE=2 SV=1	6.1458	30.4	0	15	Periplasmic	Periplasmic	Cytoplasmic	OuterMembrane	Extracellular	0.869569	0.604719	1.5725	0.130064	1.82315	Cytoplasmic	ExpAA=0.01	First60=0.00	PredHel=0	Topology=o	20-1	N|0.003	--	--	1
A0A0D0IZM6	>tr|A0A0D0IZM6|A0A0D0IZM6_9BACT 30S ribosomal protein S11 OS=Prevotella sp. P5-119 GN=rpsK PE=3 SV=1	3.4051	18.8	0	3	Periplasmic	Cytoplasmic	Periplasmic	Cytoplasmic	Periplasmic	0.601488	0.196224	1.63138	0.240083	2.33083	Cytoplasmic	ExpAA=0.04	First60=0.04	PredHel=0	Topology=i	--	N|0.002	--	--	1
A0A0D0J042	>tr|A0A0D0J042|A0A0D0J042_9BACT Na(+)-translocating NADH-quinone reductase subunit F OS=Prevotella sp. P5-119 GN=nqrF PE=3 SV=1	3.9872	11.3	2	3	Cytoplasmic	Cytoplasmic	Periplasmic	Periplasmic	Cytoplasmic	0.0595312	0.178996	1.91119	0.535956	2.31432	Cytoplasmic	ExpAA=23.05	First60=22.71	PredHel=1	Topology=i5-27o	--	N|0.007	--	--	1
A0A0D0J096	>tr|A0A0D0J096|A0A0D0J096_9BACT Transketolase OS=Prevotella sp. P5-119 GN=ST44_05950 PE=3 SV=1	-2	8	1	5	Cytoplasmic	Periplasmic	Cytoplasmic	Cytoplasmic	Periplasmic	0.144016	0.211061	1.75714	0.201988	2.6858	Cytoplasmic	ExpAA=10.03	First60=0.12	PredHel=0	Topology=o	--	N|0.000	--	--	1
A0A0D0J0I0	>tr|A0A0D0J0I0|A0A0D0J0I0_9BACT Contig50, whole genome shotgun sequence OS=Prevotella sp. P5-119 GN=ST44_05240 PE=4 SV=1	1.4979	7.1	1	2	Cytoplasmic	Cytoplasmic	Cytoplasmic	Periplasmic	Cytoplasmic	0.120042	0.321162	0.451186	0.11199	3.99562	Cytoplasmic	ExpAA=0.03	First60=0.00	PredHel=0	Topology=o	--	N|0.001	--	2	0.94
A0A0D0J284	>tr|A0A0D0J284|A0A0D0J284_9BACT Contig18, whole genome shotgun sequence OS=Prevotella sp. P5-119 GN=ST44_01440 PE=3 SV=1	29.54	15.1	0	11	Cytoplasmic	OuterMembrane	Cytoplasmic	Periplasmic	Cytoplasmic	0.361294	0.697901	0.814214	0.16335	2.96324	Cytoplasmic	ExpAA=0.40	First60=0.00	PredHel=0	Topology=o	--	N|0.000	--	2	0.995
A0A0D9NCI3	>tr|A0A0D9NCI3|A0A0D9NCI3_PREIN 2-ketoisovalerate ferredoxin reductase OS=Prevotella intermedia ZT GN=M573_124011 PE=4 SV=1	6.4658	8	2	3	Cytoplasmic	Cytoplasmic	Cytoplasmic	Cytoplasmic	Cytoplasmic	0.0436541	0.0469826	0.29838	0.366689	4.24429	Cytoplasmic	ExpAA=0.01	First60=0.00	PredHel=0	Topology=o	--	N|0.002	--	--	1
A0A0D9NEN9	>tr|A0A0D9NEN9|A0A0D9NEN9_PREIN 30S ribosomal protein S16 OS=Prevotella intermedia ZT GN=rpsP PE=3 SV=1	5.7812	22.7	2	3	Periplasmic	Periplasmic	Cytoplasmic	Cytoplasmic	Cytoplasmic	0.567011	0.255081	1.52532	0.314129	2.33846	Cytoplasmic	ExpAA=0.00	First60=0.00	PredHel=0	Topology=o	--	N|0.024	--	--	1
A0A0H5AYS5	>tr|A0A0H5AYS5|A0A0H5AYS5_PREIN Acyl carrier protein OS=Prevotella intermedia GN=acpP PE=3 SV=1	2.0063	46.2	1	4	Cytoplasmic	Cytoplasmic	Cytoplasmic	Cytoplasmic	Cytoplasmic	0.554443	0.160381	0.563789	0.272019	3.44937	Cytoplasmic	ExpAA=0.00	First60=0.00	PredHel=0	Topology=o	--	N|0.000	--	--	1
A0A0H5AZI5	>tr|A0A0H5AZI5|A0A0H5AZI5_PREIN 50S ribosomal protein L13 OS=Prevotella intermedia GN=rplM PE=3 SV=1	-2	29.9	0	5	Periplasmic	Cytoplasmic	Periplasmic	Periplasmic	Cytoplasmic	0.385802	0.16183	1.95036	0.186905	2.3151	Cytoplasmic	ExpAA=0.00	First60=0.00	PredHel=0	Topology=o	--	N|0.001	--	--	1
A0A0H5B2R3	>tr|A0A0H5B2R3|A0A0H5B2R3_PREIN 30S ribosomal protein S13 OS=Prevotella intermedia GN=rpsM PE=3 SV=1	5.1145	50	1	10	Cytoplasmic	Cytoplasmic	Cytoplasmic	Periplasmic	Cytoplasmic	0.520666	0.368189	1.26216	0.313445	2.53554	Cytoplasmic	ExpAA=0.01	First60=0.01	PredHel=0	Topology=o	--	N|0.005	--	--	1
A0A0H5B4Z7	>tr|A0A0H5B4Z7|A0A0H5B4Z7_PREIN 50S ribosomal protein L31 type B OS=Prevotella intermedia GN=rpmE PE=3 SV=1	2.7137	56.6	0	5	Periplasmic	Periplasmic	Extracellular	Periplasmic	Extracellular	1.08044	0.451108	1.84655	0.217137	1.40477	Periplasmic	ExpAA=0.00	First60=0.00	PredHel=0	Topology=i	--	N|0.000	--	--	1
A0A0H5B884	>tr|A0A0H5B884|A0A0H5B884_PREIN 30S ribosomal protein S14 OS=Prevotella intermedia GN=rpsN PE=3 SV=1	29.363	24	3	4	Periplasmic	Cytoplasmic	Cytoplasmic	Cytoplasmic	Cytoplasmic	0.426165	0.218136	0.92002	0.41518	3.0205	Cytoplasmic	ExpAA=0.00	First60=0.00	PredHel=0	Topology=i	--	N|0.000	--	--	1
A0A0H5BLP7	>tr|A0A0H5BLP7|A0A0H5BLP7_PREIN D-3-phosphoglycerate dehydrogenase OS=Prevotella intermedia GN=PI172_1426 PE=3 SV=1	3.4152	22	0	7	Periplasmic	Periplasmic	Cytoplasmic	Cytoplasmic	Cytoplasmic	0.0683893	0.0490802	1.82613	0.0412382	3.01516	Cytoplasmic	ExpAA=0.04	First60=0.00	PredHel=0	Topology=o	--	N|0.005	--	--	1
R6VLA4	>tr|R6VLA4|R6VLA4_9BACT 30S ribosomal protein S10 OS=Prevotella sp. CAG:474 GN=rpsJ PE=3 SV=1	3.7891	78.2	1	10	Periplasmic	Cytoplasmic	Cytoplasmic	Cytoplasmic	Periplasmic	0.347422	0.555902	1.08521	0.244764	2.7667	Cytoplasmic	ExpAA=0.01	First60=0.01	PredHel=0	Topology=i	--	N|0.000	--	--	1
A0A0K1NJ98	>tr|A0A0K1NJ98|A0A0K1NJ98_9BACT 30S ribosomal protein S7 OS=Prevotella fusca JCM 17724 GN=rpsG PE=3 SV=1	8.3496	45.6	3	11	Periplasmic	Periplasmic	Cytoplasmic	Cytoplasmic	Periplasmic	0.382353	0.0948082	2.24114	0.290445	1.99125	Periplasmic	ExpAA=0.00	First60=0.00	PredHel=0	Topology=i	--	N|0.001	--	--	1
A0A0K1NJA5	>tr|A0A0K1NJA5|A0A0K1NJA5_9BACT DNA-directed RNA polymerase subunit beta OS=Prevotella fusca JCM 17724 GN=rpoB PE=3 SV=1	2.2061	16.8	1	19	Cytoplasmic	OuterMembrane	Cytoplasmic	InnerMembrane	Cytoplasmic	0.386541	0.714701	0.12683	0.568364	3.20357	Cytoplasmic	ExpAA=0.03	First60=0.00	PredHel=0	Topology=o	--	N|0.000	--	--	1
A0A0K1NJI2	>tr|A0A0K1NJI2|A0A0K1NJI2_9BACT Translation initiation factor IF-2 OS=Prevotella fusca JCM 17724 GN=infB PE=3 SV=1	-2	5.4	1	5	Cytoplasmic	Cytoplasmic	Cytoplasmic	OuterMembrane	Cytoplasmic	0.457368	0.752736	0.402977	0.526852	2.86007	Cytoplasmic	ExpAA=0.04	First60=0.00	PredHel=0	Topology=o	--	N|0.000	--	2	0.981
A0A0K1NJJ2	>tr|A0A0K1NJJ2|A0A0K1NJJ2_9BACT Uncharacterized protein OS=Prevotella fusca JCM 17724 GN=ADJ77_05570 PE=4 SV=1	3.219	2.6	1	1	OuterMembrane	Extracellular	Extracellular	Extracellular	OuterMembrane	3.03666	1.88099	0.053211	0.00524411	0.0238991	Extracellular	ExpAA=9.67	First60=9.48	PredHel=0	Topology=o	25-1	N|0.140	--	--	0.96
A0A0K1NJS8	>tr|A0A0K1NJS8|A0A0K1NJS8_9BACT 50S ribosomal protein L15 OS=Prevotella fusca JCM 17724 GN=rplO PE=3 SV=1	1.4043	44.6	1	7	Periplasmic	Cytoplasmic	Cytoplasmic	Cytoplasmic	Extracellular	0.954654	0.481608	1.27003	0.279412	2.0143	Cytoplasmic	ExpAA=0.00	First60=0.00	PredHel=0	Topology=o	25-1	N|0.090	--	--	1
A0A0K1NK01	>tr|A0A0K1NK01|A0A0K1NK01_9BACT Acyl carrier protein OS=Prevotella fusca JCM 17724 GN=acpP PE=3 SV=1	1.4373	65.4	1	6	Cytoplasmic	Cytoplasmic	Cytoplasmic	Cytoplasmic	Cytoplasmic	0.567303	0.167653	0.524315	0.276817	3.46391	Cytoplasmic	ExpAA=0.00	First60=0.00	PredHel=0	Topology=o	--	N|0.000	--	--	1
A0A0K1NKQ3	>tr|A0A0K1NKQ3|A0A0K1NKQ3_9BACT 30S ribosomal protein S17 OS=Prevotella fusca JCM 17724 GN=rpsQ PE=3 SV=1	4.8129	29.4	4	4	Periplasmic	Cytoplasmic	Cytoplasmic	Cytoplasmic	Cytoplasmic	0.780315	0.258854	1.40747	0.431983	2.12137	Cytoplasmic	ExpAA=0.00	First60=0.00	PredHel=0	Topology=i	--	N|0.000	--	--	1
A0A0K1NL19	>tr|A0A0K1NL19|A0A0K1NL19_9BACT Aldose 1-epimerase OS=Prevotella fusca JCM 17724 GN=ADJ77_07875 PE=3 SV=1	1.6644	5.5	0	3	Cytoplasmic	Cytoplasmic	Cytoplasmic	OuterMembrane	Extracellular	1.46315	0.86027	1.01621	0.0237149	1.63665	Cytoplasmic	ExpAA=0.14	First60=0.07	PredHel=0	Topology=o	--	N|0.023	--	--	1
A0A0K1NL97	>tr|A0A0K1NL97|A0A0K1NL97_9BACT Uncharacterized protein OS=Prevotella fusca JCM 17724 GN=ADJ77_06615 PE=4 SV=1	1.9119	26.5	0	7	OuterMembrane	OuterMembrane	Periplasmic	Periplasmic	OuterMembrane	0.455842	2.16425	1.76903	0.239605	0.371277	OuterMembrane	ExpAA=18.78	First60=18.78	PredHel=1	Topology=i12-34o	28-1	N|0.007	--	--	1
A0A0K1NMZ5	>tr|A0A0K1NMZ5|A0A0K1NMZ5_9BACT 50S ribosomal protein L28 OS=Prevotella fusca JCM 17724 GN=rpmB PE=3 SV=1	4.5549	63.2	1	9	Cytoplasmic	Cytoplasmic	Cytoplasmic	Cytoplasmic	Cytoplasmic	0.652322	0.326855	1.47093	0.257295	2.2926	Cytoplasmic	ExpAA=0.01	First60=0.01	PredHel=0	Topology=i	--	N|0.000	--	--	1
R5LM03	>tr|R5LM03|R5LM03_9BACT Putative 4-alpha-glucanotransferase OS=Prevotella sp. CAG:1185 GN=BN473_01115 PE=4 SV=1	1.8903	3.7	1	3	Cytoplasmic	OuterMembrane	Cytoplasmic	Periplasmic	Cytoplasmic	0.192991	0.515001	0.575763	0.343572	3.37267	Cytoplasmic	ExpAA=0.02	First60=0.00	PredHel=0	Topology=o	--	N|0.000	--	--	1
A0A0M0MV74	>tr|A0A0M0MV74|A0A0M0MV74_9BACT Peptidylprolyl isomerase OS=Prevotella sp. 109 GN=ACU52_13515 PE=4 SV=1	1.4466	2.1	1	1	Cytoplasmic	Cytoplasmic	Cytoplasmic	Cytoplasmic	Cytoplasmic	0.0673336	0.156444	0.373209	0.0393684	4.36365	Cytoplasmic	ExpAA=0.00	First60=0.00	PredHel=0	Topology=o	--	N|0.001	--	--	1
D3HZB9	>tr|D3HZB9|D3HZB9_9BACT Putative RNA polymerase sigma factor RpoD OS=Prevotella buccae D17 GN=HMPREF0649_01601 PE=3 SV=1	5.5656	9.4	0	3	Cytoplasmic	Cytoplasmic	Cytoplasmic	Cytoplasmic	Cytoplasmic	0.0466511	0.0822266	0.0241118	0.213722	4.63329	Cytoplasmic	ExpAA=0.02	First60=0.00	PredHel=0	Topology=o	--	N|0.002	--	--	1
R5CT89	>tr|R5CT89|R5CT89_9BACT 50S ribosomal protein L4 OS=Prevotella sp. CAG:255 GN=rplD PE=3 SV=1	14.032	36.4	1	9	Periplasmic	Periplasmic	Cytoplasmic	Periplasmic	Periplasmic	0.494835	0.852181	1.749	0.130248	1.77374	Cytoplasmic	ExpAA=0.00	First60=0.00	PredHel=0	Topology=o	--	N|0.092	--	--	1
A0A0M0MXB3	>tr|A0A0M0MXB3|A0A0M0MXB3_9BACT Membrane protein OS=Prevotella sp. 109 GN=ACU52_12000 PE=4 SV=1	2.1134	4	1	4	OuterMembrane	OuterMembrane	OuterMembrane	OuterMembrane	OuterMembrane	1.11953	3.61265	0.0769654	0.143084	0.0477722	OuterMembrane	ExpAA=21.08	First60=21.06	PredHel=1	Topology=i13-35o	27-1	Y|1.000	The Outer Membrane Receptor (OMR-TonB Dependent Receptor) Family	26	0.906
A0A0M0MXP9	>tr|A0A0M0MXP9|A0A0M0MXP9_9BACT Enolase OS=Prevotella sp. 109 GN=eno PE=3 SV=1	179.9	31.5	1	11	Cytoplasmic	Cytoplasmic	Cytoplasmic	Cytoplasmic	Cytoplasmic	0.234352	0.03185	0.692559	0.0187501	4.02249	Cytoplasmic	ExpAA=0.44	First60=0.00	PredHel=0	Topology=o	--	N|0.001	--	--	1
A0A0M0MYC9	>tr|A0A0M0MYC9|A0A0M0MYC9_9BACT Elongation factor Tu OS=Prevotella sp. 109 GN=tuf PE=3 SV=1	159.06	34	0	16	Cytoplasmic	Cytoplasmic	Cytoplasmic	Cytoplasmic	Cytoplasmic	0.02873	0.0035154	0.0330348	0.0161199	4.9186	Cytoplasmic	ExpAA=1.12	First60=0.02	PredHel=0	Topology=o	--	N|0.001	--	--	1
A0A0M0N0E8	>tr|A0A0M0N0E8|A0A0M0N0E8_9BACT Chaperone protein DnaK OS=Prevotella sp. 109 GN=dnaK PE=2 SV=1	18.019	33.2	0	17	Periplasmic	Cytoplasmic	Cytoplasmic	OuterMembrane	Extracellular	1.0709	0.596837	1.39422	0.115912	1.82213	Cytoplasmic	ExpAA=0.01	First60=0.00	PredHel=0	Topology=o	20-1	N|0.003	--	--	1
A0A0M0N0G2	>tr|A0A0M0N0G2|A0A0M0N0G2_9BACT 50S ribosomal protein L9 OS=Prevotella sp. 109 GN=rplI PE=3 SV=1	1.8468	29.9	1	7	Cytoplasmic	Cytoplasmic	Cytoplasmic	Cytoplasmic	Periplasmic	0.313545	0.191434	1.15735	0.277478	3.06019	Cytoplasmic	ExpAA=0.01	First60=0.00	PredHel=0	Topology=o	--	N|0.008	--	--	1
A0A0M0N1E6	>tr|A0A0M0N1E6|A0A0M0N1E6_9BACT Translation initiation factor IF-3 OS=Prevotella sp. 109 GN=infC PE=3 SV=1	2.2887	18.5	1	4	Cytoplasmic	Cytoplasmic	Cytoplasmic	Cytoplasmic	Cytoplasmic	0.220549	0.189285	0.731023	0.13495	3.72419	Cytoplasmic	ExpAA=0.00	First60=0.00	PredHel=0	Topology=i	--	N|0.007	--	--	1
A0A0M0N3A6	>tr|A0A0M0N3A6|A0A0M0N3A6_9BACT Chaperone protein ClpB OS=Prevotella sp. 109 GN=clpB PE=3 SV=1	16.993	21.9	1	16	Cytoplasmic	Cytoplasmic	Cytoplasmic	Cytoplasmic	Cytoplasmic	0.140235	0.228147	0.230149	0.367981	4.03349	Cytoplasmic	ExpAA=0.01	First60=0.00	PredHel=0	Topology=o	--	N|0.000	--	--	1
A0A0S2KHI2	>tr|A0A0S2KHI2|A0A0S2KHI2_9BACT SusC/RagA family TonB-linked outer membrane protein OS=Prevotella enoeca GN=AS203_00520 PE=3 SV=1	1.9933	5.9	1	5	Extracellular	OuterMembrane	OuterMembrane	OuterMembrane	OuterMembrane	1.586	2.92821	0.211542	0.212059	0.0621842	OuterMembrane	ExpAA=19.76	First60=19.75	PredHel=1	Topology=i13-32o	28-1	Y|1.000	The Outer Membrane Receptor (OMR-TonB Dependent Receptor) Family	30	0.915
A0A0S2KHN6	>tr|A0A0S2KHN6|A0A0S2KHN6_9BACT Transcription elongation factor GreA OS=Prevotella enoeca GN=greA PE=3 SV=1	1.8186	25.2	1	4	Cytoplasmic	Cytoplasmic	OuterMembrane	Cytoplasmic	Cytoplasmic	0.301902	0.84407	0.825676	0.156755	2.8716	Cytoplasmic	ExpAA=0.00	First60=0.00	PredHel=0	Topology=o	--	N|0.033	--	--	1
A0A0S2KHR0	>tr|A0A0S2KHR0|A0A0S2KHR0_9BACT 30S ribosomal protein S7 OS=Prevotella enoeca GN=rpsG PE=3 SV=1	-2	52.5	0	13	Periplasmic	Periplasmic	Cytoplasmic	Cytoplasmic	Periplasmic	0.28272	0.102947	2.29649	0.24248	2.07536	Periplasmic	ExpAA=0.00	First60=0.00	PredHel=0	Topology=i	--	N|0.000	--	--	1
A0A0S2KHT7	>tr|A0A0S2KHT7|A0A0S2KHT7_9BACT 30S ribosomal protein S13 OS=Prevotella enoeca GN=rpsM PE=3 SV=1	3.306	57.1	0	12	Cytoplasmic	Cytoplasmic	Cytoplasmic	Periplasmic	Cytoplasmic	0.516051	0.379479	1.42814	0.291332	2.38499	Cytoplasmic	ExpAA=0.01	First60=0.01	PredHel=0	Topology=o	--	N|0.006	--	--	1
U2LIF6	>tr|U2LIF6|U2LIF6_9BACT Elongation factor G OS=Prevotella pleuritidis F0068 GN=fusA PE=3 SV=1	2.2976	25.3	0	14	Cytoplasmic	Cytoplasmic	Cytoplasmic	Cytoplasmic	Cytoplasmic	0.0960531	0.225795	0.618683	0.0695172	3.98995	Cytoplasmic	ExpAA=0.06	First60=0.00	PredHel=0	Topology=o	--	N|0.001	--	--	0.997
A0A0S2KHU6	>tr|A0A0S2KHU6|A0A0S2KHU6_9BACT DNA-directed RNA polymerase subunit alpha OS=Prevotella enoeca GN=rpoA PE=3 SV=1	-2	48.8	1	17	Cytoplasmic	Cytoplasmic	Cytoplasmic	Periplasmic	Cytoplasmic	0.249111	0.397633	0.613356	0.0748485	3.66505	Cytoplasmic	ExpAA=0.00	First60=0.00	PredHel=0	Topology=o	--	N|0.000	--	--	1
A0A0S2KI59	>tr|A0A0S2KI59|A0A0S2KI59_9BACT Elongation factor Tu OS=Prevotella enoeca GN=tuf PE=3 SV=1	63.783	41.3	0	17	Cytoplasmic	Cytoplasmic	Cytoplasmic	Cytoplasmic	Cytoplasmic	0.0108115	0.00156624	0.0214793	0.00828095	4.95786	Cytoplasmic	ExpAA=0.21	First60=0.00	PredHel=0	Topology=o	--	N|0.001	--	--	1
A0A0S2KI93	>tr|A0A0S2KI93|A0A0S2KI93_9BACT Fructose-bisphosphate aldolase OS=Prevotella enoeca GN=AS203_01630 PE=3 SV=1	12.936	36	1	12	Cytoplasmic	Cytoplasmic	Periplasmic	Cytoplasmic	Cytoplasmic	0.155203	0.087512	1.2432	0.0196706	3.49442	Cytoplasmic	ExpAA=0.03	First60=0.03	PredHel=0	Topology=o	--	N|0.002	--	--	1
A0A0S2KIC2	>tr|A0A0S2KIC2|A0A0S2KIC2_9BACT Flagellar motor protein MotA OS=Prevotella enoeca GN=AS203_01320 PE=3 SV=1	14.468	17.2	2	3	InnerMembrane	InnerMembrane	InnerMembrane	Extracellular	InnerMembrane	0.923742	0.226411	0.83738	2.63903	0.373442	InnerMembrane	ExpAA=90.20	First60=22.50	PredHel=4	Topology=i20-42o62-84i181-203o228-250i	--	N|0.000	--	--	0.982
A0A0S2KIM3	>tr|A0A0S2KIM3|A0A0S2KIM3_9BACT Ribonuclease Y OS=Prevotella enoeca GN=rny PE=3 SV=1	4.2568	28.7	0	17	Cytoplasmic	Cytoplasmic	Cytoplasmic	Cytoplasmic	Cytoplasmic	0.0295611	0.11481	0.0901554	0.0515888	4.71389	Cytoplasmic	ExpAA=22.29	First60=22.29	PredHel=1	Topology=i2-24o	--	N|0.002	--	--	1
A0A0S2KIN9	>tr|A0A0S2KIN9|A0A0S2KIN9_9BACT 30S ribosomal protein S3 OS=Prevotella enoeca GN=rpsC PE=3 SV=1	2.6055	32.6	1	8	Cytoplasmic	Cytoplasmic	InnerMembrane	Periplasmic	Cytoplasmic	0.263614	0.249739	0.88409	1.00256	2.6	Cytoplasmic	ExpAA=0.03	First60=0.01	PredHel=0	Topology=o	--	N|0.004	--	--	1
A0A0S2KIP8	>tr|A0A0S2KIP8|A0A0S2KIP8_9BACT 30S ribosomal protein S4 OS=Prevotella enoeca GN=rpsD PE=3 SV=1	2.414	58.2	0	15	Cytoplasmic	Cytoplasmic	Cytoplasmic	Cytoplasmic	Cytoplasmic	0.0778414	0.0927264	0.759455	0.513193	3.55678	Cytoplasmic	ExpAA=0.00	First60=0.00	PredHel=0	Topology=o	--	N|0.001	--	2	0.917
A0A0S2KIU7	>tr|A0A0S2KIU7|A0A0S2KIU7_9BACT Peptidylprolyl isomerase OS=Prevotella enoeca GN=AS203_03305 PE=4 SV=1	1.8015	3.1	2	2	Periplasmic	Periplasmic	Periplasmic	OuterMembrane	Periplasmic	0.15716	0.925797	3.30134	0.356976	0.258722	Periplasmic	ExpAA=17.63	First60=17.61	PredHel=1	Topology=i12-31o	27-1	N|0.000	--	--	1
A0A0S2KJ42	>tr|A0A0S2KJ42|A0A0S2KJ42_9BACT Branched chain amino acid aminotransferase OS=Prevotella enoeca GN=AS203_03940 PE=3 SV=1	1.7852	13.8	0	4	Cytoplasmic	Extracellular	Cytoplasmic	Cytoplasmic	Cytoplasmic	0.55709	0.672957	0.65874	0.181053	2.93016	Cytoplasmic	ExpAA=0.51	First60=0.00	PredHel=0	Topology=o	--	N|0.001	--	--	0.989
A0A0S2KJ61	>tr|A0A0S2KJ61|A0A0S2KJ61_9BACT GTP cyclohydrolase 1 OS=Prevotella enoeca GN=folE PE=3 SV=1	3.0876	13.2	2	2	Cytoplasmic	Cytoplasmic	Cytoplasmic	Cytoplasmic	Cytoplasmic	0.0159196	0.0045308	0.045176	0.0206729	4.9137	Cytoplasmic	ExpAA=0.06	First60=0.00	PredHel=0	Topology=o	--	N|0.000	--	--	1
A0A0S2KJ85	>tr|A0A0S2KJ85|A0A0S2KJ85_9BACT Ribosome-recycling factor OS=Prevotella enoeca GN=frr PE=3 SV=1	1.8467	21	1	3	Cytoplasmic	Cytoplasmic	Cytoplasmic	Cytoplasmic	Cytoplasmic	0.214846	0.110013	0.486496	0.197876	3.99077	Cytoplasmic	ExpAA=0.00	First60=0.00	PredHel=0	Topology=o	--	N|0.022	--	--	1
A0A0S2KJJ6	>tr|A0A0S2KJJ6|A0A0S2KJJ6_9BACT Elongation factor G OS=Prevotella enoeca GN=AS203_04340 PE=4 SV=1	1.4335	4.9	1	3	Cytoplasmic	Cytoplasmic	Cytoplasmic	Periplasmic	Cytoplasmic	0.192423	0.243391	0.679542	0.344163	3.54048	Cytoplasmic	ExpAA=1.68	First60=1.56	PredHel=0	Topology=o	--	N|0.000	--	--	1
A0A0S2KJM3	>tr|A0A0S2KJM3|A0A0S2KJM3_9BACT Capsule biosynthesis protein OS=Prevotella enoeca GN=AS203_04830 PE=4 SV=1	1.3905	1.3	1	1	OuterMembrane	OuterMembrane	Cytoplasmic	OuterMembrane	InnerMembrane	0.225895	1.9063	0.586727	0.947329	1.33375	OuterMembrane	ExpAA=15.45	First60=1.99	PredHel=0	Topology=o	20-1	N|0.026	--	--	0.986
A0A0S2KKH8	>tr|A0A0S2KKH8|A0A0S2KKH8_9BACT 30S ribosomal protein S16 OS=Prevotella enoeca GN=rpsP PE=3 SV=1	2.107	26	2	4	Periplasmic	Cytoplasmic	Periplasmic	Cytoplasmic	Periplasmic	0.336597	0.17998	1.66328	0.144159	2.67598	Cytoplasmic	ExpAA=0.00	First60=0.00	PredHel=0	Topology=o	--	N|0.021	--	--	0.983
A0A0S2KL44	>tr|A0A0S2KL44|A0A0S2KL44_9BACT Serine hydroxymethyltransferase OS=Prevotella enoeca GN=glyA PE=3 SV=1	2.5497	21.4	0	11	Cytoplasmic	Cytoplasmic	Cytoplasmic	Cytoplasmic	Cytoplasmic	0.0104409	0.00381734	0.104255	0.13895	4.74254	Cytoplasmic	ExpAA=0.41	First60=0.00	PredHel=0	Topology=o	--	N|0.000	--	--	1
A0A0S2KLJ1	>tr|A0A0S2KLJ1|A0A0S2KLJ1_9BACT 30S ribosomal protein S6 OS=Prevotella enoeca GN=rpsF PE=3 SV=1	6.0709	26.3	4	4	Cytoplasmic	Cytoplasmic	Cytoplasmic	Cytoplasmic	Cytoplasmic	0.533169	0.284472	1.08379	0.220799	2.87777	Cytoplasmic	ExpAA=0.00	First60=0.00	PredHel=0	Topology=o	--	N|0.000	--	--	1
A0A0S2KLN9	>tr|A0A0S2KLN9|A0A0S2KLN9_9BACT 50S ribosomal protein L20 OS=Prevotella enoeca GN=rplT PE=3 SV=1	123.88	35.1	2	6	Periplasmic	Cytoplasmic	Cytoplasmic	Cytoplasmic	OuterMembrane	0.525073	0.445412	1.26053	0.477843	2.29114	Cytoplasmic	ExpAA=0.18	First60=0.01	PredHel=0	Topology=o	--	N|0.000	--	--	1
A0A0S2KM29	>tr|A0A0S2KM29|A0A0S2KM29_9BACT Malonyl CoA-acyl carrier protein transacylase OS=Prevotella enoeca GN=AS203_08760 PE=3 SV=1	1.8154	11.5	1	3	Periplasmic	Periplasmic	Periplasmic	Cytoplasmic	Periplasmic	0.0251935	0.00343357	3.3053	0.147542	1.51853	Periplasmic	ExpAA=0.09	First60=0.00	PredHel=0	Topology=o	--	N|0.001	--	--	1
A0A0S2KM40	>tr|A0A0S2KM40|A0A0S2KM40_9BACT Cell envelope biogenesis protein OmpA OS=Prevotella enoeca GN=AS203_09980 PE=4 SV=1	120.25	21.8	0	7	Extracellular	OuterMembrane	Extracellular	OuterMembrane	Extracellular	2.42674	1.76177	0.715637	0.0382853	0.0575665	Extracellular	ExpAA=0.09	First60=0.06	PredHel=0	Topology=o	19-1	Y|1.000	The Porphyromonas Major Outer Membrane (MOMP/OmpA) Family	8	0.945
A0A0S2KM51	>tr|A0A0S2KM51|A0A0S2KM51_9BACT Malate dehydrogenase OS=Prevotella enoeca GN=AS203_10025 PE=3 SV=1	6.6758	17.9	3	6	Cytoplasmic	Periplasmic	Periplasmic	Periplasmic	Periplasmic	0.479047	0.104534	3.08712	0.0725042	1.2568	Periplasmic	ExpAA=2.74	First60=2.45	PredHel=0	Topology=o	25-1	N|0.001	--	--	1
A0A0S2KMU1	>tr|A0A0S2KMU1|A0A0S2KMU1_9BACT 30S ribosomal protein S2 OS=Prevotella enoeca GN=rpsB PE=3 SV=1	2.8269	48	1	17	Cytoplasmic	Cytoplasmic	Cytoplasmic	Cytoplasmic	Cytoplasmic	0.0794226	0.045459	0.758997	0.363411	3.75271	Cytoplasmic	ExpAA=0.00	First60=0.00	PredHel=0	Topology=o	--	N|0.003	--	--	1
A0A0S2KNS0	>tr|A0A0S2KNS0|A0A0S2KNS0_9BACT Triose-phosphate isomerase OS=Prevotella enoeca GN=AS203_08950 PE=3 SV=1	14.487	9.7	0	5	Cytoplasmic	Cytoplasmic	Cytoplasmic	Cytoplasmic	Cytoplasmic	0.0337332	0.0597681	0.185451	0.087307	4.63374	Cytoplasmic	ExpAA=6.81	First60=0.00	PredHel=0	Topology=o	--	N|0.000	--	2	0.946
A0A0S3UJF0	>tr|A0A0S3UJF0|A0A0S3UJF0_PREIN 50S ribosomal protein L15 OS=Prevotella intermedia GN=rplO PE=3 SV=1	30.135	47.3	1	8	Extracellular	Cytoplasmic	Cytoplasmic	Cytoplasmic	Cytoplasmic	0.719987	0.362073	0.816417	0.276787	2.82473	Cytoplasmic	ExpAA=0.00	First60=0.00	PredHel=0	Topology=o	--	N|0.022	--	--	1
G6AEI1	>tr|G6AEI1|G6AEI1_9BACT Uncharacterized protein OS=Prevotella histicola F0411 GN=HMPREF9138_00508 PE=4 SV=1	2.4943	2.1	1	1	Cytoplasmic	Cytoplasmic	Cytoplasmic	Extracellular	Cytoplasmic	0.694861	0.270074	0.340541	0.168547	3.52598	Cytoplasmic	ExpAA=0.12	First60=0.03	PredHel=0	Topology=o	--	N|0.000	--	--	0.999
C9LDL1	>tr|C9LDL1|C9LDL1_9BACT OmpA family protein OS=Alloprevotella tannerae ATCC 51259 GN=GCWU000325_00282 PE=4 SV=1	7.8286	13.2	2	2	Extracellular	OuterMembrane	Periplasmic	Extracellular	OuterMembrane	2.0205	1.66139	0.863278	0.19324	0.261593	Extracellular	ExpAA=41.57	First60=29.86	PredHel=2	Topology=i27-46o51-73i	25-1	N|0.040	--	--	1
C9LDS0	>tr|C9LDS0|C9LDS0_9BACT DNA-binding protein HU OS=Alloprevotella tannerae ATCC 51259 GN=hup PE=3 SV=1	9.1135	16.7	2	2	Periplasmic	Periplasmic	Periplasmic	Cytoplasmic	Periplasmic	0.491317	0.258494	2.44521	0.248322	1.55665	Periplasmic	ExpAA=0.01	First60=0.01	PredHel=0	Topology=o	--	N|0.000	--	--	1
C9LG18	>tr|C9LG18|C9LG18_9BACT Enolase OS=Alloprevotella tannerae ATCC 51259 GN=eno PE=3 SV=1	2.0081	22.3	2	6	Cytoplasmic	Cytoplasmic	Cytoplasmic	Cytoplasmic	Cytoplasmic	0.212311	0.0562233	0.259124	0.0255435	4.4468	Cytoplasmic	ExpAA=6.02	First60=0.00	PredHel=0	Topology=o	--	N|0.001	--	--	1
C9LG66	>tr|C9LG66|C9LG66_9BACT 50S ribosomal protein L13 OS=Alloprevotella tannerae ATCC 51259 GN=rplM PE=3 SV=1	1.7028	13.7	1	2	Periplasmic	Cytoplasmic	Periplasmic	Periplasmic	Periplasmic	0.487991	0.126331	3.31175	0.116596	0.95733	Periplasmic	ExpAA=0.00	First60=0.00	PredHel=0	Topology=o	--	N|0.002	--	--	1
C9LGT8	>tr|C9LGT8|C9LGT8_9BACT 30S ribosomal protein S14 OS=Alloprevotella tannerae ATCC 51259 GN=rpsN PE=3 SV=1	8.2727	24	0	5	Periplasmic	Cytoplasmic	Cytoplasmic	Cytoplasmic	Cytoplasmic	0.453703	0.350915	1.24901	0.405786	2.54059	Cytoplasmic	ExpAA=0.01	First60=0.00	PredHel=0	Topology=i	--	N|0.000	--	--	1
C9LGU4	>tr|C9LGU4|C9LGU4_9BACT 50S ribosomal protein L16 OS=Alloprevotella tannerae ATCC 51259 GN=rplP PE=3 SV=1	2.4408	27.7	1	4	InnerMembrane	Periplasmic	Periplasmic	Cytoplasmic	Periplasmic	0.325694	0.134913	1.89387	0.720926	1.9246	Cytoplasmic	ExpAA=0.05	First60=0.03	PredHel=0	Topology=i	--	N|0.000	--	--	1
C9LHG2	>tr|C9LHG2|C9LHG2_9BACT Glutamate dehydrogenase OS=Alloprevotella tannerae ATCC 51259 GN=gdh PE=3 SV=1	-2	10.3	1	5	Cytoplasmic	Cytoplasmic	Cytoplasmic	Cytoplasmic	Cytoplasmic	0.225893	0.132164	1.10369	0.0405573	3.49769	Cytoplasmic	ExpAA=0.06	First60=0.00	PredHel=0	Topology=o	--	N|0.001	--	--	1
C9LHM4	>tr|C9LHM4|C9LHM4_9BACT 50S ribosomal protein L33 OS=Alloprevotella tannerae ATCC 51259 GN=rpmG PE=3 SV=1	5.3615	31.7	1	2	Periplasmic	Cytoplasmic	Cytoplasmic	Cytoplasmic	Cytoplasmic	0.757609	0.25529	1.09081	0.364854	2.53144	Cytoplasmic	ExpAA=0.00	First60=0.00	PredHel=0	Topology=i	--	N|0.000	--	--	1
C9LIR3	>tr|C9LIR3|C9LIR3_9BACT Aconitase family protein OS=Alloprevotella tannerae ATCC 51259 GN=GCWU000325_02122 PE=4 SV=1	1.2046	8.2	1	5	Cytoplasmic	Cytoplasmic	Cytoplasmic	Periplasmic	Periplasmic	0.312826	0.436495	1.51108	0.187443	2.55215	Cytoplasmic	ExpAA=0.03	First60=0.00	PredHel=0	Topology=o	--	N|0.000	--	--	0.985
C9LKL6	>tr|C9LKL6|C9LKL6_9BACT Pyruvate-flavodoxin oxidoreductase OS=Alloprevotella tannerae ATCC 51259 GN=nifJ PE=3 SV=1	7.0987	13.6	0	14	Periplasmic	InnerMembrane	Periplasmic	OuterMembrane	Periplasmic	0.366369	0.734694	2.51837	0.539039	0.841529	Periplasmic	ExpAA=0.84	First60=0.35	PredHel=0	Topology=o	--	N|0.000	--	4	0.966
C9LKM7	>tr|C9LKM7|C9LKM7_9BACT OmpA family protein OS=Alloprevotella tannerae ATCC 51259 GN=GCWU000325_02797 PE=4 SV=1	3.1006	5.7	2	2	Extracellular	OuterMembrane	OuterMembrane	Periplasmic	Extracellular	2.3451	1.44561	1.06431	0.0460208	0.0989614	Extracellular	ExpAA=1.98	First60=1.87	PredHel=0	Topology=o	19-1	Y|1.000	The Porphyromonas Major Outer Membrane (MOMP/OmpA) Family	8	0.936
C9LKM9	>tr|C9LKM9|C9LKM9_9BACT Uncharacterized protein OS=Alloprevotella tannerae ATCC 51259 GN=GCWU000325_02799 PE=4 SV=1	1.4849	5.8	1	1	Cytoplasmic	Cytoplasmic	Cytoplasmic	Cytoplasmic	Cytoplasmic	0.213465	0.124467	0.286704	0.11228	4.26309	Cytoplasmic	ExpAA=0.00	First60=0.00	PredHel=0	Topology=o	--	N|0.001	--	--	1
C9MKE3	>tr|C9MKE3|C9MKE3_9BACT ATP synthase subunit b OS=Prevotella veroralis F0319 GN=atpF PE=3 SV=1	5.1451	11.8	2	2	Cytoplasmic	Cytoplasmic	InnerMembrane	Periplasmic	InnerMembrane	0.331627	0.377483	1.24606	1.32271	1.72212	Cytoplasmic	ExpAA=21.20	First60=21.20	PredHel=1	Topology=o10-30i	--	N|0.005	--	--	1
C9MLD6	>tr|C9MLD6|C9MLD6_9BACT Uncharacterized protein OS=Prevotella veroralis F0319 GN=HMPREF0973_00411 PE=4 SV=1	3.2033	13.7	1	1	Periplasmic	Periplasmic	Cytoplasmic	Cytoplasmic	Cytoplasmic	0.724983	0.392732	1.61484	0.356956	1.91049	Cytoplasmic	ExpAA=0.01	First60=0.01	PredHel=0	Topology=i	--	N|0.000	--	--	1
C9MM31	>tr|C9MM31|C9MM31_9BACT Cysteine synthase OS=Prevotella veroralis F0319 GN=cysK PE=3 SV=1	3.3255	8.3	2	3	Cytoplasmic	Cytoplasmic	Cytoplasmic	Cytoplasmic	Periplasmic	0.580064	0.416116	1.20902	0.363666	2.43113	Cytoplasmic	ExpAA=1.05	First60=0.00	PredHel=0	Topology=o	--	N|0.001	--	--	1
C9MN14	>tr|C9MN14|C9MN14_9BACT Pyruvate flavodoxin/ferredoxin oxidoreductase, thiamine diP-binding domain protein OS=Prevotella veroralis F0319 GN=HMPREF0973_00999 PE=4 SV=1	1.8509	7.5	1	2	InnerMembrane	Cytoplasmic	Periplasmic	Cytoplasmic	Cytoplasmic	0.0285202	0.0187849	0.585895	0.842758	3.52404	Cytoplasmic	ExpAA=0.01	First60=0.00	PredHel=0	Topology=o	--	N|0.001	--	--	1
C9MN79	>tr|C9MN79|C9MN79_9BACT Sporulation and cell division repeat protein OS=Prevotella veroralis F0319 GN=HMPREF0973_01064 PE=4 SV=1	1.5841	10.9	1	2	Periplasmic	Periplasmic	Extracellular	Cytoplasmic	Periplasmic	1.17115	0.954783	1.54796	0.338107	0.987994	Periplasmic	ExpAA=0.78	First60=0.69	PredHel=0	Topology=o	25-1	N|0.043	--	--	1
C9MPA8	>tr|C9MPA8|C9MPA8_9BACT Thiamine pyrophosphate enzyme, C-terminal TPP binding domain protein OS=Prevotella veroralis F0319 GN=HMPREF0973_01446 PE=4 SV=1	2.2763	11.6	1	3	Periplasmic	Cytoplasmic	Periplasmic	Periplasmic	Cytoplasmic	0.469346	0.17324	2.77314	0.088435	1.49584	Periplasmic	ExpAA=0.04	First60=0.02	PredHel=0	Topology=o	--	N|0.000	--	--	1
C9MQK2	>tr|C9MQK2|C9MQK2_9BACT DNA-binding protein HU OS=Prevotella veroralis F0319 GN=hup PE=3 SV=1	1.3593	2.7	1	1	Cytoplasmic	Cytoplasmic	Cytoplasmic	Periplasmic	OuterMembrane	0.321561	1.39988	0.776705	0.32187	2.17998	Cytoplasmic	ExpAA=22.50	First60=0.02	PredHel=1	Topology=i224-246o	--	N|0.005	--	--	1
C9PSY5	>tr|C9PSY5|C9PSY5_9BACT ABC transporter, ATP-binding protein OS=Prevotella sp. oral taxon 472 str. F0295 GN=HMPREF6745_0056 PE=4 SV=1	14.279	16.3	2	2	Cytoplasmic	Cytoplasmic	InnerMembrane	Cytoplasmic	OuterMembrane	0.219204	0.730717	0.314687	1.112	2.62339	Cytoplasmic	ExpAA=1.14	First60=0.07	PredHel=0	Topology=o	--	N|0.001	--	--	1
C9PTV6	>tr|C9PTV6|C9PTV6_9BACT 30S ribosomal protein S7 OS=Prevotella sp. oral taxon 472 str. F0295 GN=rpsG PE=3 SV=1	68.682	45.6	0	10	Periplasmic	Cytoplasmic	Periplasmic	Cytoplasmic	Periplasmic	0.333402	0.113782	2.06392	0.332002	2.15689	Cytoplasmic	ExpAA=0.00	First60=0.00	PredHel=0	Topology=o	--	N|0.000	--	--	1
C9PTV7	>tr|C9PTV7|C9PTV7_9BACT Elongation factor G OS=Prevotella sp. oral taxon 472 str. F0295 GN=fusA PE=3 SV=1	6.514	24.3	0	14	Cytoplasmic	Cytoplasmic	Cytoplasmic	Cytoplasmic	Cytoplasmic	0.0926905	0.226997	0.880352	0.081578	3.71838	Cytoplasmic	ExpAA=0.01	First60=0.00	PredHel=0	Topology=o	--	N|0.000	--	--	1
D3IKR0	>tr|D3IKR0|D3IKR0_9BACT 50S ribosomal protein L3 OS=Prevotella sp. oral taxon 317 str. F0108 GN=rplC PE=3 SV=1	3.6645	42.6	0	9	Periplasmic	Cytoplasmic	Periplasmic	Periplasmic	Periplasmic	0.673027	0.204008	2.60123	0.14804	1.3737	Periplasmic	ExpAA=0.03	First60=0.00	PredHel=0	Topology=o	26-1	N|0.013	--	2	0.928
C9PTX8	>tr|C9PTX8|C9PTX8_9BACT 50S ribosomal protein L15 OS=Prevotella sp. oral taxon 472 str. F0295 GN=rplO PE=3 SV=1	2.1939	25.7	2	3	Periplasmic	Cytoplasmic	Cytoplasmic	Cytoplasmic	Cytoplasmic	0.632184	0.396396	0.989915	0.319928	2.66158	Cytoplasmic	ExpAA=0.00	First60=0.00	PredHel=0	Topology=o	26-1	N|0.052	--	--	1
C9PTY5	>tr|C9PTY5|C9PTY5_9BACT 30S ribosomal protein S4 OS=Prevotella sp. oral taxon 472 str. F0295 GN=rpsD PE=3 SV=1	1.3386	52.2	0	15	Cytoplasmic	Cytoplasmic	Cytoplasmic	Cytoplasmic	Periplasmic	0.210265	0.248026	1.32235	0.390448	2.82891	Cytoplasmic	ExpAA=0.00	First60=0.00	PredHel=0	Topology=o	--	N|0.002	--	2	0.923
C9PTY7	>tr|C9PTY7|C9PTY7_9BACT 50S ribosomal protein L17 OS=Prevotella sp. oral taxon 472 str. F0295 GN=rplQ PE=3 SV=1	2.3339	22.6	1	5	Periplasmic	Periplasmic	Periplasmic	Cytoplasmic	Periplasmic	0.32004	0.256217	2.21119	0.282894	1.92966	Periplasmic	ExpAA=0.24	First60=0.24	PredHel=0	Topology=o	1-41	N|0.005	--	--	1
C9PW29	>tr|C9PW29|C9PW29_9BACT 30S ribosomal protein S9 OS=Prevotella sp. oral taxon 472 str. F0295 GN=rpsI PE=3 SV=1	2.2957	39.1	2	5	Periplasmic	Periplasmic	Cytoplasmic	Periplasmic	Periplasmic	0.552694	0.661374	2.40287	0.34957	1.03349	Periplasmic	ExpAA=0.00	First60=0.00	PredHel=0	Topology=i	--	N|0.003	--	--	1
C9PXW7	>tr|C9PXW7|C9PXW7_9BACT Cysteine synthase OS=Prevotella sp. oral taxon 472 str. F0295 GN=cysK PE=3 SV=1	24.566	8.6	1	2	Cytoplasmic	Periplasmic	InnerMembrane	Cytoplasmic	Periplasmic	0.435568	0.337429	1.84962	0.761387	1.616	Periplasmic	ExpAA=0.87	First60=0.00	PredHel=0	Topology=o	--	N|0.002	--	--	1
C9PZ42	>tr|C9PZ42|C9PZ42_9BACT 30S ribosomal protein S6 OS=Prevotella sp. oral taxon 472 str. F0295 GN=rpsF PE=3 SV=1	55.146	54.8	4	10	Cytoplasmic	Cytoplasmic	Cytoplasmic	Cytoplasmic	Cytoplasmic	0.435052	0.241441	0.926977	0.223775	3.17275	Cytoplasmic	ExpAA=0.00	First60=0.00	PredHel=0	Topology=o	--	N|0.000	--	--	1
C9Q085	>tr|C9Q085|C9Q085_9BACT Serine hydroxymethyltransferase OS=Prevotella sp. oral taxon 472 str. F0295 GN=glyA PE=3 SV=1	-2	20.9	0	9	Cytoplasmic	Cytoplasmic	Cytoplasmic	Cytoplasmic	Cytoplasmic	0.0216276	0.00737811	0.146181	0.120105	4.70471	Cytoplasmic	ExpAA=0.68	First60=0.00	PredHel=0	Topology=o	--	N|0.001	--	--	1
D1P8Q7	>tr|D1P8Q7|D1P8Q7_9BACT ROK family protein OS=Prevotella copri DSM 18205 GN=PREVCOP_03592 PE=4 SV=1	2.8553	8.3	2	2	Cytoplasmic	Cytoplasmic	Cytoplasmic	Cytoplasmic	Periplasmic	0.489455	0.175363	1.32521	0.120938	2.88903	Cytoplasmic	ExpAA=2.91	First60=0.09	PredHel=0	Topology=o	--	N|0.003	--	--	1
D1PA32	>tr|D1PA32|D1PA32_9BACT Aldose 1-epimerase OS=Prevotella copri DSM 18205 GN=PREVCOP_04055 PE=3 SV=1	2.0628	6.3	1	2	Extracellular	Extracellular	Extracellular	OuterMembrane	Extracellular	3.24986	1.13561	0.606813	0.00236518	0.00534404	Extracellular	ExpAA=1.22	First60=1.22	PredHel=0	Topology=o	28-1	N|0.008	--	--	1
R5F9I2	>tr|R5F9I2|R5F9I2_9BACT ATP synthase subunit c OS=Prevotella sp. CAG:924 GN=BN812_01183 PE=3 SV=1	3.948	39.2	1	2	Periplasmic	InnerMembrane	Cytoplasmic	InnerMembrane	Cytoplasmic	0.931203	0.208056	0.999119	1.65211	1.20951	InnerMembrane	ExpAA=45.32	First60=27.77	PredHel=2	Topology=o13-35i56-78o	--	N|0.000	--	--	1
D1PAR7	>tr|D1PAR7|D1PAR7_9BACT Pyruvate, phosphate dikinase OS=Prevotella copri DSM 18205 GN=ppdK PE=4 SV=1	7.3043	16.3	1	12	Cytoplasmic	Cytoplasmic	Cytoplasmic	Cytoplasmic	Cytoplasmic	0.0877882	0.180012	0.345732	0.358641	4.02782	Cytoplasmic	ExpAA=0.02	First60=0.01	PredHel=0	Topology=o	--	N|0.000	--	--	1
D1PBC0	>tr|D1PBC0|D1PBC0_9BACT Lysine--tRNA ligase OS=Prevotella copri DSM 18205 GN=lysS PE=3 SV=1	2.4981	19.4	1	8	Cytoplasmic	Cytoplasmic	Cytoplasmic	Cytoplasmic	Cytoplasmic	0.0220169	0.0216662	0.101771	0.0752159	4.77933	Cytoplasmic	ExpAA=0.06	First60=0.00	PredHel=0	Topology=o	--	N|0.000	--	--	0.994
D1PBT4	>tr|D1PBT4|D1PBT4_9BACT Acetolactate synthase OS=Prevotella copri DSM 18205 GN=ilvB PE=3 SV=1	1.5963	2.3	1	1	Cytoplasmic	Cytoplasmic	Periplasmic	Cytoplasmic	Cytoplasmic	0.0939703	0.320303	1.29046	0.746359	2.54891	Cytoplasmic	ExpAA=15.00	First60=7.07	PredHel=0	Topology=o	--	N|0.000	--	--	1
D1PC66	>tr|D1PC66|D1PC66_9BACT Glutamate dehydrogenase OS=Prevotella copri DSM 18205 GN=gdhA PE=3 SV=1	21.367	29.5	0	13	Cytoplasmic	Periplasmic	Cytoplasmic	Cytoplasmic	Cytoplasmic	0.438248	0.246767	1.56496	0.0902508	2.65977	Cytoplasmic	ExpAA=0.01	First60=0.00	PredHel=0	Topology=o	--	N|0.008	--	--	1
D1PCM4	>tr|D1PCM4|D1PCM4_9BACT TonB-linked outer membrane protein, SusC/RagA family OS=Prevotella copri DSM 18205 GN=PREVCOP_04958 PE=3 SV=1	5.2927	4.4	2	4	Extracellular	OuterMembrane	OuterMembrane	OuterMembrane	OuterMembrane	1.14854	3.52754	0.0751918	0.193136	0.0555917	OuterMembrane	ExpAA=0.06	First60=0.05	PredHel=0	Topology=o	27-1	Y|1.000	The Outer Membrane Receptor (OMR-TonB Dependent Receptor) Family	24	0.885
D1PCN0	>tr|D1PCN0|D1PCN0_9BACT Uncharacterized protein OS=Prevotella copri DSM 18205 GN=PREVCOP_04964 PE=4 SV=1	3.6121	2.3	1	1	Extracellular	OuterMembrane	OuterMembrane	Extracellular	Extracellular	2.54304	1.66167	0.678762	0.0328418	0.083688	Extracellular	ExpAA=0.32	First60=0.30	PredHel=0	Topology=o	24-1	N|0.005	--	4	0.948
D1PD07	>tr|D1PD07|D1PD07_9BACT Mannonate dehydratase OS=Prevotella copri DSM 18205 GN=uxuA PE=3 SV=1	2.3503	5	1	2	Cytoplasmic	Cytoplasmic	Cytoplasmic	Cytoplasmic	Cytoplasmic	0.0354289	0.0494769	0.0751404	0.00564117	4.83431	Cytoplasmic	ExpAA=0.01	First60=0.00	PredHel=0	Topology=o	--	N|0.000	--	--	1
D8DXE8	>tr|D8DXE8|D8DXE8_PREBR Argininosuccinate lyase OS=Prevotella bryantii B14 GN=argH PE=3 SV=1	22.986	8.1	1	4	Cytoplasmic	Cytoplasmic	Cytoplasmic	Cytoplasmic	Cytoplasmic	0.0288305	0.100566	0.0823384	0.207962	4.5803	Cytoplasmic	ExpAA=2.21	First60=0.20	PredHel=0	Topology=o	--	N|0.001	--	--	1
D1PDU1	>tr|D1PDU1|D1PDU1_9BACT Export membrane protein SecD OS=Prevotella copri DSM 18205 GN=secD PE=3 SV=1	2.5815	3.6	1	4	InnerMembrane	InnerMembrane	OuterMembrane	InnerMembrane	InnerMembrane	0.230878	1.25888	0.245145	2.77685	0.488247	InnerMembrane	ExpAA=257.33	First60=21.96	PredHel=12	Topology=i5-27o498-520i525-547o551-570i591-613o623-645i682-704o823-845i852-874o884-901i934-956o966-988i	27-1	N|0.127	--	4	0.925
E0NVH9	>tr|E0NVH9|E0NVH9_9BACT Outer membrane protein, OMP85 family OS=Prevotella marshii DSM 16973 = JCM 13450 GN=HMPREF0658_2184 PE=4 SV=1	1.9944	1.5	1	1	OuterMembrane	OuterMembrane	OuterMembrane	OuterMembrane	OuterMembrane	0.147094	4.65393	0.0609673	0.0982981	0.0397101	OuterMembrane	ExpAA=28.20	First60=2.92	PredHel=0	Topology=o	23-1	Y|0.527	--	18	0.928
D1PEM1	>tr|D1PEM1|D1PEM1_9BACT Class II glutamine amidotransferase OS=Prevotella copri DSM 18205 GN=PREVCOP_05677 PE=4 SV=1	3.2703	6.2	2	7	Cytoplasmic	Extracellular	Cytoplasmic	InnerMembrane	Cytoplasmic	0.531154	0.605218	0.139026	0.639124	3.08548	Cytoplasmic	ExpAA=1.82	First60=0.00	PredHel=0	Topology=o	--	N|0.000	--	--	0.986
D1PF45	>tr|D1PF45|D1PF45_9BACT TonB-linked outer membrane protein, SusC/RagA family OS=Prevotella copri DSM 18205 GN=PREVCOP_05852 PE=4 SV=1	7.7716	3.8	0	3	OuterMembrane	OuterMembrane	OuterMembrane	OuterMembrane	OuterMembrane	0.800874	3.81858	0.0856326	0.232585	0.0623321	OuterMembrane	ExpAA=10.44	First60=10.40	PredHel=0	Topology=o	28-1	Y|0.971	--	30	0.895
D1PF55	>tr|D1PF55|D1PF55_9BACT TonB-dependent receptor plug domain protein OS=Prevotella copri DSM 18205 GN=PREVCOP_05862 PE=4 SV=1	2.8723	14.3	2	3	Extracellular	Extracellular	Extracellular	OuterMembrane	Extracellular	3.57014	0.621676	0.775151	0.00655088	0.0264816	Extracellular	ExpAA=3.03	First60=3.02	PredHel=0	Topology=o	28-1	N|0.020	--	2	0.951
D1PF57	>tr|D1PF57|D1PF57_9BACT TonB-linked outer membrane protein, SusC/RagA family OS=Prevotella copri DSM 18205 GN=PREVCOP_05864 PE=4 SV=1	1.8662	5.9	1	4	OuterMembrane	OuterMembrane	OuterMembrane	OuterMembrane	OuterMembrane	0.514968	4.38234	0.0400592	0.0441429	0.018492	OuterMembrane	ExpAA=0.04	First60=0.00	PredHel=0	Topology=o	--	Y|1.000	The Outer Membrane Receptor (OMR-TonB Dependent Receptor) Family	26	0.906
D1PFU2	>tr|D1PFU2|D1PFU2_9BACT 50S ribosomal protein L19 OS=Prevotella copri DSM 18205 GN=rplS PE=3 SV=1	1.3998	38.8	0	6	Cytoplasmic	Cytoplasmic	Cytoplasmic	Cytoplasmic	Cytoplasmic	0.396975	0.263768	0.8752	0.300204	3.16385	Cytoplasmic	ExpAA=0.00	First60=0.00	PredHel=0	Topology=o	--	N|0.004	--	--	1
D1PFX1	>tr|D1PFX1|D1PFX1_9BACT DNA-directed RNA polymerase subunit alpha OS=Prevotella copri DSM 18205 GN=rpoA PE=3 SV=1	2.1411	48.3	1	15	Cytoplasmic	Cytoplasmic	Cytoplasmic	Periplasmic	Cytoplasmic	0.187548	0.53902	0.787569	0.057169	3.42869	Cytoplasmic	ExpAA=0.00	First60=0.00	PredHel=0	Topology=o	--	N|0.000	--	--	1
D1PFX2	>tr|D1PFX2|D1PFX2_9BACT 30S ribosomal protein S4 OS=Prevotella copri DSM 18205 GN=rpsD PE=3 SV=1	3.5056	72.6	0	18	Cytoplasmic	Periplasmic	Cytoplasmic	Cytoplasmic	Cytoplasmic	0.1084	0.1067	1.1122	0.524648	3.14805	Cytoplasmic	ExpAA=0.00	First60=0.00	PredHel=0	Topology=o	--	N|0.001	--	2	0.945
D1PFX8	>tr|D1PFX8|D1PFX8_9BACT 50S ribosomal protein L15 OS=Prevotella copri DSM 18205 GN=rplO PE=3 SV=1	1.2284	46.6	0	8	Periplasmic	Cytoplasmic	Cytoplasmic	Cytoplasmic	Cytoplasmic	0.676708	0.327003	1.06933	0.295521	2.63144	Cytoplasmic	ExpAA=0.00	First60=0.00	PredHel=0	Topology=o	--	N|0.025	--	--	1
D1PFY5	>tr|D1PFY5|D1PFY5_9BACT 50S ribosomal protein L5 OS=Prevotella copri DSM 18205 GN=rplE PE=3 SV=1	5.8681	58.7	0	15	Cytoplasmic	Cytoplasmic	Cytoplasmic	Cytoplasmic	Cytoplasmic	0.162087	0.246557	0.89529	0.29518	3.40089	Cytoplasmic	ExpAA=0.00	First60=0.00	PredHel=0	Topology=o	--	N|0.004	--	--	1
D1PFY7	>tr|D1PFY7|D1PFY7_9BACT 50S ribosomal protein L14 OS=Prevotella copri DSM 18205 GN=rplN PE=3 SV=1	5.2074	41.3	0	6	Cytoplasmic	Cytoplasmic	Cytoplasmic	Cytoplasmic	Cytoplasmic	0.188188	0.383826	0.353145	0.341117	3.73372	Cytoplasmic	ExpAA=0.01	First60=0.01	PredHel=0	Topology=o	--	N|0.022	--	--	1
L1N1M9	>tr|L1N1M9|L1N1M9_9BACT 50S ribosomal protein L2 OS=Prevotella saccharolytica F0055 GN=rplB PE=3 SV=1	3.8965	33	0	9	Periplasmic	Periplasmic	Cytoplasmic	Cytoplasmic	Cytoplasmic	0.970119	0.591134	1.58242	0.517215	1.33911	Periplasmic	ExpAA=0.00	First60=0.00	PredHel=0	Topology=o	--	N|0.002	--	--	1
D1PFZ5	>tr|D1PFZ5|D1PFZ5_9BACT 50S ribosomal protein L23 OS=Prevotella copri DSM 18205 GN=rplW PE=3 SV=1	16.285	34	1	3	Cytoplasmic	Cytoplasmic	Cytoplasmic	Periplasmic	Periplasmic	0.385025	0.376054	1.66458	0.259298	2.31504	Cytoplasmic	ExpAA=0.00	First60=0.00	PredHel=0	Topology=o	--	N|0.000	--	--	1
D1PG00	>tr|D1PG00|D1PG00_9BACT 30S ribosomal protein S7 OS=Prevotella copri DSM 18205 GN=rpsG PE=3 SV=1	1.4807	66.5	1	15	Periplasmic	Cytoplasmic	Cytoplasmic	Cytoplasmic	Periplasmic	0.29459	0.107699	1.95578	0.299715	2.34222	Cytoplasmic	ExpAA=0.00	First60=0.00	PredHel=0	Topology=i	--	N|0.000	--	--	1
D1PG08	>tr|D1PG08|D1PG08_9BACT 50S ribosomal protein L11 OS=Prevotella copri DSM 18205 GN=rplK PE=3 SV=1	2.5358	50	0	7	Periplasmic	Periplasmic	Periplasmic	Periplasmic	Periplasmic	0.102854	0.0828541	4.36293	0.197805	0.253558	Periplasmic	ExpAA=0.03	First60=0.01	PredHel=0	Topology=o	18-1	N|0.010	--	--	1
D1PG14	>tr|D1PG14|D1PG14_9BACT 30S ribosomal protein S21 OS=Prevotella copri DSM 18205 GN=rpsU PE=3 SV=1	5.015	42.9	2	4	Cytoplasmic	Cytoplasmic	Cytoplasmic	Cytoplasmic	Cytoplasmic	0.619096	0.318942	1.13026	0.374528	2.55717	Cytoplasmic	ExpAA=0.00	First60=0.00	PredHel=0	Topology=o	--	N|0.000	--	--	1
R6CJ62	>tr|R6CJ62|R6CJ62_9BACT Fumarate reductase iron-sulfur protein OS=Prevotella copri CAG:164 GN=BN510_00047 PE=4 SV=1	9.1271	47.2	0	11	Cytoplasmic	Cytoplasmic	Cytoplasmic	Cytoplasmic	Cytoplasmic	0.127134	0.263386	0.81317	0.0734454	3.72287	Cytoplasmic	ExpAA=0.06	First60=0.00	PredHel=0	Topology=o	--	N|0.001	--	--	1
D1PGI8	>tr|D1PGI8|D1PGI8_9BACT 4-phosphoerythronate dehydrogenase OS=Prevotella copri DSM 18205 GN=pdxB PE=3 SV=1	92.627	19.7	1	7	Periplasmic	Periplasmic	Cytoplasmic	Cytoplasmic	Cytoplasmic	0.069454	0.0292303	1.50934	0.0558868	3.33609	Cytoplasmic	ExpAA=0.09	First60=0.00	PredHel=0	Topology=o	--	N|0.002	--	--	1
D8E013	>tr|D8E013|D8E013_PREBR Biopolymer transport protein, ExbD/TolR family OS=Prevotella bryantii B14 GN=PBR_1103 PE=3 SV=1	3.9469	13.5	2	3	Periplasmic	Periplasmic	Periplasmic	Cytoplasmic	Periplasmic	0.389779	0.176628	3.37723	0.134685	0.921682	Periplasmic	ExpAA=0.00	First60=0.00	PredHel=0	Topology=o	22-1	N|0.007	--	--	1
D1PGX1	>tr|D1PGX1|D1PGX1_9BACT TonB-linked outer membrane protein, SusC/RagA family OS=Prevotella copri DSM 18205 GN=PREVCOP_06487 PE=4 SV=1	28.136	1.2	1	1	Extracellular	OuterMembrane	OuterMembrane	OuterMembrane	OuterMembrane	1.51218	3.13048	0.0969642	0.202702	0.0576804	OuterMembrane	ExpAA=0.09	First60=0.08	PredHel=0	Topology=o	22-1	Y|1.000	The Outer Membrane Receptor (OMR-TonB Dependent Receptor) Family	26	0.91
D1PGX6	>tr|D1PGX6|D1PGX6_9BACT Branched-chain-amino-acid transaminase OS=Prevotella copri DSM 18205 GN=ilvE PE=3 SV=1	4.1775	17.2	0	5	Cytoplasmic	Cytoplasmic	Cytoplasmic	Cytoplasmic	Cytoplasmic	0.217442	0.352313	0.484602	0.0566325	3.88901	Cytoplasmic	ExpAA=0.08	First60=0.00	PredHel=0	Topology=o	--	N|0.001	--	2	0.939
D1PH02	>tr|D1PH02|D1PH02_9BACT Transcription termination/antitermination protein NusA OS=Prevotella copri DSM 18205 GN=nusA PE=3 SV=1	-2	19.5	1	6	Cytoplasmic	Cytoplasmic	Cytoplasmic	Cytoplasmic	Cytoplasmic	0.0130288	0.0682029	0.0317109	0.0320734	4.85498	Cytoplasmic	ExpAA=0.00	First60=0.00	PredHel=0	Topology=o	--	N|0.002	--	--	1
D1PH06	>tr|D1PH06|D1PH06_9BACT Polyribonucleotide nucleotidyltransferase OS=Prevotella copri DSM 18205 GN=pnp PE=3 SV=1	4.1851	15.9	0	11	Cytoplasmic	Cytoplasmic	Cytoplasmic	Cytoplasmic	Cytoplasmic	0.0646152	0.320152	0.34154	0.165613	4.10808	Cytoplasmic	ExpAA=0.09	First60=0.09	PredHel=0	Topology=o	--	N|0.000	--	--	0.999
R6XAZ7	>tr|R6XAZ7|R6XAZ7_9BACT Glutamine synthetase type III OS=Prevotella sp. CAG:732 GN=BN769_01777 PE=3 SV=1	2.4979	18	0	11	Cytoplasmic	Cytoplasmic	Cytoplasmic	Cytoplasmic	Cytoplasmic	0.0279344	0.0271504	0.115267	0.04659	4.78306	Cytoplasmic	ExpAA=0.01	First60=0.00	PredHel=0	Topology=o	--	N|0.000	--	--	1
D1PHW5	>tr|D1PHW5|D1PHW5_9BACT LL-diaminopimelate aminotransferase OS=Prevotella copri DSM 18205 GN=dapL PE=3 SV=1	1.8506	5.4	1	2	Cytoplasmic	Cytoplasmic	Cytoplasmic	Cytoplasmic	Cytoplasmic	0.135621	0.0781575	0.787526	0.132759	3.86594	Cytoplasmic	ExpAA=0.04	First60=0.00	PredHel=0	Topology=o	--	N|0.000	--	--	1
D1PTM6	>tr|D1PTM6|D1PTM6_9BACT Peptidyl-prolyl cis-trans isomerase OS=Prevotella bergensis DSM 17361 GN=HMPREF0645_0311 PE=4 SV=1	3.9078	9.2	2	2	Periplasmic	Periplasmic	Periplasmic	Periplasmic	Periplasmic	0.724538	0.466104	3.52086	0.0398332	0.248668	Periplasmic	ExpAA=5.04	First60=5.00	PredHel=0	Topology=o	26-1	N|0.013	--	--	1
D1PTY3	>tr|D1PTY3|D1PTY3_9BACT Phosphoenolpyruvate carboxykinase [ATP] OS=Prevotella bergensis DSM 17361 GN=pckA PE=3 SV=1	2.5525	26.1	0	16	Cytoplasmic	Extracellular	Cytoplasmic	Cytoplasmic	Periplasmic	1.08375	0.48569	1.06623	0.0419667	2.32237	Cytoplasmic	ExpAA=0.01	First60=0.00	PredHel=0	Topology=o	--	N|0.001	--	--	1
D8DTK6	>tr|D8DTK6|D8DTK6_PREBR Uncharacterized protein OS=Prevotella bryantii B14 GN=PBR_1257 PE=4 SV=1	1.6749	3.4	1	1	Periplasmic	Periplasmic	Periplasmic	Cytoplasmic	Periplasmic	0.712715	0.200472	3.11289	0.0652271	0.908699	Periplasmic	ExpAA=0.04	First60=0.01	PredHel=0	Topology=o	--	N|0.011	--	--	1
D1PU78	>tr|D1PU78|D1PU78_9BACT 50S ribosomal protein L13 OS=Prevotella bergensis DSM 17361 GN=rplM PE=3 SV=1	1.9948	35.3	0	6	Periplasmic	Cytoplasmic	Periplasmic	Periplasmic	Periplasmic	0.35551	0.127681	2.87473	0.160244	1.48183	Periplasmic	ExpAA=0.00	First60=0.00	PredHel=0	Topology=o	--	N|0.001	--	--	1
D1PUB2	>tr|D1PUB2|D1PUB2_9BACT Uncharacterized protein OS=Prevotella bergensis DSM 17361 GN=HMPREF0645_0547 PE=4 SV=1	-2	6.2	0	4	Extracellular	Periplasmic	Periplasmic	OuterMembrane	Extracellular	1.62991	0.520107	2.516	0.11636	0.217624	Periplasmic	ExpAA=0.26	First60=0.26	PredHel=0	Topology=o	18-1	N|0.019	--	--	1
D1PUP4	>tr|D1PUP4|D1PUP4_9BACT Glutamate dehydrogenase OS=Prevotella bergensis DSM 17361 GN=gdh PE=3 SV=1	4.3406	12.4	1	5	Cytoplasmic	Cytoplasmic	Cytoplasmic	Cytoplasmic	Cytoplasmic	0.19637	0.308522	1.18427	0.0523184	3.25852	Cytoplasmic	ExpAA=0.03	First60=0.00	PredHel=0	Topology=o	--	N|0.001	--	--	1
D1PV09	>tr|D1PV09|D1PV09_9BACT Putative sodium/glucose cotransporter OS=Prevotella bergensis DSM 17361 GN=HMPREF0645_0794 PE=3 SV=1	4.8851	3.5	3	3	InnerMembrane	InnerMembrane	InnerMembrane	InnerMembrane	InnerMembrane	0.0138057	0.0193076	0.0174338	4.93722	0.0122294	InnerMembrane	ExpAA=353.61	First60=33.05	PredHel=16	Topology=o15-37i50-72o87-109i130-152o182-204i211-233o272-294i315-337o377-399i420-442o452-474i481-500o504-526i551-573o588-610i633-652o	--	N|0.000	--	4	0.979
D1PV20	>tr|D1PV20|D1PV20_9BACT Pyrophosphate--fructose 6-phosphate 1-phosphotransferase OS=Prevotella bergensis DSM 17361 GN=pfk PE=3 SV=1	3.8248	7.7	2	5	Cytoplasmic	Cytoplasmic	Cytoplasmic	Periplasmic	Cytoplasmic	0.0374115	0.0409252	0.644673	0.141457	4.13553	Cytoplasmic	ExpAA=0.04	First60=0.00	PredHel=0	Topology=o	--	N|0.001	--	6	0.921
D1PVE4	>tr|D1PVE4|D1PVE4_9BACT Acyl-[acyl-carrier-protein]--UDP-N-acetylglucosamine O-acyltransferase OS=Prevotella bergensis DSM 17361 GN=lpxA PE=3 SV=1	2.2124	12.1	2	2	Cytoplasmic	Cytoplasmic	Cytoplasmic	OuterMembrane	Cytoplasmic	0.27228	0.476783	0.435605	0.171824	3.64351	Cytoplasmic	ExpAA=0.02	First60=0.00	PredHel=0	Topology=o	--	N|0.003	--	--	0.993
D1PVJ6	>tr|D1PVJ6|D1PVJ6_9BACT Glutamate dehydrogenase OS=Prevotella bergensis DSM 17361 GN=gdhA PE=3 SV=1	30.742	17.3	3	8	Cytoplasmic	Periplasmic	Cytoplasmic	Cytoplasmic	Cytoplasmic	0.224727	0.189084	1.17041	0.0382333	3.37754	Cytoplasmic	ExpAA=0.01	First60=0.00	PredHel=0	Topology=o	--	N|0.001	--	--	1
D1PX31	>tr|D1PX31|D1PX31_9BACT OmpA family protein OS=Prevotella bergensis DSM 17361 GN=HMPREF0645_1516 PE=4 SV=1	3.6879	4.3	2	2	Periplasmic	Extracellular	Periplasmic	OuterMembrane	Extracellular	1.8022	1.38251	1.64493	0.0331394	0.137227	Extracellular	ExpAA=7.23	First60=7.18	PredHel=0	Topology=o	21-1	Y|1.000	The Porphyromonas Major Outer Membrane (MOMP/OmpA) Family	10	0.953
D1PX40	>tr|D1PX40|D1PX40_9BACT Adenylosuccinate lyase OS=Prevotella bergensis DSM 17361 GN=purB PE=3 SV=1	9.335	15.5	1	6	Cytoplasmic	Cytoplasmic	Cytoplasmic	Cytoplasmic	Cytoplasmic	0.019659	0.113899	0.1098	0.157727	4.59891	Cytoplasmic	ExpAA=0.24	First60=0.23	PredHel=0	Topology=o	--	N|0.000	--	--	1
D1PXJ1	>tr|D1PXJ1|D1PXJ1_9BACT Thiamine pyrophosphate enzyme, C-terminal TPP binding domain protein OS=Prevotella bergensis DSM 17361 GN=vorA PE=4 SV=1	1.2653	7	1	2	Periplasmic	Cytoplasmic	Cytoplasmic	Cytoplasmic	Cytoplasmic	0.19737	0.0163503	1.37809	0.112267	3.29593	Cytoplasmic	ExpAA=0.33	First60=0.01	PredHel=0	Topology=o	--	N|0.000	--	--	1
D1PXP3	>tr|D1PXP3|D1PXP3_9BACT SusD family protein OS=Prevotella bergensis DSM 17361 GN=HMPREF0645_1728 PE=4 SV=1	1.7768	1.7	1	1	OuterMembrane	OuterMembrane	Extracellular	OuterMembrane	OuterMembrane	1.9913	2.31212	0.44016	0.0700797	0.186345	OuterMembrane	ExpAA=17.67	First60=17.60	PredHel=1	Topology=i7-26o	25-1	N|0.030	--	2	0.94
D1PY50	>tr|D1PY50|D1PY50_9BACT Phosphoglucomutase/phosphomannomutase, alpha/beta/alpha domain II OS=Prevotella bergensis DSM 17361 GN=pgm PE=3 SV=1	1.1808	7.9	1	4	Cytoplasmic	Cytoplasmic	Cytoplasmic	Cytoplasmic	Cytoplasmic	0.170947	0.20233	0.701666	0.0440096	3.88105	Cytoplasmic	ExpAA=0.82	First60=0.01	PredHel=0	Topology=o	--	N|0.000	--	--	0.999
D1PYT6	>tr|D1PYT6|D1PYT6_9BACT Carboxyl transferase domain protein OS=Prevotella bergensis DSM 17361 GN=mmdA PE=4 SV=1	1.7839	2.1	1	1	Cytoplasmic	Cytoplasmic	Cytoplasmic	Cytoplasmic	Cytoplasmic	0.149228	0.169381	0.311028	0.125901	4.24446	Cytoplasmic	ExpAA=4.51	First60=0.00	PredHel=0	Topology=o	--	N|0.000	--	--	1
D1PYW9	>tr|D1PYW9|D1PYW9_9BACT Chaperone protein ClpB OS=Prevotella bergensis DSM 17361 GN=clpB PE=3 SV=1	-2	15.3	0	12	Cytoplasmic	Cytoplasmic	Cytoplasmic	Cytoplasmic	Cytoplasmic	0.131788	0.223456	0.303216	0.491559	3.84998	Cytoplasmic	ExpAA=0.00	First60=0.00	PredHel=0	Topology=o	--	N|0.000	--	--	1
D1PZJ7	>tr|D1PZJ7|D1PZJ7_9BACT Protein translocase subunit SecY OS=Prevotella bergensis DSM 17361 GN=secY PE=3 SV=1	11.687	6.7	0	3	InnerMembrane	InnerMembrane	InnerMembrane	InnerMembrane	InnerMembrane	0.00232579	0.00296181	0.00526357	4.98549	0.00395556	InnerMembrane	ExpAA=216.18	First60=21.64	PredHel=10	Topology=i21-43o73-95i116-135o150-172i179-201o216-238i269-291o311-333i371-390o394-416i	--	N|0.000	--	--	0.997
D1PZK1	>tr|D1PZK1|D1PZK1_9BACT 50S ribosomal protein L18 OS=Prevotella bergensis DSM 17361 GN=rplR PE=3 SV=1	6.7559	33.3	1	4	Cytoplasmic	Cytoplasmic	Cytoplasmic	Cytoplasmic	Cytoplasmic	0.448251	0.594199	1.16482	0.275114	2.51762	Cytoplasmic	ExpAA=0.00	First60=0.00	PredHel=0	Topology=i	--	N|0.000	--	--	1
F9DFV2	>tr|F9DFV2|F9DFV2_9BACT Carboxy-terminal processing protease OS=Prevotella pallens ATCC 700821 GN=HMPREF9144_0542 PE=3 SV=1	1.5019	1.6	1	1	Periplasmic	Periplasmic	Periplasmic	OuterMembrane	Cytoplasmic	0.575515	1.18352	2.2196	0.159903	0.86147	Periplasmic	ExpAA=0.01	First60=0.00	PredHel=0	Topology=o	17-1	N|0.000	--	--	0.974
D1Q040	>tr|D1Q040|D1Q040_9BACT Transcription termination/antitermination protein NusA OS=Prevotella bergensis DSM 17361 GN=nusA PE=3 SV=1	1.8775	9.4	1	3	Cytoplasmic	Cytoplasmic	Cytoplasmic	Cytoplasmic	Cytoplasmic	0.0116764	0.0795517	0.0426732	0.0475283	4.81857	Cytoplasmic	ExpAA=0.00	First60=0.00	PredHel=0	Topology=o	--	N|0.002	--	--	1
D1Q0T0	>tr|D1Q0T0|D1Q0T0_9BACT Uncharacterized protein OS=Prevotella bergensis DSM 17361 GN=HMPREF0645_2815 PE=4 SV=1	45.529	3.4	2	2	Periplasmic	Extracellular	Periplasmic	OuterMembrane	Periplasmic	1.50663	0.478127	2.78474	0.0431065	0.187398	Periplasmic	ExpAA=2.18	First60=1.96	PredHel=0	Topology=o	26-1	N|0.009	--	4	0.964
D1Q0T3	>tr|D1Q0T3|D1Q0T3_9BACT LemA family protein OS=Prevotella bergensis DSM 17361 GN=lemA2 PE=4 SV=1	2.9256	16	2	4	Cytoplasmic	Cytoplasmic	Cytoplasmic	Periplasmic	Periplasmic	0.25985	0.441252	1.58346	1.06348	1.65196	Cytoplasmic	ExpAA=22.79	First60=22.59	PredHel=1	Topology=o4-26i	--	N|0.010	--	--	1
D1QMV9	>tr|D1QMV9|D1QMV9_9BACT 30S ribosomal protein S2 OS=Prevotella oris F0302 GN=rpsB PE=3 SV=1	20.604	49.7	0	18	Cytoplasmic	Cytoplasmic	Cytoplasmic	Cytoplasmic	Cytoplasmic	0.096391	0.107231	1.03351	0.161429	3.60144	Cytoplasmic	ExpAA=0.01	First60=0.00	PredHel=0	Topology=o	--	N|0.002	--	--	1
D1QN24	>tr|D1QN24|D1QN24_9BACT SusD family protein OS=Prevotella oris F0302 GN=HMPREF0971_00360 PE=4 SV=1	12.123	7.4	0	4	OuterMembrane	OuterMembrane	OuterMembrane	OuterMembrane	OuterMembrane	0.544802	4.17692	0.253725	0.00746454	0.017087	OuterMembrane	ExpAA=0.10	First60=0.05	PredHel=0	Topology=o	27-1	N|0.017	--	--	1
G1WBS7	>tr|G1WBS7|G1WBS7_9BACT Uncharacterized protein OS=Prevotella oulorum F0390 GN=HMPREF9431_01278 PE=3 SV=1	1.924	1.3	1	1	InnerMembrane	InnerMembrane	InnerMembrane	InnerMembrane	InnerMembrane	0.171414	0.420808	0.0811199	4.24012	0.0865368	InnerMembrane	ExpAA=262.95	First60=21.53	PredHel=12	Topology=i11-33o339-358i365-387o391-413i437-459o474-496i541-560o893-910i915-937o947-969i990-1012o1027-1049i	1-55	N|0.001	--	--	0.999
D1QP57	>tr|D1QP57|D1QP57_9BACT 30S ribosomal protein S4 OS=Prevotella oris F0302 GN=rpsD PE=3 SV=1	18.222	72.6	1	18	Cytoplasmic	Periplasmic	Cytoplasmic	Cytoplasmic	Cytoplasmic	0.0774331	0.0596522	1.05668	0.475054	3.33118	Cytoplasmic	ExpAA=0.00	First60=0.00	PredHel=0	Topology=o	--	N|0.001	--	2	0.902
D1QP63	>tr|D1QP63|D1QP63_9BACT Protein translocase subunit SecY OS=Prevotella oris F0302 GN=secY PE=3 SV=1	2.4976	7.2	1	3	InnerMembrane	InnerMembrane	InnerMembrane	InnerMembrane	InnerMembrane	0.00398496	0.00291924	0.00474445	4.98466	0.00368766	InnerMembrane	ExpAA=218.29	First60=22.13	PredHel=10	Topology=i21-43o73-95i116-135o150-172i179-201o216-238i269-291o311-333i371-390o394-416i	--	N|0.000	--	--	1
D1QQE6	>tr|D1QQE6|D1QQE6_9BACT Hsp20/alpha crystallin family protein OS=Prevotella oris F0302 GN=HMPREF0971_01195 PE=3 SV=1	-2	7.7	1	1	Cytoplasmic	Cytoplasmic	Periplasmic	Cytoplasmic	Cytoplasmic	0.555756	0.309626	0.964603	0.199029	2.97099	Cytoplasmic	ExpAA=0.00	First60=0.00	PredHel=0	Topology=o	--	N|0.016	--	--	1
D5EW65	>tr|D5EW65|D5EW65_PRER2 Uncharacterized protein OS=Prevotella ruminicola (strain ATCC 19189 / JCM 8958 / 23) GN=PRU_0228 PE=4 SV=1	2.4661	5.8	1	1	Periplasmic	Periplasmic	Periplasmic	Cytoplasmic	Periplasmic	0.346149	0.224126	2.46213	0.394194	1.5734	Periplasmic	ExpAA=2.71	First60=2.55	PredHel=0	Topology=o	--	N|0.081	--	6	0.761
D1QQK2	>tr|D1QQK2|D1QQK2_9BACT Glutamate dehydrogenase OS=Prevotella oris F0302 GN=gdhA PE=3 SV=1	-2	29.6	0	12	Cytoplasmic	Periplasmic	Cytoplasmic	Cytoplasmic	Cytoplasmic	0.397946	0.349875	0.770476	0.0409676	3.44074	Cytoplasmic	ExpAA=0.01	First60=0.00	PredHel=0	Topology=o	--	N|0.004	--	--	1
D1QQQ2	>tr|D1QQQ2|D1QQQ2_9BACT Isoleucine--tRNA ligase OS=Prevotella oris F0302 GN=ileS PE=3 SV=1	11.552	6.9	0	5	Cytoplasmic	Extracellular	Cytoplasmic	OuterMembrane	Cytoplasmic	0.450715	0.535764	0.374131	0.498865	3.14053	Cytoplasmic	ExpAA=0.01	First60=0.00	PredHel=0	Topology=o	--	N|0.001	--	--	1
D1QRN9	>tr|D1QRN9|D1QRN9_9BACT 3-oxoacyl-[acyl-carrier-protein] synthase 2 OS=Prevotella oris F0302 GN=fabF PE=3 SV=1	5.5915	11.7	1	4	Cytoplasmic	Cytoplasmic	Cytoplasmic	OuterMembrane	Cytoplasmic	0.432321	0.469742	0.759281	0.022784	3.31587	Cytoplasmic	ExpAA=0.14	First60=0.00	PredHel=0	Topology=o	20-1	N|0.022	--	--	0.994
U2P5A1	>tr|U2P5A1|U2P5A1_9BACT PF14063 family protein OS=Prevotella baroniae F0067 GN=HMPREF9135_1747 PE=4 SV=1	6.6548	12	2	3	Cytoplasmic	Cytoplasmic	Cytoplasmic	Cytoplasmic	Cytoplasmic	0.136068	0.0643218	0.626178	0.19793	3.9755	Cytoplasmic	ExpAA=0.00	First60=0.00	PredHel=0	Topology=o	--	N|0.000	--	--	1
D1QSY9	>tr|D1QSY9|D1QSY9_9BACT Glutamate--tRNA ligase OS=Prevotella oris F0302 GN=gltX PE=3 SV=1	2.2296	12.1	0	5	Cytoplasmic	Cytoplasmic	Cytoplasmic	Cytoplasmic	Cytoplasmic	0.00460481	0.0180689	0.0667495	0.0368494	4.87373	Cytoplasmic	ExpAA=2.05	First60=0.02	PredHel=0	Topology=o	--	N|0.003	--	--	0.994
D1QT14	>tr|D1QT14|D1QT14_9BACT Uncharacterized protein OS=Prevotella oris F0302 GN=HMPREF0971_02141 PE=4 SV=1	1.2011	5	1	1	Cytoplasmic	Cytoplasmic	Cytoplasmic	Periplasmic	Cytoplasmic	0.107428	0.104109	1.65651	0.170531	2.96143	Cytoplasmic	ExpAA=0.02	First60=0.00	PredHel=0	Topology=o	--	N|0.001	--	--	1
D1QTE7	>tr|D1QTE7|D1QTE7_9BACT Glucose-6-phosphate isomerase OS=Prevotella oris F0302 GN=pgi PE=3 SV=1	2.3413	12.1	1	5	Cytoplasmic	Cytoplasmic	Periplasmic	Cytoplasmic	Cytoplasmic	0.0617903	0.0615419	0.718996	0.0815597	4.07611	Cytoplasmic	ExpAA=3.67	First60=0.00	PredHel=0	Topology=o	22-1	N|0.006	--	--	0.997
D1QTG9	>tr|D1QTG9|D1QTG9_9BACT Aspartate--ammonia ligase OS=Prevotella oris F0302 GN=asnA PE=3 SV=1	4.8175	11	1	4	Cytoplasmic	Cytoplasmic	Cytoplasmic	Cytoplasmic	Cytoplasmic	0.0113108	0.0117531	0.0173331	0.00643683	4.95317	Cytoplasmic	ExpAA=0.01	First60=0.00	PredHel=0	Topology=o	--	N|0.008	--	--	1
D1VWD5	>tr|D1VWD5|D1VWD5_9BACT Na(+)-translocating NADH-quinone reductase subunit A OS=Prevotella timonensis CRIS 5C-B1 GN=nqrA PE=3 SV=1	-2	7	2	3	Cytoplasmic	Cytoplasmic	Cytoplasmic	Cytoplasmic	Cytoplasmic	0.0221764	0.133591	0.531712	0.0561103	4.25641	Cytoplasmic	ExpAA=0.04	First60=0.00	PredHel=0	Topology=o	--	N|0.089	--	4	0.966
D1VWJ2	>tr|D1VWJ2|D1VWJ2_9BACT Outer membrane protein OS=Prevotella timonensis CRIS 5C-B1 GN=HMPREF9019_0682 PE=4 SV=1	1.9849	9	0	2	Periplasmic	Periplasmic	Periplasmic	Periplasmic	Periplasmic	0.692764	0.537481	3.28466	0.209083	0.276013	Periplasmic	ExpAA=0.03	First60=0.03	PredHel=0	Topology=o	23-1	N|0.010	--	--	1
D1VXS1	>tr|D1VXS1|D1VXS1_9BACT 30S ribosomal protein S15 OS=Prevotella timonensis CRIS 5C-B1 GN=rpsO PE=3 SV=1	6.3701	51.7	1	6	Cytoplasmic	Cytoplasmic	Cytoplasmic	Cytoplasmic	OuterMembrane	0.590259	0.823909	0.734646	0.317089	2.5341	Cytoplasmic	ExpAA=0.00	First60=0.00	PredHel=0	Topology=i	--	N|0.000	--	--	1
D1VYW0	>tr|D1VYW0|D1VYW0_9BACT Tetratricopeptide repeat protein OS=Prevotella timonensis CRIS 5C-B1 GN=HMPREF9019_1401 PE=4 SV=1	1.7398	13.1	0	8	Periplasmic	Periplasmic	Periplasmic	Periplasmic	OuterMembrane	0.664729	1.11461	2.72206	0.22773	0.270872	Periplasmic	ExpAA=0.01	First60=0.00	PredHel=0	Topology=o	--	N|0.001	--	--	0.96
D1VYW9	>tr|D1VYW9|D1VYW9_9BACT Orotate phosphoribosyltransferase OS=Prevotella timonensis CRIS 5C-B1 GN=pyrE PE=3 SV=1	2.1274	9.9	2	2	Cytoplasmic	Cytoplasmic	Cytoplasmic	Cytoplasmic	Cytoplasmic	0.0339431	0.020752	0.278458	0.266743	4.4001	Cytoplasmic	ExpAA=0.41	First60=0.04	PredHel=0	Topology=o	--	N|0.000	--	--	0.976
D1VZH4	>tr|D1VZH4|D1VZH4_9BACT Uncharacterized protein OS=Prevotella timonensis CRIS 5C-B1 GN=HMPREF9019_1822 PE=4 SV=1	7.4762	4.7	2	2	Periplasmic	Periplasmic	Periplasmic	Periplasmic	Periplasmic	0.588149	0.377127	3.27803	0.170297	0.586401	Periplasmic	ExpAA=20.62	First60=20.62	PredHel=1	Topology=i12-31o	1-32	N|0.005	--	4	0.939
D1W002	>tr|D1W002|D1W002_9BACT OmpA family protein OS=Prevotella timonensis CRIS 5C-B1 GN=HMPREF9019_0145 PE=4 SV=1	3.0497	14.7	1	4	Extracellular	Extracellular	Periplasmic	Periplasmic	Extracellular	1.72302	0.812105	2.31658	0.0206295	0.127657	Periplasmic	ExpAA=0.48	First60=0.07	PredHel=0	Topology=o	--	Y|1.000	The Porphyromonas Major Outer Membrane (MOMP/OmpA) Family	8	0.918
D1W092	>tr|D1W092|D1W092_9BACT 50S ribosomal protein L15 OS=Prevotella timonensis CRIS 5C-B1 GN=rplO PE=3 SV=1	19.818	41.2	1	6	Periplasmic	Cytoplasmic	Cytoplasmic	Cytoplasmic	Cytoplasmic	0.731926	0.374727	1.1772	0.300286	2.41586	Cytoplasmic	ExpAA=0.00	First60=0.00	PredHel=0	Topology=o	--	N|0.014	--	--	1
D1W099	>tr|D1W099|D1W099_9BACT 50S ribosomal protein L5 OS=Prevotella timonensis CRIS 5C-B1 GN=rplE PE=3 SV=1	2.4706	35.9	2	10	Cytoplasmic	Cytoplasmic	Cytoplasmic	Cytoplasmic	Cytoplasmic	0.127212	0.25741	0.480631	0.201021	3.93373	Cytoplasmic	ExpAA=0.00	First60=0.00	PredHel=0	Topology=o	--	N|0.003	--	--	1
U2P675	>tr|U2P675|U2P675_9BACT 50S ribosomal protein L22 OS=Prevotella baroniae F0067 GN=rplV PE=3 SV=1	53.143	41.8	0	9	Cytoplasmic	Cytoplasmic	Cytoplasmic	Cytoplasmic	Periplasmic	0.286559	0.322754	1.20687	0.324685	2.85913	Cytoplasmic	ExpAA=0.00	First60=0.00	PredHel=0	Topology=o	--	N|0.002	--	--	1
E0NVE2	>tr|E0NVE2|E0NVE2_9BACT 50S ribosomal protein L2 OS=Prevotella marshii DSM 16973 = JCM 13450 GN=rplB PE=3 SV=1	237.41	32.8	0	9	Periplasmic	Periplasmic	Cytoplasmic	Cytoplasmic	Extracellular	1.27983	0.529774	1.67841	0.456807	1.05518	Periplasmic	ExpAA=0.00	First60=0.00	PredHel=0	Topology=o	--	N|0.001	--	--	1
D1W0B4	>tr|D1W0B4|D1W0B4_9BACT 30S ribosomal protein S7 OS=Prevotella timonensis CRIS 5C-B1 GN=rpsG PE=3 SV=1	2.1021	56.3	1	13	Periplasmic	Periplasmic	Cytoplasmic	Cytoplasmic	Periplasmic	0.374323	0.142547	2.24343	0.305735	1.93396	Periplasmic	ExpAA=0.00	First60=0.00	PredHel=0	Topology=i	--	N|0.001	--	--	1
D1W0Z6	>tr|D1W0Z6|D1W0Z6_9BACT 30S ribosomal protein S2 OS=Prevotella timonensis CRIS 5C-B1 GN=rpsB PE=3 SV=1	1.924	44.1	0	17	Cytoplasmic	Cytoplasmic	Cytoplasmic	Cytoplasmic	Cytoplasmic	0.11355	0.100829	0.502155	0.201201	4.08226	Cytoplasmic	ExpAA=0.00	First60=0.00	PredHel=0	Topology=o	--	N|0.003	--	--	1
D1W1Y2	>tr|D1W1Y2|D1W1Y2_9BACT ATP synthase subunit C OS=Prevotella timonensis CRIS 5C-B1 GN=HMPREF9019_0418 PE=3 SV=1	-2	13.9	1	1	Periplasmic	InnerMembrane	Cytoplasmic	Cytoplasmic	Cytoplasmic	0.947124	0.234722	1.01044	1.14524	1.66248	Cytoplasmic	ExpAA=44.73	First60=27.65	PredHel=2	Topology=i12-34o56-78i	--	N|0.000	--	--	1
D1W2C8	>tr|D1W2C8|D1W2C8_9BACT Signal recognition particle protein OS=Prevotella timonensis CRIS 5C-B1 GN=ffh PE=3 SV=1	-2	14.9	1	6	Cytoplasmic	Cytoplasmic	Cytoplasmic	Cytoplasmic	Cytoplasmic	0.0442674	0.0569	0.757095	0.100575	4.04116	Cytoplasmic	ExpAA=0.00	First60=0.00	PredHel=0	Topology=o	--	N|0.001	--	--	1
D1W510	>tr|D1W510|D1W510_9BACT Peptidyl-prolyl cis-trans isomerase OS=Prevotella buccalis ATCC 35310 GN=HMPREF0650_2336 PE=4 SV=1	1.2649	16.6	1	4	Periplasmic	Extracellular	Periplasmic	Periplasmic	Periplasmic	1.50869	0.357306	2.67747	0.0900805	0.366459	Periplasmic	ExpAA=0.70	First60=0.70	PredHel=0	Topology=o	27-1	N|0.003	--	--	1
D1W6C4	>tr|D1W6C4|D1W6C4_9BACT 60 kDa chaperonin OS=Prevotella buccalis ATCC 35310 GN=groL PE=3 SV=1	1.9527	10.2	1	9	Cytoplasmic	Cytoplasmic	Cytoplasmic	Cytoplasmic	Cytoplasmic	0.037627	0.122035	0.221145	0.0396876	4.57951	Cytoplasmic	ExpAA=0.01	First60=0.00	PredHel=0	Topology=o	--	N|0.006	--	--	1
D1W7G8	>tr|D1W7G8|D1W7G8_9BACT 30S ribosomal protein S14 OS=Prevotella buccalis ATCC 35310 GN=rpsN PE=3 SV=1	39.1	37	0	6	Periplasmic	Cytoplasmic	Cytoplasmic	Cytoplasmic	Cytoplasmic	0.389539	0.28341	1.15168	0.430502	2.74486	Cytoplasmic	ExpAA=0.00	First60=0.00	PredHel=0	Topology=i	--	N|0.000	--	--	1
D1W7H9	>tr|D1W7H9|D1W7H9_9BACT 30S ribosomal protein S4 OS=Prevotella buccalis ATCC 35310 GN=rpsD PE=3 SV=1	2.6998	43.8	1	13	Cytoplasmic	Cytoplasmic	Cytoplasmic	Cytoplasmic	Cytoplasmic	0.100399	0.0941768	0.773956	0.693506	3.33796	Cytoplasmic	ExpAA=0.00	First60=0.00	PredHel=0	Topology=o	--	N|0.000	--	--	0.923
E0NRP0	>tr|E0NRP0|E0NRP0_9BACT Phosphoserine aminotransferase OS=Prevotella marshii DSM 16973 = JCM 13450 GN=serC PE=3 SV=1	4.0943	10.4	1	4	Cytoplasmic	Cytoplasmic	Cytoplasmic	Periplasmic	Cytoplasmic	0.12712	0.115188	0.894959	0.0982537	3.76448	Cytoplasmic	ExpAA=0.91	First60=0.05	PredHel=0	Topology=o	--	N|0.000	--	--	1
D1W7U2	>tr|D1W7U2|D1W7U2_9BACT DNA gyrase subunit A OS=Prevotella buccalis ATCC 35310 GN=gyrA PE=3 SV=1	3.0258	11.1	0	9	Cytoplasmic	Cytoplasmic	Cytoplasmic	Cytoplasmic	Cytoplasmic	0.175179	0.483747	0.348845	0.234649	3.75758	Cytoplasmic	ExpAA=0.02	First60=0.00	PredHel=0	Topology=o	--	N|0.000	--	--	1
D3HUW6	>tr|D3HUW6|D3HUW6_9BACT L-rhamnose isomerase OS=Prevotella buccae D17 GN=rhaA PE=3 SV=1	1.3903	8.4	1	3	Cytoplasmic	Cytoplasmic	Cytoplasmic	Cytoplasmic	Cytoplasmic	0.0118858	0.0228502	0.0602465	0.00201869	4.903	Cytoplasmic	ExpAA=0.00	First60=0.00	PredHel=0	Topology=o	--	N|0.000	--	--	1
D3HUX4	>tr|D3HUX4|D3HUX4_9BACT Cysteine synthase OS=Prevotella buccae D17 GN=cysK PE=3 SV=1	2.3979	12.7	0	4	Cytoplasmic	Cytoplasmic	Cytoplasmic	Cytoplasmic	Cytoplasmic	0.17784	0.0254874	1.09137	0.108665	3.59664	Cytoplasmic	ExpAA=0.57	First60=0.00	PredHel=0	Topology=o	--	N|0.002	--	--	1
D3HUY8	>tr|D3HUY8|D3HUY8_9BACT Tryptophan--tRNA ligase OS=Prevotella buccae D17 GN=trpS PE=3 SV=1	1.385	11.3	1	4	Cytoplasmic	Periplasmic	Cytoplasmic	Cytoplasmic	Cytoplasmic	0.0855574	0.0738664	1.0416	0.0380221	3.76095	Cytoplasmic	ExpAA=0.05	First60=0.00	PredHel=0	Topology=o	--	N|0.003	--	--	1
D3HVE5	>tr|D3HVE5|D3HVE5_9BACT Putative zinc ribbon domain protein OS=Prevotella buccae D17 GN=HMPREF0649_00227 PE=4 SV=1	15.694	26	2	8	Cytoplasmic	Cytoplasmic	Cytoplasmic	Cytoplasmic	Cytoplasmic	0.195855	0.133112	0.207189	0.150586	4.31326	Cytoplasmic	ExpAA=0.00	First60=0.00	PredHel=0	Topology=o	--	N|0.007	--	2	0.957
D3HVP0	>tr|D3HVP0|D3HVP0_9BACT SPFH/Band 7/PHB domain protein OS=Prevotella buccae D17 GN=HMPREF0649_00322 PE=4 SV=1	4.8043	29	1	8	InnerMembrane	Cytoplasmic	InnerMembrane	Periplasmic	Periplasmic	0.110477	0.451397	1.24233	1.82058	1.37521	InnerMembrane	ExpAA=31.17	First60=31.16	PredHel=2	Topology=o4-26i33-55o	--	N|0.007	--	--	1
D3HVW1	>tr|D3HVW1|D3HVW1_9BACT Homoserine dehydrogenase OS=Prevotella buccae D17 GN=HMPREF0649_00393 PE=4 SV=1	3.9499	3.6	1	3	Cytoplasmic	OuterMembrane	Cytoplasmic	Cytoplasmic	Cytoplasmic	0.0743659	0.924434	0.272227	0.400795	3.32818	Cytoplasmic	ExpAA=24.68	First60=0.04	PredHel=0	Topology=o	--	N|0.004	--	--	1
D3HWI8	>tr|D3HWI8|D3HWI8_9BACT Elongation factor P OS=Prevotella buccae D17 GN=efp PE=3 SV=1	6.3548	26.6	1	3	Cytoplasmic	Cytoplasmic	Cytoplasmic	Cytoplasmic	Cytoplasmic	0.113413	0.077073	0.229862	0.0853943	4.49426	Cytoplasmic	ExpAA=0.00	First60=0.00	PredHel=0	Topology=o	--	N|0.005	--	--	1
D3HWT4	>tr|D3HWT4|D3HWT4_9BACT 30S ribosomal protein S9 OS=Prevotella buccae D17 GN=rpsI PE=3 SV=1	1.2471	32	1	4	Periplasmic	Cytoplasmic	Cytoplasmic	Periplasmic	Periplasmic	0.589585	0.405956	2.08123	0.502672	1.42056	Periplasmic	ExpAA=0.03	First60=0.03	PredHel=0	Topology=o	--	N|0.002	--	--	1
D3HWV4	>tr|D3HWV4|D3HWV4_9BACT TonB-linked outer membrane protein, SusC/RagA family OS=Prevotella buccae D17 GN=HMPREF0649_00736 PE=3 SV=1	2.8227	5.8	3	6	Extracellular	OuterMembrane	OuterMembrane	OuterMembrane	OuterMembrane	1.9165	2.66211	0.101462	0.254822	0.0651062	OuterMembrane	ExpAA=0.02	First60=0.02	PredHel=0	Topology=o	16-1	Y|0.950	--	28	0.838
D3HX37	>tr|D3HX37|D3HX37_9BACT TonB-linked outer membrane protein, SusC/RagA family OS=Prevotella buccae D17 GN=HMPREF0649_00819 PE=3 SV=1	4.3441	4	2	4	OuterMembrane	OuterMembrane	OuterMembrane	OuterMembrane	OuterMembrane	0.79372	3.88139	0.0669071	0.19984	0.0581464	OuterMembrane	ExpAA=0.01	First60=0.00	PredHel=0	Topology=o	--	Y|1.000	The Outer Membrane Receptor (OMR-TonB Dependent Receptor) Family	24	0.823
D3HXZ9	>tr|D3HXZ9|D3HXZ9_9BACT DNA-directed RNA polymerase subunit alpha OS=Prevotella buccae D17 GN=rpoA PE=3 SV=1	-2	49.4	0	16	Cytoplasmic	Cytoplasmic	Cytoplasmic	Periplasmic	Cytoplasmic	0.106172	0.272877	0.849566	0.0371272	3.73426	Cytoplasmic	ExpAA=0.00	First60=0.00	PredHel=0	Topology=o	--	N|0.000	--	--	1
D3HY02	>tr|D3HY02|D3HY02_9BACT 30S ribosomal protein S13 OS=Prevotella buccae D17 GN=rpsM PE=3 SV=1	8.3214	54.8	0	11	Cytoplasmic	Cytoplasmic	Cytoplasmic	Periplasmic	Cytoplasmic	0.526942	0.406156	1.30685	0.321549	2.43851	Cytoplasmic	ExpAA=0.01	First60=0.01	PredHel=0	Topology=o	--	N|0.012	--	--	1
D3HY19	>tr|D3HY19|D3HY19_9BACT 50S ribosomal protein L16 OS=Prevotella buccae D17 GN=rplP PE=3 SV=1	2.0095	46.5	1	7	InnerMembrane	Periplasmic	Periplasmic	Cytoplasmic	InnerMembrane	0.255973	0.237152	1.39328	0.791735	2.32186	Cytoplasmic	ExpAA=0.01	First60=0.00	PredHel=0	Topology=i	--	N|0.001	--	--	1
D3HY29	>tr|D3HY29|D3HY29_9BACT 30S ribosomal protein S7 OS=Prevotella buccae D17 GN=rpsG PE=3 SV=1	41.481	65.8	1	14	Periplasmic	Periplasmic	Cytoplasmic	Cytoplasmic	Periplasmic	0.389859	0.119337	2.27722	0.280798	1.93278	Periplasmic	ExpAA=0.00	First60=0.00	PredHel=0	Topology=i	--	N|0.001	--	--	1
R6EW32	>tr|R6EW32|R6EW32_9BACT Phosphoribosylaminoimidazole-succinocarboxamide synthase OS=Prevotella sp. CAG:520 GN=purC PE=3 SV=1	9.5488	16.5	5	5	Cytoplasmic	Cytoplasmic	Cytoplasmic	Cytoplasmic	Cytoplasmic	0.0327308	0.0305344	0.108438	0.0473567	4.78094	Cytoplasmic	ExpAA=0.00	First60=0.00	PredHel=0	Topology=o	--	N|0.001	--	--	1
D3HYF1	>tr|D3HYF1|D3HYF1_9BACT 50S ribosomal protein L21 OS=Prevotella buccae D17 GN=rplU PE=3 SV=1	7.2468	42.9	1	3	Cytoplasmic	Cytoplasmic	Cytoplasmic	Cytoplasmic	Cytoplasmic	0.642925	0.311591	1.13273	0.379043	2.53371	Cytoplasmic	ExpAA=0.04	First60=0.02	PredHel=0	Topology=o	--	N|0.000	--	--	1
D3HYQ8	>tr|D3HYQ8|D3HYQ8_9BACT Succinate dehydrogenase/fumarate reductase iron-sulfur subunit OS=Prevotella buccae D17 GN=HMPREF0649_01390 PE=4 SV=1	9.2774	53.6	0	13	Periplasmic	Cytoplasmic	Cytoplasmic	Cytoplasmic	Periplasmic	0.179041	0.132354	1.73486	0.110786	2.84295	Cytoplasmic	ExpAA=0.06	First60=0.00	PredHel=0	Topology=o	--	N|0.002	--	--	1
D3HZK1	>tr|D3HZK1|D3HZK1_9BACT DNA-directed RNA polymerase subunit beta OS=Prevotella buccae D17 GN=rpoC PE=3 SV=1	33.695	20.4	0	27	Cytoplasmic	Extracellular	Cytoplasmic	InnerMembrane	Cytoplasmic	0.480753	0.659534	0.114561	0.606056	3.1391	Cytoplasmic	ExpAA=0.31	First60=0.00	PredHel=0	Topology=o	--	N|0.000	--	--	1
D3HZK3	>tr|D3HZK3|D3HZK3_9BACT 50S ribosomal protein L7/L12 OS=Prevotella buccae D17 GN=rplL PE=3 SV=1	1.9582	25.6	1	3	Periplasmic	Cytoplasmic	Cytoplasmic	Cytoplasmic	Cytoplasmic	0.510589	0.228679	1.18335	0.418557	2.65883	Cytoplasmic	ExpAA=0.23	First60=0.23	PredHel=0	Topology=o	--	N|0.073	--	--	1
D3HZL1	>tr|D3HZL1|D3HZL1_9BACT 30S ribosomal protein S21 OS=Prevotella buccae D17 GN=rpsU PE=3 SV=1	2.6621	39.7	2	4	Cytoplasmic	Cytoplasmic	Cytoplasmic	Cytoplasmic	Cytoplasmic	0.655071	0.355848	1.12682	0.380536	2.48173	Cytoplasmic	ExpAA=0.00	First60=0.00	PredHel=0	Topology=o	--	N|0.000	--	--	1
D3HZS3	>tr|D3HZS3|D3HZS3_9BACT Aminotransferase, class I/II OS=Prevotella buccae D17 GN=HMPREF0649_01755 PE=4 SV=1	8.7195	12.3	1	3	Cytoplasmic	Cytoplasmic	Cytoplasmic	Cytoplasmic	Cytoplasmic	0.0122453	0.0296795	0.098308	0.210794	4.64897	Cytoplasmic	ExpAA=0.08	First60=0.00	PredHel=0	Topology=o	--	N|0.000	--	--	1
D3HZY7	>tr|D3HZY7|D3HZY7_9BACT 30S ribosomal protein S18 OS=Prevotella buccae D17 GN=rpsR PE=3 SV=1	10.075	56.7	1	9	Periplasmic	Cytoplasmic	Cytoplasmic	Cytoplasmic	Periplasmic	0.637583	0.291195	1.56383	0.354793	2.1526	Cytoplasmic	ExpAA=0.00	First60=0.00	PredHel=0	Topology=i	--	N|0.000	--	--	1
D3I060	>tr|D3I060|D3I060_9BACT Glycosyl hydrolase, family 57 OS=Prevotella buccae D17 GN=HMPREF0649_01892 PE=3 SV=1	1.7345	15	0	7	Cytoplasmic	Cytoplasmic	OuterMembrane	Cytoplasmic	Cytoplasmic	0.377383	1.29486	0.206678	0.0690502	3.05203	Cytoplasmic	ExpAA=0.01	First60=0.00	PredHel=0	Topology=o	--	N|0.011	--	--	0.983
D3I0H8	>tr|D3I0H8|D3I0H8_9BACT GTP-binding protein TypA OS=Prevotella buccae D17 GN=typA PE=4 SV=1	2.8819	7	3	3	Cytoplasmic	Cytoplasmic	Cytoplasmic	Cytoplasmic	Cytoplasmic	0.01681	0.062697	0.218673	0.011843	4.68998	Cytoplasmic	ExpAA=0.00	First60=0.00	PredHel=0	Topology=o	--	N|0.000	--	--	0.999
D3I0Q2	>tr|D3I0Q2|D3I0Q2_9BACT 1,4-dihydroxy-2-naphthoyl-CoA synthase OS=Prevotella buccae D17 GN=menB PE=3 SV=1	1.7289	9.1	1	2	Cytoplasmic	Cytoplasmic	Cytoplasmic	Cytoplasmic	Cytoplasmic	0.021403	0.0143326	0.104831	0.373671	4.48576	Cytoplasmic	ExpAA=1.74	First60=0.00	PredHel=0	Topology=o	--	N|0.000	--	--	1
D3I1E8	>tr|D3I1E8|D3I1E8_9BACT Transcriptional regulator, AsnC family OS=Prevotella buccae D17 GN=HMPREF0649_02330 PE=4 SV=1	5.2256	24.1	2	4	Cytoplasmic	Cytoplasmic	Cytoplasmic	Cytoplasmic	Cytoplasmic	0.0305996	0.0311069	0.103028	0.133955	4.70131	Cytoplasmic	ExpAA=0.00	First60=0.00	PredHel=0	Topology=o	--	N|0.001	--	--	1
D3I1F8	>tr|D3I1F8|D3I1F8_9BACT Export membrane protein SecD OS=Prevotella buccae D17 GN=secD PE=3 SV=1	2.5173	3.8	1	5	InnerMembrane	InnerMembrane	OuterMembrane	InnerMembrane	InnerMembrane	0.178225	1.54469	0.226929	2.82767	0.22248	InnerMembrane	ExpAA=257.54	First60=22.23	PredHel=12	Topology=i5-27o498-520i527-546o550-569i590-612o622-644i682-704o822-839i846-868o878-895i931-953o963-985i	26-1	N|0.023	--	4	0.949
D3I1G5	>tr|D3I1G5|D3I1G5_9BACT Outer membrane protein OS=Prevotella buccae D17 GN=HMPREF0649_02347 PE=4 SV=1	173.03	40.2	2	9	OuterMembrane	Cytoplasmic	Periplasmic	Periplasmic	Periplasmic	0.341498	0.881354	2.07537	0.261575	1.4402	Periplasmic	ExpAA=0.07	First60=0.07	PredHel=0	Topology=o	17-1	N|0.012	--	--	1
D3I1J1	>tr|D3I1J1|D3I1J1_9BACT D-phosphoglycerate dehydrogenase OS=Prevotella buccae D17 GN=ehPGDH PE=3 SV=1	3.3404	14.1	1	4	Cytoplasmic	Cytoplasmic	Cytoplasmic	Cytoplasmic	Cytoplasmic	0.0253166	0.0686087	0.481463	0.0339974	4.39061	Cytoplasmic	ExpAA=0.10	First60=0.00	PredHel=0	Topology=o	--	N|0.002	--	--	1
D3I1U8	>tr|D3I1U8|D3I1U8_9BACT Peptidyl-prolyl cis-trans isomerase OS=Prevotella buccae D17 GN=HMPREF0649_02480 PE=4 SV=1	127.76	30.3	2	8	Periplasmic	Extracellular	Periplasmic	OuterMembrane	Periplasmic	0.844341	0.457276	3.43748	0.0282483	0.232653	Periplasmic	ExpAA=1.28	First60=1.28	PredHel=0	Topology=o	27-1	N|0.025	--	--	1
D3I2J4	>tr|D3I2J4|D3I2J4_9BACT Kinase, PfkB family OS=Prevotella melaninogenica D18 GN=HMPREF0660_00139 PE=4 SV=1	11.971	9.6	2	3	Cytoplasmic	Cytoplasmic	Cytoplasmic	Cytoplasmic	Cytoplasmic	0.116143	0.203235	0.514858	0.0468298	4.11893	Cytoplasmic	ExpAA=0.06	First60=0.00	PredHel=0	Topology=o	--	N|0.001	--	--	1
D3I527	>tr|D3I527|D3I527_9BACT Uncharacterized protein OS=Prevotella melaninogenica D18 GN=HMPREF0660_00992 PE=4 SV=1	3.9909	23.7	0	2	Periplasmic	Periplasmic	Cytoplasmic	Cytoplasmic	Periplasmic	0.667325	0.281201	1.81891	0.363719	1.86885	Cytoplasmic	ExpAA=0.01	First60=0.00	PredHel=0	Topology=i	--	N|0.000	--	--	1
D3I7Z4	>tr|D3I7Z4|D3I7Z4_9BACT Enolase OS=Prevotella melaninogenica D18 GN=eno PE=3 SV=1	10.242	31.7	1	10	Cytoplasmic	Cytoplasmic	Cytoplasmic	Cytoplasmic	Cytoplasmic	0.152012	0.0192653	0.561687	0.0167119	4.25032	Cytoplasmic	ExpAA=1.22	First60=0.00	PredHel=0	Topology=o	--	N|0.001	--	--	1
D3I8L1	>tr|D3I8L1|D3I8L1_9BACT Ribosomal protein L10 OS=Prevotella melaninogenica D18 GN=rplJ PE=3 SV=1	2.8547	19.8	1	3	Cytoplasmic	Periplasmic	Cytoplasmic	Cytoplasmic	Cytoplasmic	0.30898	0.153011	1.17109	0.109944	3.25697	Cytoplasmic	ExpAA=0.01	First60=0.01	PredHel=0	Topology=o	--	N|0.003	--	--	1
D3I8L3	>tr|D3I8L3|D3I8L3_9BACT 50S ribosomal protein L11 OS=Prevotella melaninogenica D18 GN=rplK PE=3 SV=1	1.5765	43.2	0	6	Periplasmic	Periplasmic	Periplasmic	Periplasmic	Periplasmic	0.121414	0.0894818	3.97082	0.279598	0.538687	Periplasmic	ExpAA=0.02	First60=0.01	PredHel=0	Topology=o	18-1	N|0.012	--	--	1
D3I8N9	>tr|D3I8N9|D3I8N9_9BACT Putative gliding motility-associated lipoprotein GldK OS=Prevotella melaninogenica D18 GN=HMPREF0660_02254 PE=4 SV=1	1.3933	6.1	1	3	OuterMembrane	Extracellular	OuterMembrane	OuterMembrane	OuterMembrane	1.29176	3.15233	0.319656	0.0276248	0.208631	OuterMembrane	ExpAA=0.00	First60=0.00	PredHel=0	Topology=o	19-1	N|0.010	--	--	1
D3I9H9	>tr|D3I9H9|D3I9H9_9BACT Pyrophosphate--fructose 6-phosphate 1-phosphotransferase OS=Prevotella sp. oral taxon 299 str. F0039 GN=pfp PE=3 SV=1	5.3205	11.3	1	6	Cytoplasmic	Cytoplasmic	Cytoplasmic	Periplasmic	Cytoplasmic	0.134035	0.10338	1.232	0.238145	3.29244	Cytoplasmic	ExpAA=0.36	First60=0.00	PredHel=0	Topology=o	--	N|0.001	--	2	0.951
D3IA56	>tr|D3IA56|D3IA56_9BACT 30S ribosomal protein S16 OS=Prevotella sp. oral taxon 299 str. F0039 GN=rpsP PE=3 SV=1	91.649	17.6	2	2	Periplasmic	Cytoplasmic	Periplasmic	Cytoplasmic	Cytoplasmic	0.465007	0.235537	1.2515	0.198212	2.84974	Cytoplasmic	ExpAA=0.00	First60=0.00	PredHel=0	Topology=o	27-1	N|0.041	--	--	1
D3IAL3	>tr|D3IAL3|D3IAL3_9BACT Pyruvate, phosphate dikinase OS=Prevotella sp. oral taxon 299 str. F0039 GN=HMPREF0669_00467 PE=4 SV=1	2.8349	7.2	1	7	Cytoplasmic	Cytoplasmic	Cytoplasmic	Cytoplasmic	Cytoplasmic	0.077905	0.175016	0.416212	0.381087	3.94978	Cytoplasmic	ExpAA=0.05	First60=0.03	PredHel=0	Topology=o	--	N|0.000	--	--	1
U2P7N6	>tr|U2P7N6|U2P7N6_9BACT Acyl-[acyl-carrier-protein]--UDP-N-acetylglucosamine O-acyltransferase OS=Prevotella baroniae F0067 GN=lpxA PE=3 SV=1	1.9614	3.9	1	1	Cytoplasmic	Cytoplasmic	Cytoplasmic	OuterMembrane	Cytoplasmic	0.242548	0.677502	0.227723	0.130999	3.72123	Cytoplasmic	ExpAA=0.03	First60=0.00	PredHel=0	Topology=o	--	N|0.002	--	--	1
D3IB84	>tr|D3IB84|D3IB84_9BACT 30S ribosomal protein S2 OS=Prevotella sp. oral taxon 299 str. F0039 GN=rpsB PE=3 SV=1	2.0175	38.5	1	15	Cytoplasmic	Cytoplasmic	Cytoplasmic	Cytoplasmic	Cytoplasmic	0.0522416	0.0440952	0.78039	0.258116	3.86516	Cytoplasmic	ExpAA=0.00	First60=0.00	PredHel=0	Topology=o	--	N|0.002	--	--	1
D3ICC1	>tr|D3ICC1|D3ICC1_9BACT Uncharacterized protein OS=Prevotella sp. oral taxon 299 str. F0039 GN=HMPREF0669_01075 PE=4 SV=1	1.5247	3.3	1	1	OuterMembrane	Cytoplasmic	OuterMembrane	Periplasmic	Cytoplasmic	0.362751	2.35863	0.855335	0.295301	1.12799	OuterMembrane	ExpAA=6.03	First60=6.02	PredHel=0	Topology=o	21-1	N|0.001	--	--	1
D3ICE6	>tr|D3ICE6|D3ICE6_9BACT 50S ribosomal protein L19 OS=Prevotella sp. oral taxon 299 str. F0039 GN=rplS PE=3 SV=1	-2	30.3	1	4	Cytoplasmic	Cytoplasmic	Cytoplasmic	Periplasmic	Cytoplasmic	0.452085	0.241683	0.994551	0.449284	2.8624	Cytoplasmic	ExpAA=0.00	First60=0.00	PredHel=0	Topology=o	--	N|0.002	--	--	1
D3ICH0	>tr|D3ICH0|D3ICH0_9BACT Uncharacterized protein OS=Prevotella sp. oral taxon 299 str. F0039 GN=HMPREF0669_01124 PE=3 SV=1	1.5126	7.2	1	2	InnerMembrane	Periplasmic	InnerMembrane	Periplasmic	InnerMembrane	0.589194	0.327307	0.989317	2.87305	0.221136	InnerMembrane	ExpAA=84.89	First60=22.32	PredHel=4	Topology=i21-43o63-85i181-203o223-245i	--	N|0.001	--	--	1
D3ICZ2	>tr|D3ICZ2|D3ICZ2_9BACT Uncharacterized protein OS=Prevotella sp. oral taxon 299 str. F0039 GN=HMPREF0669_01296 PE=4 SV=1	1.3963	14.4	2	3	Cytoplasmic	Cytoplasmic	Cytoplasmic	Cytoplasmic	Cytoplasmic	0.670239	0.134605	0.450484	0.203959	3.54071	Cytoplasmic	ExpAA=0.00	First60=0.00	PredHel=0	Topology=o	--	N|0.083	--	2	0.905
R5KG27	>tr|R5KG27|R5KG27_9BACT Arginine decarboxylase OS=Prevotella sp. CAG:1124 GN=BN467_02355 PE=3 SV=1	2.7579	2.8	1	1	Cytoplasmic	Cytoplasmic	Cytoplasmic	OuterMembrane	Cytoplasmic	0.20326	0.897806	0.121017	0.0177392	3.76018	Cytoplasmic	ExpAA=0.02	First60=0.00	PredHel=0	Topology=o	--	N|0.000	--	--	0.971
D3IDH4	>tr|D3IDH4|D3IDH4_9BACT DNA-directed RNA polymerase subunit beta OS=Prevotella sp. oral taxon 299 str. F0039 GN=rpoC PE=3 SV=1	22.633	20	0	27	Cytoplasmic	Extracellular	Cytoplasmic	InnerMembrane	Cytoplasmic	0.48517	0.660222	0.11848	0.663603	3.07253	Cytoplasmic	ExpAA=0.28	First60=0.00	PredHel=0	Topology=o	--	N|0.000	--	--	1
D3IDI8	>tr|D3IDI8|D3IDI8_9BACT Elongation factor G OS=Prevotella sp. oral taxon 299 str. F0039 GN=fusA PE=3 SV=1	5.3214	22.4	1	12	Cytoplasmic	Cytoplasmic	Cytoplasmic	Cytoplasmic	Cytoplasmic	0.115394	0.21491	0.757264	0.0749866	3.83745	Cytoplasmic	ExpAA=0.04	First60=0.00	PredHel=0	Topology=o	--	N|0.000	--	--	1
D3IDK6	>tr|D3IDK6|D3IDK6_9BACT 50S ribosomal protein L18 OS=Prevotella sp. oral taxon 299 str. F0039 GN=rplR PE=3 SV=1	2.628	26.3	1	3	Periplasmic	Cytoplasmic	Cytoplasmic	Cytoplasmic	OuterMembrane	0.60729	1.05772	1.4599	0.251042	1.62405	Cytoplasmic	ExpAA=0.02	First60=0.00	PredHel=0	Topology=i	--	N|0.000	--	--	1
D3IDK9	>tr|D3IDK9|D3IDK9_9BACT 50S ribosomal protein L15 OS=Prevotella sp. oral taxon 299 str. F0039 GN=rplO PE=3 SV=1	1.9294	37.2	1	6	Periplasmic	Cytoplasmic	Cytoplasmic	Cytoplasmic	Cytoplasmic	0.920895	0.347632	0.901601	0.262485	2.56739	Cytoplasmic	ExpAA=0.00	First60=0.00	PredHel=0	Topology=o	--	N|0.028	--	--	1
D3IDL7	>tr|D3IDL7|D3IDL7_9BACT DNA-directed RNA polymerase subunit alpha OS=Prevotella sp. oral taxon 299 str. F0039 GN=rpoA PE=3 SV=1	1.7848	43.9	0	13	Cytoplasmic	OuterMembrane	Cytoplasmic	Periplasmic	Cytoplasmic	0.300581	0.665511	0.853892	0.0495609	3.13046	Cytoplasmic	ExpAA=0.00	First60=0.00	PredHel=0	Topology=o	--	N|0.000	--	--	1
D3IDR3	>tr|D3IDR3|D3IDR3_9BACT Glutamine--tRNA ligase OS=Prevotella sp. oral taxon 299 str. F0039 GN=HMPREF0669_01567 PE=3 SV=1	1.2956	3	2	2	Cytoplasmic	Cytoplasmic	Cytoplasmic	Cytoplasmic	Cytoplasmic	0.240205	0.0816375	0.582201	0.0377299	4.05823	Cytoplasmic	ExpAA=0.00	First60=0.00	PredHel=0	Topology=o	--	N|0.001	--	--	1
D3IDX6	>tr|D3IDX6|D3IDX6_9BACT Competence/damage-inducible CinA domain protein OS=Prevotella sp. oral taxon 299 str. F0039 GN=HMPREF0669_01630 PE=4 SV=1	2.2025	7	1	1	Cytoplasmic	Cytoplasmic	Cytoplasmic	Cytoplasmic	OuterMembrane	0.451106	0.715877	0.300705	0.162759	3.36955	Cytoplasmic	ExpAA=1.76	First60=0.00	PredHel=0	Topology=o	--	N|0.030	--	--	1
F8N9B3	>tr|F8N9B3|F8N9B3_9BACT Aminoacyl-histidine dipeptidase OS=Prevotella multisaccharivorax DSM 17128 GN=Premu_2341 PE=4 SV=1	2.2647	4.3	2	2	Cytoplasmic	Cytoplasmic	Cytoplasmic	Cytoplasmic	Cytoplasmic	0.069378	0.0442883	0.285364	0.0156839	4.58528	Cytoplasmic	ExpAA=0.00	First60=0.00	PredHel=0	Topology=o	--	N|0.001	--	--	0.999
D3IE60	>tr|D3IE60|D3IE60_9BACT Uncharacterized protein OS=Prevotella sp. oral taxon 299 str. F0039 GN=HMPREF0669_01714 PE=4 SV=1	1.9291	7.4	1	1	OuterMembrane	OuterMembrane	Extracellular	Cytoplasmic	OuterMembrane	0.920653	2.04404	0.935967	0.107619	0.991716	OuterMembrane	ExpAA=0.52	First60=0.49	PredHel=0	Topology=o	25-1	N|0.016	--	--	1
D3IEB0	>tr|D3IEB0|D3IEB0_9BACT Glutamate dehydrogenase OS=Prevotella sp. oral taxon 299 str. F0039 GN=HMPREF0669_01764 PE=3 SV=1	-2	16.6	0	8	Cytoplasmic	Cytoplasmic	Cytoplasmic	Cytoplasmic	Cytoplasmic	0.223522	0.112416	0.236377	0.0219485	4.40574	Cytoplasmic	ExpAA=0.02	First60=0.00	PredHel=0	Topology=o	--	N|0.001	--	--	1
D3IET8	>tr|D3IET8|D3IET8_9BACT ATPase/histidine kinase/DNA gyrase B/HSP90 domain protein OS=Prevotella sp. oral taxon 317 str. F0108 GN=HMPREF0670_01187 PE=4 SV=1	1.1859	7.3	1	5	Cytoplasmic	Cytoplasmic	Cytoplasmic	Cytoplasmic	Cytoplasmic	0.0692769	0.173926	0.399443	0.077631	4.27972	Cytoplasmic	ExpAA=1.25	First60=0.00	PredHel=0	Topology=o	--	N|0.001	--	--	1
D3IF45	>tr|D3IF45|D3IF45_9BACT Pyruvate, phosphate dikinase OS=Prevotella sp. oral taxon 317 str. F0108 GN=ppdK PE=4 SV=1	2.3053	10.3	0	11	Cytoplasmic	Cytoplasmic	Cytoplasmic	Cytoplasmic	Cytoplasmic	0.0804962	0.207014	0.439635	0.442206	3.83065	Cytoplasmic	ExpAA=0.02	First60=0.01	PredHel=0	Topology=o	--	N|0.000	--	--	1
D3IHX3	>tr|D3IHX3|D3IHX3_9BACT Serine hydroxymethyltransferase OS=Prevotella sp. oral taxon 317 str. F0108 GN=glyA PE=3 SV=1	1.8271	20.9	1	8	Cytoplasmic	Cytoplasmic	Cytoplasmic	Cytoplasmic	Cytoplasmic	0.0188744	0.00551227	0.0998886	0.124687	4.75104	Cytoplasmic	ExpAA=0.79	First60=0.00	PredHel=0	Topology=o	--	N|0.000	--	--	1
D3IIJ2	>tr|D3IIJ2|D3IIJ2_9BACT Tryptophan synthase OS=Prevotella sp. oral taxon 317 str. F0108 GN=HMPREF0670_01161 PE=3 SV=1	2.4078	3.3	1	1	Periplasmic	Cytoplasmic	Cytoplasmic	Cytoplasmic	Cytoplasmic	0.253686	0.129943	1.81197	0.0406052	2.7638	Cytoplasmic	ExpAA=4.92	First60=0.00	PredHel=0	Topology=o	--	N|0.002	--	--	1
D3IJH8	>tr|D3IJH8|D3IJH8_9BACT 30S ribosomal protein S9 OS=Prevotella sp. oral taxon 317 str. F0108 GN=rpsI PE=3 SV=1	2.9912	39.1	2	5	Periplasmic	Periplasmic	Cytoplasmic	Periplasmic	Periplasmic	0.567374	0.699102	2.29591	0.320673	1.11695	Periplasmic	ExpAA=0.00	First60=0.00	PredHel=0	Topology=i	--	N|0.003	--	--	1
D3IK01	>tr|D3IK01|D3IK01_9BACT Glutamate dehydrogenase OS=Prevotella sp. oral taxon 317 str. F0108 GN=gdh PE=3 SV=1	16.938	23.1	1	9	Cytoplasmic	Cytoplasmic	Cytoplasmic	Cytoplasmic	Cytoplasmic	0.240272	0.256674	0.391889	0.0483232	4.06284	Cytoplasmic	ExpAA=0.01	First60=0.00	PredHel=0	Topology=o	--	N|0.004	--	--	1
D3IK65	>tr|D3IK65|D3IK65_9BACT Adenylosuccinate lyase OS=Prevotella sp. oral taxon 317 str. F0108 GN=purB PE=3 SV=1	7.3442	15.8	2	5	Cytoplasmic	Cytoplasmic	Cytoplasmic	Cytoplasmic	Cytoplasmic	0.0216038	0.0730743	0.166769	0.134555	4.604	Cytoplasmic	ExpAA=0.02	First60=0.01	PredHel=0	Topology=o	--	N|0.000	--	--	1
D3ILF1	>tr|D3ILF1|D3ILF1_9BACT 30S ribosomal protein S15 OS=Prevotella sp. oral taxon 317 str. F0108 GN=rpsO PE=3 SV=1	-2	49.4	0	6	Cytoplasmic	Cytoplasmic	Cytoplasmic	Cytoplasmic	OuterMembrane	0.555379	0.799127	0.73597	0.354546	2.55498	Cytoplasmic	ExpAA=0.00	First60=0.00	PredHel=0	Topology=i	--	N|0.000	--	--	1
D3IM18	>tr|D3IM18|D3IM18_9BACT 30S ribosomal protein S20 OS=Prevotella sp. oral taxon 317 str. F0108 GN=rpsT PE=3 SV=1	8.234	13.1	2	2	Periplasmic	Periplasmic	Cytoplasmic	Cytoplasmic	Periplasmic	0.682874	0.371167	2.18683	0.365352	1.39378	Periplasmic	ExpAA=0.00	First60=0.00	PredHel=0	Topology=i	--	N|0.000	--	--	1
D5ERG4	>tr|D5ERG4|D5ERG4_PRER2 Protein translocase subunit SecA OS=Prevotella ruminicola (strain ATCC 19189 / JCM 8958 / 23) GN=secA PE=3 SV=1	22.053	13.6	4	13	Cytoplasmic	InnerMembrane	Cytoplasmic	OuterMembrane	Cytoplasmic	0.341958	0.553317	0.209827	0.592088	3.30281	Cytoplasmic	ExpAA=0.02	First60=0.00	PredHel=0	Topology=o	--	N|0.000	--	--	0.998
D5ERG9	>tr|D5ERG9|D5ERG9_PRER2 Response regulator OS=Prevotella ruminicola (strain ATCC 19189 / JCM 8958 / 23) GN=PRU_0870 PE=4 SV=1	2.7486	14.6	3	3	Cytoplasmic	Cytoplasmic	Cytoplasmic	Cytoplasmic	Cytoplasmic	0.0168518	0.016508	0.0168077	0.0613441	4.88849	Cytoplasmic	ExpAA=0.00	First60=0.00	PredHel=0	Topology=o	--	N|0.002	--	--	0.998
D5ERH1	>tr|D5ERH1|D5ERH1_PRER2 Putative 4-hydroxy-2-oxoglutarate aldolase/2-deydro-3-deoxyphosphogluconate aldolase OS=Prevotella ruminicola (strain ATCC 19189 / JCM 8958 / 23) GN=PRU_0872 PE=4 SV=1	45.903	48.1	7	9	Periplasmic	Periplasmic	Periplasmic	Cytoplasmic	Periplasmic	0.132781	0.0846046	3.1204	0.343654	1.31856	Periplasmic	ExpAA=0.35	First60=0.00	PredHel=0	Topology=o	--	N|0.001	--	--	1
D5ERH2	>tr|D5ERH2|D5ERH2_PRER2 Putative 2-dehydro-3-deoxygluconokinase OS=Prevotella ruminicola (strain ATCC 19189 / JCM 8958 / 23) GN=PRU_0873 PE=4 SV=1	157.05	48.2	6	16	Cytoplasmic	Cytoplasmic	Cytoplasmic	OuterMembrane	Cytoplasmic	0.293037	0.600633	0.251157	0.105192	3.74998	Cytoplasmic	ExpAA=0.01	First60=0.00	PredHel=0	Topology=o	--	N|0.004	--	--	1
D5ERH4	>tr|D5ERH4|D5ERH4_PRER2 Altronate dehydratase OS=Prevotella ruminicola (strain ATCC 19189 / JCM 8958 / 23) GN=uxaA PE=4 SV=1	4.6329	6.6	3	3	Cytoplasmic	Periplasmic	Cytoplasmic	Periplasmic	Periplasmic	0.885346	0.348921	1.6796	0.0592035	2.02693	Cytoplasmic	ExpAA=0.16	First60=0.00	PredHel=0	Topology=o	--	N|0.000	--	--	1
D5ERI0	>tr|D5ERI0|D5ERI0_PRER2 Single-stranded DNA-binding protein OS=Prevotella ruminicola (strain ATCC 19189 / JCM 8958 / 23) GN=ssb PE=3 SV=1	5.1139	20	2	2	Cytoplasmic	Cytoplasmic	Cytoplasmic	Cytoplasmic	Extracellular	0.771632	0.465806	1.14054	0.222237	2.39978	Cytoplasmic	ExpAA=0.00	First60=0.00	PredHel=0	Topology=o	--	N|0.014	--	--	1
D5ERI3	>tr|D5ERI3|D5ERI3_PRER2 Sensor histidine kinase/response regulator OS=Prevotella ruminicola (strain ATCC 19189 / JCM 8958 / 23) GN=PRU_0888 PE=4 SV=1	2.2648	2.9	1	1	Cytoplasmic	Cytoplasmic	Cytoplasmic	Cytoplasmic	Cytoplasmic	0.19056	0.608301	0.17331	0.552995	3.47483	Cytoplasmic	ExpAA=0.01	First60=0.01	PredHel=0	Topology=o	--	N|0.002	--	--	1
D5ERI5	>tr|D5ERI5|D5ERI5_PRER2 Glutamine--fructose-6-phosphate aminotransferase [isomerizing] OS=Prevotella ruminicola (strain ATCC 19189 / JCM 8958 / 23) GN=glmS PE=3 SV=1	1.7408	7.7	0	4	Cytoplasmic	Cytoplasmic	Cytoplasmic	Cytoplasmic	Cytoplasmic	0.0226689	0.0416738	0.241408	0.201734	4.49252	Cytoplasmic	ExpAA=0.53	First60=0.00	PredHel=0	Topology=o	--	N|0.000	--	--	0.99
D5ERJ2	>tr|D5ERJ2|D5ERJ2_PRER2 Transcription termination factor Rho OS=Prevotella ruminicola (strain ATCC 19189 / JCM 8958 / 23) GN=rho PE=3 SV=1	7.5346	12.3	2	8	Cytoplasmic	Cytoplasmic	Cytoplasmic	Cytoplasmic	Cytoplasmic	0.0718537	0.0733987	0.586086	0.209372	4.05929	Cytoplasmic	ExpAA=0.01	First60=0.00	PredHel=0	Topology=o	--	N|0.000	--	--	1
D5ERJ7	>tr|D5ERJ7|D5ERJ7_PRER2 Prophage PRU01, FtsK/SpoIIIE family protein OS=Prevotella ruminicola (strain ATCC 19189 / JCM 8958 / 23) GN=PRU_0906 PE=3 SV=1	2.2259	1.6	1	1	Cytoplasmic	InnerMembrane	InnerMembrane	InnerMembrane	InnerMembrane	0.0524186	0.235885	0.296855	3.0313	1.38354	InnerMembrane	ExpAA=106.70	First60=22.68	PredHel=5	Topology=i17-39o79-101i114-133o148-165i167-189o	1-44	N|0.001	--	--	0.994
D5ERP2	>tr|D5ERP2|D5ERP2_PRER2 Heat shock protein, class I OS=Prevotella ruminicola (strain ATCC 19189 / JCM 8958 / 23) GN=PRU_0957 PE=3 SV=1	28.636	44.7	2	7	Cytoplasmic	Cytoplasmic	Periplasmic	Cytoplasmic	Cytoplasmic	0.619958	0.254431	1.31035	0.210207	2.60505	Cytoplasmic	ExpAA=0.00	First60=0.00	PredHel=0	Topology=o	--	N|0.004	--	--	1
D5ERR3	>tr|D5ERR3|D5ERR3_PRER2 Rubredoxin/rubrerythrin domain protein OS=Prevotella ruminicola (strain ATCC 19189 / JCM 8958 / 23) GN=PRU_0982 PE=4 SV=1	323.31	64.9	7	15	Periplasmic	Cytoplasmic	Cytoplasmic	Cytoplasmic	Cytoplasmic	0.189499	0.0821387	0.665475	0.129097	3.93379	Cytoplasmic	ExpAA=0.00	First60=0.00	PredHel=0	Topology=o	--	N|0.001	--	--	1
D5ERR5	>tr|D5ERR5|D5ERR5_PRER2 Histidine--tRNA ligase OS=Prevotella ruminicola (strain ATCC 19189 / JCM 8958 / 23) GN=hisS PE=3 SV=1	9.3918	15.5	2	6	Cytoplasmic	Cytoplasmic	Cytoplasmic	Cytoplasmic	Cytoplasmic	0.0661364	0.185309	0.164895	0.108919	4.47474	Cytoplasmic	ExpAA=0.19	First60=0.00	PredHel=0	Topology=o	--	N|0.000	--	--	1
D5ERR7	>tr|D5ERR7|D5ERR7_PRER2 Adenylosuccinate synthetase OS=Prevotella ruminicola (strain ATCC 19189 / JCM 8958 / 23) GN=purA PE=3 SV=1	45.74	35	7	13	Cytoplasmic	Cytoplasmic	Cytoplasmic	OuterMembrane	Cytoplasmic	0.124145	0.413826	0.397022	0.0218564	4.04315	Cytoplasmic	ExpAA=0.13	First60=0.00	PredHel=0	Topology=o	--	N|0.002	--	--	1
D5ERS1	>tr|D5ERS1|D5ERS1_PRER2 Transcriptional regulator, AraC family OS=Prevotella ruminicola (strain ATCC 19189 / JCM 8958 / 23) GN=PRU_0990 PE=4 SV=1	58.691	38.9	3	6	Periplasmic	Periplasmic	Periplasmic	Cytoplasmic	Periplasmic	0.552966	0.385978	2.37047	0.440668	1.24992	Periplasmic	ExpAA=0.01	First60=0.00	PredHel=0	Topology=i	--	N|0.002	--	--	1
D5ERU6	>tr|D5ERU6|D5ERU6_PRER2 Threonine synthase OS=Prevotella ruminicola (strain ATCC 19189 / JCM 8958 / 23) GN=thrC PE=4 SV=1	29.592	15.7	3	5	Cytoplasmic	Cytoplasmic	Cytoplasmic	Cytoplasmic	Cytoplasmic	0.0621388	0.0833379	0.948092	0.0506198	3.85581	Cytoplasmic	ExpAA=2.09	First60=0.00	PredHel=0	Topology=o	--	N|0.000	--	--	1
D5ERU8	>tr|D5ERU8|D5ERU8_PRER2 Peptidase Do OS=Prevotella ruminicola (strain ATCC 19189 / JCM 8958 / 23) GN=degP PE=4 SV=1	4.0416	8	3	4	Periplasmic	Periplasmic	Periplasmic	OuterMembrane	OuterMembrane	0.406818	1.60103	2.64964	0.133552	0.208955	Periplasmic	ExpAA=14.34	First60=14.12	PredHel=0	Topology=o	1-42	N|0.016	--	2	0.973
D5ERU9	>tr|D5ERU9|D5ERU9_PRER2 Putative RNA polymerase sigma factor RpoD OS=Prevotella ruminicola (strain ATCC 19189 / JCM 8958 / 23) GN=PRU_1021 PE=3 SV=1	21.601	15.7	2	3	Cytoplasmic	Cytoplasmic	Cytoplasmic	Cytoplasmic	OuterMembrane	0.393861	0.941866	0.0770911	0.223306	3.36388	Cytoplasmic	ExpAA=0.01	First60=0.00	PredHel=0	Topology=o	--	N|0.006	--	--	1
D5ERV1	>tr|D5ERV1|D5ERV1_PRER2 Aminotransferase domain protein OS=Prevotella ruminicola (strain ATCC 19189 / JCM 8958 / 23) GN=PRU_1023 PE=4 SV=1	1.3007	4.8	2	2	Cytoplasmic	Cytoplasmic	Cytoplasmic	Cytoplasmic	Cytoplasmic	0.164655	0.210341	0.674152	0.310218	3.64064	Cytoplasmic	ExpAA=0.05	First60=0.00	PredHel=0	Topology=o	--	N|0.003	--	--	1
D5ERV2	>tr|D5ERV2|D5ERV2_PRER2 Putative indolepyruvate oxidoreductase, beta subunit OS=Prevotella ruminicola (strain ATCC 19189 / JCM 8958 / 23) GN=PRU_1024 PE=4 SV=1	11.478	24.7	5	5	InnerMembrane	Cytoplasmic	Cytoplasmic	Cytoplasmic	InnerMembrane	0.0816009	0.0814793	0.42112	1.3415	3.0743	Cytoplasmic	ExpAA=16.54	First60=16.48	PredHel=1	Topology=i5-27o	--	N|0.017	--	--	1
D5ERV3	>tr|D5ERV3|D5ERV3_PRER2 Indolepyruvate oxidoreductase subunit IorA OS=Prevotella ruminicola (strain ATCC 19189 / JCM 8958 / 23) GN=PRU_1025 PE=4 SV=1	4.0667	7.7	4	4	Cytoplasmic	Cytoplasmic	Cytoplasmic	Extracellular	Cytoplasmic	0.337173	0.19738	1.15771	0.272501	3.03524	Cytoplasmic	ExpAA=0.02	First60=0.00	PredHel=0	Topology=o	--	N|0.000	--	--	0.998
D5ERV4	>tr|D5ERV4|D5ERV4_PRER2 Uncharacterized protein OS=Prevotella ruminicola (strain ATCC 19189 / JCM 8958 / 23) GN=PRU_1026 PE=4 SV=1	2.4911	2.5	1	1	OuterMembrane	OuterMembrane	OuterMembrane	OuterMembrane	OuterMembrane	0.706118	4.28496	0.00703765	0.000757822	0.00113043	OuterMembrane	ExpAA=0.78	First60=0.76	PredHel=0	Topology=o	19-1	Y|0.994	--	16	0.9
D5ERV7	>tr|D5ERV7|D5ERV7_PRER2 Carbamoyl-phosphate synthase (glutamine-hydrolyzing) OS=Prevotella ruminicola (strain ATCC 19189 / JCM 8958 / 23) GN=PRU_1030 PE=3 SV=1	59.659	27.1	15	25	Cytoplasmic	OuterMembrane	Cytoplasmic	OuterMembrane	Cytoplasmic	0.221952	0.822066	0.179205	0.521332	3.25544	Cytoplasmic	ExpAA=0.06	First60=0.01	PredHel=0	Topology=o	--	N|0.000	--	--	0.999
D5ERW0	>tr|D5ERW0|D5ERW0_PRER2 Uncharacterized protein OS=Prevotella ruminicola (strain ATCC 19189 / JCM 8958 / 23) GN=PRU_1034 PE=4 SV=1	5.2087	13	2	4	Cytoplasmic	Periplasmic	Cytoplasmic	Cytoplasmic	Periplasmic	0.0405597	0.133096	1.18147	0.0321346	3.61274	Cytoplasmic	ExpAA=0.00	First60=0.00	PredHel=0	Topology=o	--	N|0.001	--	--	1
D5ERW2	>tr|D5ERW2|D5ERW2_PRER2 D-phosphoglycerate dehydrogenase OS=Prevotella ruminicola (strain ATCC 19189 / JCM 8958 / 23) GN=serA PE=3 SV=1	10.811	46.9	4	16	Cytoplasmic	Periplasmic	Cytoplasmic	Cytoplasmic	Cytoplasmic	0.0588998	0.0590707	1.62897	0.284739	2.96832	Cytoplasmic	ExpAA=0.18	First60=0.00	PredHel=0	Topology=o	25-1	N|0.023	--	--	1
D5ERW4	>tr|D5ERW4|D5ERW4_PRER2 Phosphoserine aminotransferase OS=Prevotella ruminicola (strain ATCC 19189 / JCM 8958 / 23) GN=serC PE=3 SV=1	37.421	36.3	7	12	Cytoplasmic	Cytoplasmic	Cytoplasmic	Cytoplasmic	Cytoplasmic	0.09321	0.103916	1.05964	0.135268	3.60797	Cytoplasmic	ExpAA=5.68	First60=0.00	PredHel=0	Topology=o	--	N|0.000	--	--	1
D5ERW9	>tr|D5ERW9|D5ERW9_PRER2 OmpA family protein OS=Prevotella ruminicola (strain ATCC 19189 / JCM 8958 / 23) GN=PRU_1043 PE=3 SV=1	59.968	38.1	4	5	Extracellular	Extracellular	Extracellular	Extracellular	Extracellular	2.88057	0.588636	1.26067	0.0895903	0.180533	Extracellular	ExpAA=42.00	First60=34.35	PredHel=2	Topology=i7-26o46-68i	26-1	N|0.137	--	--	1
D5ERY6	>tr|D5ERY6|D5ERY6_PRER2 Proline--tRNA ligase OS=Prevotella ruminicola (strain ATCC 19189 / JCM 8958 / 23) GN=proS PE=3 SV=1	62.769	36.5	7	15	Cytoplasmic	Cytoplasmic	Cytoplasmic	Cytoplasmic	Cytoplasmic	0.0201983	0.0179325	0.363989	0.0431543	4.55473	Cytoplasmic	ExpAA=0.01	First60=0.00	PredHel=0	Topology=o	--	N|0.000	--	--	0.999
D5ERZ3	>tr|D5ERZ3|D5ERZ3_PRER2 Uncharacterized protein OS=Prevotella ruminicola (strain ATCC 19189 / JCM 8958 / 23) GN=PRU_1068 PE=4 SV=1	87.68	32.5	5	6	Cytoplasmic	Cytoplasmic	Cytoplasmic	Cytoplasmic	Cytoplasmic	0.413046	0.229243	0.537772	0.161311	3.65863	Cytoplasmic	ExpAA=0.00	First60=0.00	PredHel=0	Topology=i	--	N|0.008	--	--	1
D5ERZ4	>tr|D5ERZ4|D5ERZ4_PRER2 Isoleucine--tRNA ligase OS=Prevotella ruminicola (strain ATCC 19189 / JCM 8958 / 23) GN=ileS PE=3 SV=1	17.077	10.2	3	8	Cytoplasmic	Extracellular	Cytoplasmic	OuterMembrane	Cytoplasmic	0.43112	0.563147	0.531673	0.477932	2.99613	Cytoplasmic	ExpAA=0.11	First60=0.00	PredHel=0	Topology=o	--	N|0.000	--	--	0.997
D5ERZ6	>tr|D5ERZ6|D5ERZ6_PRER2 Phosphoglucomutase/phosphomannomutase family protein OS=Prevotella ruminicola (strain ATCC 19189 / JCM 8958 / 23) GN=PRU_1071 PE=3 SV=1	68.138	32	13	16	Cytoplasmic	Cytoplasmic	Cytoplasmic	Periplasmic	Periplasmic	0.215923	0.323134	1.77242	0.0699259	2.61859	Cytoplasmic	ExpAA=0.08	First60=0.01	PredHel=0	Topology=o	--	N|0.000	--	--	1
D5ES01	>tr|D5ES01|D5ES01_PRER2 Dihydroxy-acid dehydratase OS=Prevotella ruminicola (strain ATCC 19189 / JCM 8958 / 23) GN=ilvD PE=3 SV=1	26.887	14.2	2	6	Cytoplasmic	Cytoplasmic	Cytoplasmic	Periplasmic	Cytoplasmic	0.33188	0.222419	0.774714	0.232712	3.43827	Cytoplasmic	ExpAA=0.36	First60=0.03	PredHel=0	Topology=o	--	N|0.000	--	--	1
D5ES64	>tr|D5ES64|D5ES64_PRER2 Keto/oxoacid ferredoxin oxidoreductase, gamma subunit OS=Prevotella ruminicola (strain ATCC 19189 / JCM 8958 / 23) GN=PRU_1147 PE=4 SV=1	23.782	64.6	8	10	Cytoplasmic	Cytoplasmic	Cytoplasmic	Cytoplasmic	Cytoplasmic	0.297609	0.128486	0.881312	0.786232	2.90636	Cytoplasmic	ExpAA=5.29	First60=4.24	PredHel=0	Topology=o	--	N|0.003	--	--	1
D5ES65	>tr|D5ES65|D5ES65_PRER2 Putative keto/oxoacid ferredoxin oxidoreductase, alpha subunit OS=Prevotella ruminicola (strain ATCC 19189 / JCM 8958 / 23) GN=PRU_1149 PE=4 SV=1	42.354	29.4	4	7	InnerMembrane	Cytoplasmic	Cytoplasmic	Cytoplasmic	Cytoplasmic	0.0177466	0.0153904	0.453237	0.649073	3.86455	Cytoplasmic	ExpAA=0.02	First60=0.00	PredHel=0	Topology=o	--	N|0.003	--	--	1
D5ES69	>tr|D5ES69|D5ES69_PRER2 Signal recognition particle protein OS=Prevotella ruminicola (strain ATCC 19189 / JCM 8958 / 23) GN=ffh PE=3 SV=1	31.297	21.4	3	8	Cytoplasmic	Cytoplasmic	Cytoplasmic	Cytoplasmic	Cytoplasmic	0.0199077	0.015264	0.687012	0.104253	4.17356	Cytoplasmic	ExpAA=0.01	First60=0.00	PredHel=0	Topology=o	--	N|0.001	--	--	1
D5ES88	>tr|D5ES88|D5ES88_PRER2 Phospho-2-dehydro-3-deoxyheptonate aldolase/chorismate mutase OS=Prevotella ruminicola (strain ATCC 19189 / JCM 8958 / 23) GN=PRU_1172 PE=4 SV=1	3.6701	15.8	2	4	Cytoplasmic	Cytoplasmic	Cytoplasmic	Cytoplasmic	Cytoplasmic	0.0103455	0.00938158	0.217071	0.0347688	4.72843	Cytoplasmic	ExpAA=0.00	First60=0.00	PredHel=0	Topology=o	--	N|0.000	--	--	1
D5ES90	>tr|D5ES90|D5ES90_PRER2 Prephenate dehydratase OS=Prevotella ruminicola (strain ATCC 19189 / JCM 8958 / 23) GN=PRU_1174 PE=4 SV=1	2.5409	4.3	1	1	Cytoplasmic	Cytoplasmic	Cytoplasmic	Cytoplasmic	Cytoplasmic	0.0200125	0.00758677	0.452927	0.08683	4.43264	Cytoplasmic	ExpAA=0.11	First60=0.01	PredHel=0	Topology=o	--	N|0.000	--	2	0.927
D5ESA5	>tr|D5ESA5|D5ESA5_PRER2 ATP synthase gamma chain OS=Prevotella ruminicola (strain ATCC 19189 / JCM 8958 / 23) GN=atpG PE=3 SV=1	41.021	18.2	4	6	Cytoplasmic	Cytoplasmic	Cytoplasmic	Cytoplasmic	Cytoplasmic	0.306158	0.131117	0.20865	0.0769096	4.27717	Cytoplasmic	ExpAA=0.07	First60=0.00	PredHel=0	Topology=o	--	N|0.001	--	--	1
D5ESA6	>tr|D5ESA6|D5ESA6_PRER2 ATP synthase subunit alpha OS=Prevotella ruminicola (strain ATCC 19189 / JCM 8958 / 23) GN=atpA PE=3 SV=1	17.934	24.2	4	12	Cytoplasmic	Cytoplasmic	Cytoplasmic	Cytoplasmic	Cytoplasmic	0.0913905	0.141916	0.160221	1.14518	3.46129	Cytoplasmic	ExpAA=0.09	First60=0.00	PredHel=0	Topology=o	--	N|0.001	--	--	1
D5ESA7	>tr|D5ESA7|D5ESA7_PRER2 ATP synthase subunit delta OS=Prevotella ruminicola (strain ATCC 19189 / JCM 8958 / 23) GN=atpH PE=3 SV=1	2.8511	15.7	3	3	OuterMembrane	Periplasmic	OuterMembrane	Periplasmic	Periplasmic	0.119877	1.23702	2.58093	0.370531	0.69164	Periplasmic	ExpAA=0.00	First60=0.00	PredHel=0	Topology=o	--	N|0.007	--	--	1
D5ESA8	>tr|D5ESA8|D5ESA8_PRER2 ATP synthase subunit b OS=Prevotella ruminicola (strain ATCC 19189 / JCM 8958 / 23) GN=atpF PE=3 SV=1	84.643	50.3	9	10	Cytoplasmic	Cytoplasmic	Cytoplasmic	Periplasmic	InnerMembrane	0.210393	0.194233	1.55592	0.996487	2.04297	Cytoplasmic	ExpAA=21.93	First60=21.93	PredHel=1	Topology=o15-37i	--	N|0.005	--	--	1
D5ESB3	>tr|D5ESB3|D5ESB3_PRER2 ATP synthase subunit beta OS=Prevotella ruminicola (strain ATCC 19189 / JCM 8958 / 23) GN=atpD PE=3 SV=1	323.31	64.8	6	21	Cytoplasmic	Cytoplasmic	Cytoplasmic	Cytoplasmic	Cytoplasmic	0.0261231	0.0844407	0.436576	0.154338	4.29852	Cytoplasmic	ExpAA=0.18	First60=0.00	PredHel=0	Topology=o	--	N|0.001	--	--	0.999
D5ESB5	>tr|D5ESB5|D5ESB5_PRER2 ATP-dependent 6-phosphofructokinase OS=Prevotella ruminicola (strain ATCC 19189 / JCM 8958 / 23) GN=pfkA PE=3 SV=1	13.091	12.9	2	3	Cytoplasmic	Cytoplasmic	Cytoplasmic	Cytoplasmic	Cytoplasmic	0.0823886	0.137805	0.262858	0.325256	4.19169	Cytoplasmic	ExpAA=0.07	First60=0.06	PredHel=0	Topology=o	25-1	N|0.010	--	--	1
D5ESC5	>tr|D5ESC5|D5ESC5_PRER2 Uncharacterized protein OS=Prevotella ruminicola (strain ATCC 19189 / JCM 8958 / 23) GN=PRU_1211 PE=4 SV=1	10.359	13.2	4	6	Periplasmic	Periplasmic	Cytoplasmic	Periplasmic	Periplasmic	0.131698	0.0624091	3.50941	0.0461621	1.25032	Periplasmic	ExpAA=0.08	First60=0.06	PredHel=0	Topology=o	--	N|0.001	--	--	1
D5ESC7	>tr|D5ESC7|D5ESC7_PRER2 Glutamate dehydrogenase OS=Prevotella ruminicola (strain ATCC 19189 / JCM 8958 / 23) GN=gdhA PE=3 SV=1	323.31	64.7	11	28	Cytoplasmic	Periplasmic	Cytoplasmic	Cytoplasmic	Periplasmic	0.319836	0.437832	1.48951	0.052171	2.70065	Cytoplasmic	ExpAA=0.06	First60=0.00	PredHel=0	Topology=o	--	N|0.004	--	--	1
D5ESC8	>tr|D5ESC8|D5ESC8_PRER2 Ribosomal protein S1 OS=Prevotella ruminicola (strain ATCC 19189 / JCM 8958 / 23) GN=rpsA PE=4 SV=1	246.32	45.1	17	31	Cytoplasmic	Cytoplasmic	Cytoplasmic	Cytoplasmic	Cytoplasmic	0.0321294	0.0996577	0.0910448	0.0185232	4.75864	Cytoplasmic	ExpAA=0.01	First60=0.00	PredHel=0	Topology=o	--	N|0.001	--	--	1
D5ESC9	>tr|D5ESC9|D5ESC9_PRER2 Chaperone protein HtpG OS=Prevotella ruminicola (strain ATCC 19189 / JCM 8958 / 23) GN=htpG PE=4 SV=1	65.725	21.5	7	13	Cytoplasmic	Cytoplasmic	Cytoplasmic	Cytoplasmic	Cytoplasmic	0.230664	0.26183	0.6028	0.0840003	3.8207	Cytoplasmic	ExpAA=0.34	First60=0.00	PredHel=0	Topology=o	--	N|0.001	--	--	0.989
D5ESD5	>tr|D5ESD5|D5ESD5_PRER2 4-hydroxy-tetrahydrodipicolinate synthase OS=Prevotella ruminicola (strain ATCC 19189 / JCM 8958 / 23) GN=dapA PE=3 SV=1	5.0846	9.8	2	2	InnerMembrane	Cytoplasmic	Cytoplasmic	Cytoplasmic	InnerMembrane	0.0366183	0.0646417	0.293708	1.42787	3.17716	Cytoplasmic	ExpAA=4.62	First60=0.00	PredHel=0	Topology=o	--	N|0.003	--	--	1
D5ESD6	>tr|D5ESD6|D5ESD6_PRER2 SPFH/Band 7 domain protein OS=Prevotella ruminicola (strain ATCC 19189 / JCM 8958 / 23) GN=PRU_1225 PE=4 SV=1	125.09	63.7	11	17	Cytoplasmic	Cytoplasmic	InnerMembrane	Periplasmic	InnerMembrane	0.0646171	0.221576	1.13782	1.77052	1.80547	Cytoplasmic	ExpAA=23.33	First60=23.27	PredHel=1	Topology=i5-27o	--	N|0.004	--	--	1
D5ESE1	>tr|D5ESE1|D5ESE1_PRER2 Glyoxalase family protein OS=Prevotella ruminicola (strain ATCC 19189 / JCM 8958 / 23) GN=PRU_1230 PE=4 SV=1	12.324	40.4	1	5	Cytoplasmic	Cytoplasmic	Cytoplasmic	Cytoplasmic	Cytoplasmic	0.127752	0.0887686	0.359807	0.0995084	4.32416	Cytoplasmic	ExpAA=0.00	First60=0.00	PredHel=0	Topology=o	--	N|0.001	--	--	1
D5ESE2	>tr|D5ESE2|D5ESE2_PRER2 Carboxyl transferase domain protein OS=Prevotella ruminicola (strain ATCC 19189 / JCM 8958 / 23) GN=PRU_1231 PE=4 SV=1	70.03	22.1	4	11	Cytoplasmic	Cytoplasmic	Cytoplasmic	Cytoplasmic	Cytoplasmic	0.184886	0.330599	0.437277	0.193809	3.85343	Cytoplasmic	ExpAA=2.33	First60=0.00	PredHel=0	Topology=o	--	N|0.000	--	--	1
D5ESE3	>tr|D5ESE3|D5ESE3_PRER2 Putative biotin carboxyl carrier protein OS=Prevotella ruminicola (strain ATCC 19189 / JCM 8958 / 23) GN=PRU_1232 PE=4 SV=1	5.8818	21.8	2	2	Periplasmic	Periplasmic	Cytoplasmic	Cytoplasmic	Cytoplasmic	0.353478	0.137086	1.75777	0.186368	2.5653	Cytoplasmic	ExpAA=0.00	First60=0.00	PredHel=0	Topology=o	--	N|0.056	--	--	1
D5ESE6	>tr|D5ESE6|D5ESE6_PRER2 Pyruvate-flavodoxin oxidoreductase OS=Prevotella ruminicola (strain ATCC 19189 / JCM 8958 / 23) GN=nifJ PE=3 SV=1	323.31	44.8	17	39	Periplasmic	Extracellular	Periplasmic	OuterMembrane	Periplasmic	0.423555	0.73202	2.57915	0.514233	0.751045	Periplasmic	ExpAA=0.90	First60=0.05	PredHel=0	Topology=o	--	N|0.000	--	4	0.969
D5ESF6	>tr|D5ESF6|D5ESF6_PRER2 Na(+)-translocating NADH-quinone reductase subunit F OS=Prevotella ruminicola (strain ATCC 19189 / JCM 8958 / 23) GN=nqrF PE=3 SV=1	40.275	32	4	9	Cytoplasmic	Periplasmic	InnerMembrane	Periplasmic	Periplasmic	0.127326	0.0680793	2.82357	0.78421	1.19682	Periplasmic	ExpAA=21.12	First60=21.01	PredHel=1	Topology=i7-26o	--	N|0.008	--	--	1
D5ESF9	>tr|D5ESF9|D5ESF9_PRER2 Na(+)-translocating NADH-quinone reductase subunit C OS=Prevotella ruminicola (strain ATCC 19189 / JCM 8958 / 23) GN=nqrC PE=3 SV=1	5.0488	12.2	3	3	Cytoplasmic	Cytoplasmic	Periplasmic	Periplasmic	Cytoplasmic	0.770328	0.290583	1.94223	0.105309	1.89155	Periplasmic	ExpAA=22.87	First60=22.11	PredHel=1	Topology=i7-29o	--	N|0.023	--	--	1
D5ESG0	>tr|D5ESG0|D5ESG0_PRER2 Na(+)-translocating NADH-quinone reductase subunit B OS=Prevotella ruminicola (strain ATCC 19189 / JCM 8958 / 23) GN=nqrB PE=3 SV=1	1.6651	2.6	1	1	InnerMembrane	InnerMembrane	InnerMembrane	InnerMembrane	InnerMembrane	0.00711229	0.00216284	0.00484508	4.97577	0.010106	InnerMembrane	ExpAA=191.60	First60=2.83	PredHel=9	Topology=o57-79i92-114o134-156i168-190o242-264i269-288o298-315i327-349o353-372i	--	N|0.001	--	2	0.956
D5ESG1	>tr|D5ESG1|D5ESG1_PRER2 Na(+)-translocating NADH-quinone reductase subunit A OS=Prevotella ruminicola (strain ATCC 19189 / JCM 8958 / 23) GN=nqrA PE=3 SV=1	11.67	19.6	5	8	Cytoplasmic	Cytoplasmic	Cytoplasmic	Cytoplasmic	Cytoplasmic	0.00809263	0.0887451	0.0695229	0.0113264	4.82231	Cytoplasmic	ExpAA=0.03	First60=0.00	PredHel=0	Topology=o	--	N|0.005	--	--	0.984
D5ESG8	>tr|D5ESG8|D5ESG8_PRER2 Uncharacterized protein OS=Prevotella ruminicola (strain ATCC 19189 / JCM 8958 / 23) GN=PRU_1257 PE=4 SV=1	68.063	17.3	3	5	Cytoplasmic	Periplasmic	InnerMembrane	Periplasmic	Periplasmic	0.111423	0.493656	1.78407	1.30092	1.30993	Periplasmic	ExpAA=22.68	First60=22.68	PredHel=1	Topology=i12-34o	1-33	N|0.257	--	--	1
D5ESL0	>tr|D5ESL0|D5ESL0_PRER2 Putative aspartate aminotransferase OS=Prevotella ruminicola (strain ATCC 19189 / JCM 8958 / 23) GN=PRU_1300 PE=4 SV=1	2.5815	14.2	1	3	Cytoplasmic	Cytoplasmic	Cytoplasmic	Cytoplasmic	Cytoplasmic	0.0178967	0.0457252	0.0915698	0.343783	4.50103	Cytoplasmic	ExpAA=0.16	First60=0.00	PredHel=0	Topology=o	--	N|0.000	--	--	1
D5ESL5	>tr|D5ESL5|D5ESL5_PRER2 1,4-alpha-glucan branching enzyme OS=Prevotella ruminicola (strain ATCC 19189 / JCM 8958 / 23) GN=PRU_1305 PE=3 SV=1	13.328	14.6	4	7	Cytoplasmic	Periplasmic	Cytoplasmic	Cytoplasmic	Cytoplasmic	0.331671	0.096267	1.27258	0.0716398	3.22784	Cytoplasmic	ExpAA=0.05	First60=0.00	PredHel=0	Topology=o	--	N|0.000	--	4	0.982
D5ESL9	>tr|D5ESL9|D5ESL9_PRER2 DnaJ family protein OS=Prevotella ruminicola (strain ATCC 19189 / JCM 8958 / 23) GN=PRU_1309 PE=4 SV=1	2.2001	7.5	1	1	Cytoplasmic	Periplasmic	Cytoplasmic	Extracellular	Periplasmic	1.46103	0.578016	1.26227	0.301695	1.39699	Extracellular	ExpAA=0.14	First60=0.00	PredHel=0	Topology=o	--	N|0.106	--	2	0.914
D5ESM3	>tr|D5ESM3|D5ESM3_PRER2 UDP-glucose 6-dehydrogenase OS=Prevotella ruminicola (strain ATCC 19189 / JCM 8958 / 23) GN=PRU_1313 PE=3 SV=1	10.921	16.6	2	6	Cytoplasmic	Cytoplasmic	Cytoplasmic	Cytoplasmic	Cytoplasmic	0.0199515	0.188918	0.259765	0.0752556	4.45611	Cytoplasmic	ExpAA=0.24	First60=0.23	PredHel=0	Topology=o	20-1	N|0.001	--	--	1
D5ESQ5	>tr|D5ESQ5|D5ESQ5_PRER2 50S ribosomal protein L31 type B OS=Prevotella ruminicola (strain ATCC 19189 / JCM 8958 / 23) GN=rpmE PE=3 SV=1	213.28	63.1	0	7	Periplasmic	Periplasmic	Periplasmic	Periplasmic	Periplasmic	0.86282	0.335188	2.40206	0.223706	1.17622	Periplasmic	ExpAA=0.00	First60=0.00	PredHel=0	Topology=i	--	N|0.000	--	--	1
D5ESQ6	>tr|D5ESQ6|D5ESQ6_PRER2 Glutathione peroxidase OS=Prevotella ruminicola (strain ATCC 19189 / JCM 8958 / 23) GN=PRU_1347 PE=3 SV=1	5.9932	20.9	1	4	Cytoplasmic	Cytoplasmic	Cytoplasmic	Cytoplasmic	Cytoplasmic	0.213934	0.227132	0.994512	0.126249	3.43817	Cytoplasmic	ExpAA=0.69	First60=0.69	PredHel=0	Topology=o	--	N|0.001	--	2	0.936
D5ESR0	>tr|D5ESR0|D5ESR0_PRER2 Tryptophan synthase OS=Prevotella ruminicola (strain ATCC 19189 / JCM 8958 / 23) GN=PRU_1351 PE=3 SV=1	35.737	42.8	9	13	Cytoplasmic	Cytoplasmic	Cytoplasmic	Cytoplasmic	Cytoplasmic	0.201141	0.112408	0.771654	0.0762363	3.83856	Cytoplasmic	ExpAA=1.02	First60=0.00	PredHel=0	Topology=o	--	N|0.000	--	--	1
D5ESR3	>tr|D5ESR3|D5ESR3_PRER2 Uncharacterized protein OS=Prevotella ruminicola (strain ATCC 19189 / JCM 8958 / 23) GN=PRU_1354 PE=4 SV=1	73.451	54.5	7	8	Extracellular	Cytoplasmic	Extracellular	Cytoplasmic	Cytoplasmic	1.05963	0.304837	0.62027	0.215939	2.79932	Cytoplasmic	ExpAA=0.00	First60=0.00	PredHel=0	Topology=o	--	N|0.000	--	--	1
D5ESS2	>tr|D5ESS2|D5ESS2_PRER2 Uronate isomerase OS=Prevotella ruminicola (strain ATCC 19189 / JCM 8958 / 23) GN=uxaC PE=3 SV=1	6.104	29.1	2	12	Cytoplasmic	Cytoplasmic	Cytoplasmic	Cytoplasmic	Cytoplasmic	0.244644	0.112983	0.61419	0.0261618	4.00202	Cytoplasmic	ExpAA=0.35	First60=0.00	PredHel=0	Topology=o	--	N|0.000	--	--	1
D5EST1	>tr|D5EST1|D5EST1_PRER2 Glutamine--tRNA ligase OS=Prevotella ruminicola (strain ATCC 19189 / JCM 8958 / 23) GN=glnS PE=3 SV=1	5.68	13.2	6	6	Cytoplasmic	Cytoplasmic	Cytoplasmic	Cytoplasmic	Cytoplasmic	0.139432	0.0290794	0.250509	0.0358495	4.54513	Cytoplasmic	ExpAA=0.00	First60=0.00	PredHel=0	Topology=o	--	N|0.004	--	--	1
D5EST5	>tr|D5EST5|D5EST5_PRER2 GDP-mannose 4,6-dehydratase OS=Prevotella ruminicola (strain ATCC 19189 / JCM 8958 / 23) GN=gmd PE=3 SV=1	6.3615	11.3	2	3	Cytoplasmic	Cytoplasmic	Cytoplasmic	Cytoplasmic	Cytoplasmic	0.0296521	0.100026	0.655383	0.0701509	4.14479	Cytoplasmic	ExpAA=0.03	First60=0.03	PredHel=0	Topology=o	--	N|0.001	--	--	1
D5EST7	>tr|D5EST7|D5EST7_PRER2 Putative xylulokinase OS=Prevotella ruminicola (strain ATCC 19189 / JCM 8958 / 23) GN=PRU_1379 PE=4 SV=1	12.263	13.9	3	6	Periplasmic	Periplasmic	Cytoplasmic	Periplasmic	Periplasmic	0.326404	0.578312	2.21221	0.130258	1.75281	Periplasmic	ExpAA=0.07	First60=0.00	PredHel=0	Topology=o	23-1	N|0.000	--	--	1
D5EST8	>tr|D5EST8|D5EST8_PRER2 Response regulator PhoB OS=Prevotella ruminicola (strain ATCC 19189 / JCM 8958 / 23) GN=phoB PE=4 SV=1	146.21	52.1	5	5	Cytoplasmic	Cytoplasmic	Cytoplasmic	Cytoplasmic	Cytoplasmic	0.359738	0.144795	0.470261	0.390206	3.635	Cytoplasmic	ExpAA=0.01	First60=0.01	PredHel=0	Topology=o	--	N|0.002	--	--	1
D5EST9	>tr|D5EST9|D5EST9_PRER2 Bacterial sugar transferase family protein OS=Prevotella ruminicola (strain ATCC 19189 / JCM 8958 / 23) GN=PRU_1381 PE=4 SV=1	4.4331	8.5	2	2	Cytoplasmic	Cytoplasmic	Cytoplasmic	Cytoplasmic	Cytoplasmic	0.0922171	0.0748743	0.23203	0.542013	4.05887	Cytoplasmic	ExpAA=22.81	First60=0.00	PredHel=1	Topology=i146-168o	--	N|0.002	--	--	1
D5ESU1	>tr|D5ESU1|D5ESU1_PRER2 Uncharacterized protein OS=Prevotella ruminicola (strain ATCC 19189 / JCM 8958 / 23) GN=PRU_1383 PE=4 SV=1	9.0062	7.7	4	5	InnerMembrane	InnerMembrane	InnerMembrane	InnerMembrane	InnerMembrane	0.270967	0.587095	0.374539	2.8242	0.943198	InnerMembrane	ExpAA=45.07	First60=20.85	PredHel=2	Topology=i12-31o478-500i	--	N|0.000	--	--	0.968
D5ESW9	>tr|D5ESW9|D5ESW9_PRER2 MazG family protein OS=Prevotella ruminicola (strain ATCC 19189 / JCM 8958 / 23) GN=PRU_1413 PE=4 SV=1	1.7319	8.4	2	2	Cytoplasmic	Cytoplasmic	Cytoplasmic	Cytoplasmic	Cytoplasmic	0.0395293	0.0239906	0.273463	0.0204125	4.6426	Cytoplasmic	ExpAA=0.00	First60=0.00	PredHel=0	Topology=o	--	N|0.001	--	--	1
D5ESX0	>tr|D5ESX0|D5ESX0_PRER2 Valine--tRNA ligase OS=Prevotella ruminicola (strain ATCC 19189 / JCM 8958 / 23) GN=valS PE=3 SV=1	16.912	12.7	5	11	Cytoplasmic	Cytoplasmic	Cytoplasmic	Cytoplasmic	Cytoplasmic	0.127243	0.205224	0.50616	0.427705	3.73367	Cytoplasmic	ExpAA=0.01	First60=0.01	PredHel=0	Topology=o	--	N|0.000	--	--	1
D5ESZ1	>tr|D5ESZ1|D5ESZ1_PRER2 Conserved domain protein OS=Prevotella ruminicola (strain ATCC 19189 / JCM 8958 / 23) GN=PRU_1438 PE=4 SV=1	323.31	62.7	8	8	Periplasmic	Periplasmic	Cytoplasmic	Cytoplasmic	Cytoplasmic	0.771561	0.273338	1.82928	0.438379	1.68744	Periplasmic	ExpAA=0.01	First60=0.01	PredHel=0	Topology=i	--	N|0.000	--	--	1
D5ESZ2	>tr|D5ESZ2|D5ESZ2_PRER2 Aspartate--tRNA ligase OS=Prevotella ruminicola (strain ATCC 19189 / JCM 8958 / 23) GN=aspS PE=3 SV=1	9.704	14.3	2	6	Cytoplasmic	Cytoplasmic	Cytoplasmic	Cytoplasmic	Cytoplasmic	0.0185047	0.0785871	0.19052	0.101834	4.61055	Cytoplasmic	ExpAA=0.13	First60=0.05	PredHel=0	Topology=o	--	N|0.000	--	--	1
D5ESZ7	>tr|D5ESZ7|D5ESZ7_PRER2 Putative transporter OS=Prevotella ruminicola (strain ATCC 19189 / JCM 8958 / 23) GN=PRU_1444 PE=4 SV=1	1.9885	2.8	1	1	InnerMembrane	InnerMembrane	InnerMembrane	InnerMembrane	InnerMembrane	0.00450169	0.0059353	0.00831046	4.97363	0.00762652	InnerMembrane	ExpAA=300.48	First60=24.61	PredHel=14	Topology=i13-35o55-77i84-106o145-167i188-207o217-236i267-284o315-334i339-361o365-387i394-416o426-448i461-483o503-525i	--	N|0.000	--	--	1
D5ESZ8	>tr|D5ESZ8|D5ESZ8_PRER2 Uncharacterized protein OS=Prevotella ruminicola (strain ATCC 19189 / JCM 8958 / 23) GN=PRU_1445 PE=4 SV=1	3.7774	4.5	2	2	Cytoplasmic	Cytoplasmic	Cytoplasmic	Cytoplasmic	Cytoplasmic	0.0136988	0.0853676	0.163831	0.0201485	4.71695	Cytoplasmic	ExpAA=0.03	First60=0.00	PredHel=0	Topology=o	--	N|0.004	--	--	1
D5ET14	>tr|D5ET14|D5ET14_PRER2 Putative outer membrane protein SusC OS=Prevotella ruminicola (strain ATCC 19189 / JCM 8958 / 23) GN=PRU_1462 PE=4 SV=1	3.7233	4.2	1	4	Extracellular	OuterMembrane	OuterMembrane	OuterMembrane	OuterMembrane	1.37753	3.30713	0.0960489	0.166162	0.0531354	OuterMembrane	ExpAA=8.38	First60=8.34	PredHel=0	Topology=o	23-1	Y|0.969	--	28	0.881
D5ET15	>tr|D5ET15|D5ET15_PRER2 Uncharacterized protein OS=Prevotella ruminicola (strain ATCC 19189 / JCM 8958 / 23) GN=PRU_1463 PE=4 SV=1	3.2208	5	2	2	OuterMembrane	OuterMembrane	OuterMembrane	OuterMembrane	OuterMembrane	0.748246	3.88296	0.257969	0.0551353	0.0556894	OuterMembrane	ExpAA=0.06	First60=0.00	PredHel=0	Topology=o	21-1	N|0.150	--	4	0.971
D5ET19	>tr|D5ET19|D5ET19_PRER2 L-rhamnose isomerase OS=Prevotella ruminicola (strain ATCC 19189 / JCM 8958 / 23) GN=rhaA PE=3 SV=1	6.2041	10.6	0	3	Cytoplasmic	Cytoplasmic	Cytoplasmic	Cytoplasmic	Cytoplasmic	0.1315	0.1242	0.193279	0.0129334	4.53809	Cytoplasmic	ExpAA=0.00	First60=0.00	PredHel=0	Topology=o	--	N|0.000	--	--	1
D5ET58	>tr|D5ET58|D5ET58_PRER2 Uncharacterized protein OS=Prevotella ruminicola (strain ATCC 19189 / JCM 8958 / 23) GN=PRU_1507 PE=4 SV=1	3.235	9	3	3	Periplasmic	Periplasmic	Periplasmic	Cytoplasmic	Periplasmic	0.878761	0.208328	3.41567	0.0609977	0.436244	Periplasmic	ExpAA=1.08	First60=0.00	PredHel=0	Topology=o	--	N|0.005	--	--	0.966
D5ET63	>tr|D5ET63|D5ET63_PRER2 Pyruvate, phosphate dikinase OS=Prevotella ruminicola (strain ATCC 19189 / JCM 8958 / 23) GN=ppdK PE=4 SV=1	266.61	46.1	12	37	Cytoplasmic	Cytoplasmic	Cytoplasmic	Cytoplasmic	Cytoplasmic	0.066418	0.169398	0.305515	0.486135	3.97254	Cytoplasmic	ExpAA=0.00	First60=0.00	PredHel=0	Topology=o	--	N|0.000	--	--	1
D5ET65	>tr|D5ET65|D5ET65_PRER2 Uncharacterized protein OS=Prevotella ruminicola (strain ATCC 19189 / JCM 8958 / 23) GN=PRU_1514 PE=4 SV=1	7.8836	15.1	4	4	OuterMembrane	OuterMembrane	Extracellular	OuterMembrane	Extracellular	1.75723	2.64942	0.421943	0.0533604	0.118047	OuterMembrane	ExpAA=0.35	First60=0.02	PredHel=0	Topology=o	20-1	Y|1.000	The Pseudomonas OprP Porin (POP) Family	16	0.853
D5ET70	>tr|D5ET70|D5ET70_PRER2 30S ribosomal protein S16 OS=Prevotella ruminicola (strain ATCC 19189 / JCM 8958 / 23) GN=rpsP PE=3 SV=1	323.31	61.7	12	16	Periplasmic	Periplasmic	Cytoplasmic	Cytoplasmic	Periplasmic	0.581192	0.224931	1.94727	0.30677	1.93984	Periplasmic	ExpAA=0.00	First60=0.00	PredHel=0	Topology=o	27-1	N|0.056	--	--	0.999
D5ET99	>tr|D5ET99|D5ET99_PRER2 Xaa-His dipeptidase OS=Prevotella ruminicola (strain ATCC 19189 / JCM 8958 / 23) GN=pepD_2 PE=4 SV=1	6.0106	13	3	5	Cytoplasmic	Cytoplasmic	Cytoplasmic	Cytoplasmic	Cytoplasmic	0.0122584	0.0210001	0.285302	0.0206214	4.66082	Cytoplasmic	ExpAA=0.00	First60=0.00	PredHel=0	Topology=o	--	N|0.000	--	--	0.996
D5ETA0	>tr|D5ETA0|D5ETA0_PRER2 Metal ion transporter, CorA family OS=Prevotella ruminicola (strain ATCC 19189 / JCM 8958 / 23) GN=PRU_1552 PE=4 SV=1	4.1954	8.4	2	2	Cytoplasmic	Cytoplasmic	Cytoplasmic	Cytoplasmic	InnerMembrane	0.308678	0.203963	0.179871	1.55283	2.75465	Cytoplasmic	ExpAA=43.07	First60=0.00	PredHel=2	Topology=i252-274o284-302i	--	N|0.002	--	--	1
D5ETA1	>tr|D5ETA1|D5ETA1_PRER2 Uncharacterized protein OS=Prevotella ruminicola (strain ATCC 19189 / JCM 8958 / 23) GN=PRU_1553 PE=4 SV=1	18.669	15.4	6	10	Cytoplasmic	Cytoplasmic	Cytoplasmic	Cytoplasmic	Cytoplasmic	0.355899	0.299204	0.259284	0.116835	3.96877	Cytoplasmic	ExpAA=0.00	First60=0.00	PredHel=0	Topology=o	--	N|0.000	--	2	0.966
D5ETA3	>tr|D5ETA3|D5ETA3_PRER2 Preprotein translocase, SecG subunit OS=Prevotella ruminicola (strain ATCC 19189 / JCM 8958 / 23) GN=secG PE=4 SV=1	43.659	20.6	3	3	Periplasmic	Periplasmic	Periplasmic	InnerMembrane	InnerMembrane	0.511923	0.186804	2.01861	1.80784	0.474822	Periplasmic	ExpAA=40.65	First60=26.73	PredHel=2	Topology=i5-22o53-72i	--	N|0.004	--	--	1
D5ETA4	>tr|D5ETA4|D5ETA4_PRER2 Uncharacterized protein OS=Prevotella ruminicola (strain ATCC 19189 / JCM 8958 / 23) GN=PRU_1557 PE=4 SV=1	4.3201	16.7	2	3	Cytoplasmic	Periplasmic	Cytoplasmic	Cytoplasmic	Cytoplasmic	0.200283	0.0739233	1.50097	0.21881	3.00601	Cytoplasmic	ExpAA=0.63	First60=0.63	PredHel=0	Topology=o	--	N|0.000	--	--	0.942
D5ETA6	>tr|D5ETA6|D5ETA6_PRER2 Sigma-54 dependent transcriptional regulator OS=Prevotella ruminicola (strain ATCC 19189 / JCM 8958 / 23) GN=PRU_1559 PE=4 SV=1	7.964	15.1	4	4	Cytoplasmic	OuterMembrane	Cytoplasmic	Cytoplasmic	Cytoplasmic	0.134202	0.872526	0.143606	0.370311	3.47935	Cytoplasmic	ExpAA=0.10	First60=0.10	PredHel=0	Topology=o	--	N|0.002	--	--	0.988
D5ETE0	>tr|D5ETE0|D5ETE0_PRER2 Putative outer membrane protein SusC OS=Prevotella ruminicola (strain ATCC 19189 / JCM 8958 / 23) GN=PRU_1596 PE=4 SV=1	3.8591	3.3	2	4	OuterMembrane	OuterMembrane	OuterMembrane	OuterMembrane	OuterMembrane	0.917295	3.77434	0.0890983	0.163361	0.0559073	OuterMembrane	ExpAA=7.89	First60=7.66	PredHel=0	Topology=o	27-1	Y|1.000	The Outer Membrane Receptor (OMR-TonB Dependent Receptor) Family	32	0.821
D5ETE1	>tr|D5ETE1|D5ETE1_PRER2 Putative lipoprotein OS=Prevotella ruminicola (strain ATCC 19189 / JCM 8958 / 23) GN=PRU_1597 PE=4 SV=1	5.7881	5	3	3	OuterMembrane	OuterMembrane	OuterMembrane	Extracellular	OuterMembrane	1.11242	2.52922	0.964571	0.0680602	0.325728	OuterMembrane	ExpAA=0.17	First60=0.15	PredHel=0	Topology=o	29-1	N|0.001	--	--	0.982
D5ETE9	>tr|D5ETE9|D5ETE9_PRER2 Heat shock protein, class I OS=Prevotella ruminicola (strain ATCC 19189 / JCM 8958 / 23) GN=PRU_1606 PE=3 SV=1	28.341	50.4	8	8	Cytoplasmic	Cytoplasmic	Cytoplasmic	Cytoplasmic	Cytoplasmic	0.231583	0.146186	0.70615	0.121466	3.79461	Cytoplasmic	ExpAA=0.00	First60=0.00	PredHel=0	Topology=o	--	N|0.002	--	--	1
D5ETG0	>tr|D5ETG0|D5ETG0_PRER2 DNA polymerase III, subunits gamma and tau OS=Prevotella ruminicola (strain ATCC 19189 / JCM 8958 / 23) GN=dnaX PE=4 SV=1	2.8739	3.5	1	2	Cytoplasmic	Cytoplasmic	Cytoplasmic	Periplasmic	Cytoplasmic	0.182904	0.310036	0.884847	0.733024	2.88919	Cytoplasmic	ExpAA=0.04	First60=0.01	PredHel=0	Topology=o	--	N|0.000	--	--	0.994
D5ETH0	>tr|D5ETH0|D5ETH0_PRER2 DNA-binding sensor histidine kinase/response regulator OS=Prevotella ruminicola (strain ATCC 19189 / JCM 8958 / 23) GN=PRU_1628 PE=4 SV=1	2.1279	1.6	2	2	Extracellular	OuterMembrane	Extracellular	OuterMembrane	Cytoplasmic	1.85904	1.25	0.221527	0.72513	0.944306	Extracellular	ExpAA=41.52	First60=18.82	PredHel=2	Topology=i7-25o785-807i	22-1	N|0.000	--	--	0.982
D5ETH6	>tr|D5ETH6|D5ETH6_PRER2 Phosphoglycerate kinase OS=Prevotella ruminicola (strain ATCC 19189 / JCM 8958 / 23) GN=pgk PE=3 SV=1	160.53	62.6	7	24	Periplasmic	Cytoplasmic	Cytoplasmic	Cytoplasmic	Cytoplasmic	0.0872931	0.022352	1.39735	0.05841	3.4346	Cytoplasmic	ExpAA=0.01	First60=0.00	PredHel=0	Topology=o	--	N|0.000	--	--	1
D5ETI0	>tr|D5ETI0|D5ETI0_PRER2 Methylmalonyl-CoA mutase, large subunit OS=Prevotella ruminicola (strain ATCC 19189 / JCM 8958 / 23) GN=mutB PE=4 SV=1	194.73	45.9	10	29	Cytoplasmic	Cytoplasmic	Cytoplasmic	Cytoplasmic	Cytoplasmic	0.0862979	0.131589	0.479101	0.408929	3.89408	Cytoplasmic	ExpAA=7.78	First60=0.00	PredHel=0	Topology=o	--	N|0.000	--	--	1
D5ETI1	>tr|D5ETI1|D5ETI1_PRER2 Methylmalonyl-CoA mutase, small subunit OS=Prevotella ruminicola (strain ATCC 19189 / JCM 8958 / 23) GN=mutA PE=4 SV=1	163.77	22.9	9	12	Cytoplasmic	Cytoplasmic	Cytoplasmic	Cytoplasmic	Cytoplasmic	0.0609424	0.106517	0.553622	0.0434677	4.23545	Cytoplasmic	ExpAA=0.01	First60=0.00	PredHel=0	Topology=o	--	N|0.000	--	2	0.983
D5ETI2	>tr|D5ETI2|D5ETI2_PRER2 Transporter, aspartate:alanine exchanger (AAE) family OS=Prevotella ruminicola (strain ATCC 19189 / JCM 8958 / 23) GN=PRU_1641 PE=3 SV=1	2.0491	2	1	1	InnerMembrane	InnerMembrane	InnerMembrane	InnerMembrane	InnerMembrane	0.0134709	0.0331572	0.0271673	4.90116	0.0250394	InnerMembrane	ExpAA=240.70	First60=41.96	PredHel=11	Topology=o15-34i39-61o74-96i103-125o168-190i381-403o413-430i450-472o476-498i503-525o540-562i	--	N|0.000	--	--	1
D5ETI3	>tr|D5ETI3|D5ETI3_PRER2 Uncharacterized protein OS=Prevotella ruminicola (strain ATCC 19189 / JCM 8958 / 23) GN=PRU_1642 PE=4 SV=1	4.8986	16.1	4	4	Periplasmic	Extracellular	Cytoplasmic	Cytoplasmic	InnerMembrane	0.448681	0.185103	1.52448	1.28109	1.56065	Cytoplasmic	ExpAA=30.65	First60=7.45	PredHel=1	Topology=o204-226i	23-1	N|0.003	--	--	0.989
D5ETI4	>tr|D5ETI4|D5ETI4_PRER2 Putative biotin carboxyl carrier protein OS=Prevotella ruminicola (strain ATCC 19189 / JCM 8958 / 23) GN=PRU_1643 PE=4 SV=1	2.4694	23.3	2	2	Cytoplasmic	Cytoplasmic	Cytoplasmic	Cytoplasmic	Cytoplasmic	0.386157	0.32711	1.22853	0.37307	2.68513	Cytoplasmic	ExpAA=0.01	First60=0.00	PredHel=0	Topology=i	--	N|0.035	--	--	1
D5ETI5	>tr|D5ETI5|D5ETI5_PRER2 Sodium ion-translocating decarboxylase, beta subunit OS=Prevotella ruminicola (strain ATCC 19189 / JCM 8958 / 23) GN=PRU_1644 PE=4 SV=1	1.701	4.7	1	1	InnerMembrane	InnerMembrane	InnerMembrane	InnerMembrane	InnerMembrane	0.00146056	0.000725952	0.00187889	4.9908	0.00513952	InnerMembrane	ExpAA=200.93	First60=34.36	PredHel=9	Topology=o20-42i49-71o91-113i118-140o170-192i222-244o259-281i294-316o362-384i	--	N|0.003	--	--	1
D5ETI6	>tr|D5ETI6|D5ETI6_PRER2 Transcriptional regulator, LuxR family OS=Prevotella ruminicola (strain ATCC 19189 / JCM 8958 / 23) GN=PRU_1645 PE=4 SV=1	1.4098	7.6	1	1	Cytoplasmic	Cytoplasmic	InnerMembrane	Periplasmic	Cytoplasmic	0.129971	0.103442	0.753984	1.36308	2.64953	Cytoplasmic	ExpAA=6.00	First60=2.21	PredHel=0	Topology=o	--	N|0.002	--	--	0.979
D5ETI7	>tr|D5ETI7|D5ETI7_PRER2 Tagaturonate reductase OS=Prevotella ruminicola (strain ATCC 19189 / JCM 8958 / 23) GN=PRU_1646 PE=4 SV=1	274.24	51.6	9	19	Cytoplasmic	Cytoplasmic	Cytoplasmic	Cytoplasmic	Cytoplasmic	0.00695661	0.0106404	0.145637	0.297718	4.53905	Cytoplasmic	ExpAA=0.03	First60=0.00	PredHel=0	Topology=o	--	N|0.000	--	--	1
D5ETK0	>tr|D5ETK0|D5ETK0_PRER2 Glycosyl hydrolase, family 57 OS=Prevotella ruminicola (strain ATCC 19189 / JCM 8958 / 23) GN=PRU_1659 PE=3 SV=1	184.52	40.4	7	15	Cytoplasmic	Cytoplasmic	Cytoplasmic	Cytoplasmic	Cytoplasmic	0.0968262	0.321604	0.745003	0.0605331	3.77603	Cytoplasmic	ExpAA=0.00	First60=0.00	PredHel=0	Topology=o	--	N|0.000	--	--	0.961
D5ETK1	>tr|D5ETK1|D5ETK1_PRER2 Glycosyltransferase, group 1 family OS=Prevotella ruminicola (strain ATCC 19189 / JCM 8958 / 23) GN=PRU_1660 PE=4 SV=1	16.657	23.9	8	11	Cytoplasmic	Cytoplasmic	Cytoplasmic	Periplasmic	Cytoplasmic	0.159175	0.202913	0.923424	0.100955	3.61353	Cytoplasmic	ExpAA=0.01	First60=0.01	PredHel=0	Topology=o	--	N|0.000	--	--	1
D5ETK2	>tr|D5ETK2|D5ETK2_PRER2 Glycogen debranching enzyme family protein OS=Prevotella ruminicola (strain ATCC 19189 / JCM 8958 / 23) GN=PRU_1661 PE=4 SV=1	7.4707	13.6	3	7	Cytoplasmic	Cytoplasmic	Cytoplasmic	Cytoplasmic	Cytoplasmic	0.119448	0.233982	0.681237	0.30882	3.65651	Cytoplasmic	ExpAA=0.08	First60=0.00	PredHel=0	Topology=o	--	N|0.001	--	--	1
D5ETK5	>tr|D5ETK5|D5ETK5_PRER2 ATPase, AAA family OS=Prevotella ruminicola (strain ATCC 19189 / JCM 8958 / 23) GN=PRU_1664 PE=4 SV=1	10.894	7.7	2	2	Cytoplasmic	OuterMembrane	Cytoplasmic	Periplasmic	Cytoplasmic	0.43154	1.34069	0.764831	0.0745359	2.3884	Cytoplasmic	ExpAA=19.12	First60=18.74	PredHel=1	Topology=i13-32o	--	N|0.002	--	--	1
D5ETK6	>tr|D5ETK6|D5ETK6_PRER2 Uncharacterized protein OS=Prevotella ruminicola (strain ATCC 19189 / JCM 8958 / 23) GN=PRU_1665 PE=4 SV=1	9.5372	9.4	4	4	Cytoplasmic	InnerMembrane	Cytoplasmic	Cytoplasmic	InnerMembrane	0.0761234	0.281809	0.736155	1.83583	2.07008	Cytoplasmic	ExpAA=86.16	First60=19.23	PredHel=4	Topology=i21-38o360-382i394-416o421-443i	--	N|0.000	--	--	0.991
D5ETL4	>tr|D5ETL4|D5ETL4_PRER2 Lipase domain protein OS=Prevotella ruminicola (strain ATCC 19189 / JCM 8958 / 23) GN=PRU_1673 PE=4 SV=1	1.4783	4.3	1	1	Periplasmic	Periplasmic	Periplasmic	Cytoplasmic	Periplasmic	0.0921875	0.115402	3.98911	0.157994	0.645306	Periplasmic	ExpAA=1.85	First60=1.78	PredHel=0	Topology=o	1-42	N|0.002	--	2	0.971
D5ETL5	>tr|D5ETL5|D5ETL5_PRER2 Glyceraldehyde-3-phosphate dehydrogenase OS=Prevotella ruminicola (strain ATCC 19189 / JCM 8958 / 23) GN=gap PE=3 SV=1	315.04	80.1	9	21	Periplasmic	Cytoplasmic	Cytoplasmic	Cytoplasmic	Extracellular	0.918643	0.127158	1.41899	0.143264	2.39195	Cytoplasmic	ExpAA=0.00	First60=0.00	PredHel=0	Topology=o	23-1	N|0.004	--	--	1
D5ETL6	>tr|D5ETL6|D5ETL6_PRER2 Large-conductance mechanosensitive channel OS=Prevotella ruminicola (strain ATCC 19189 / JCM 8958 / 23) GN=mscL PE=3 SV=1	157.28	25.8	2	3	Cytoplasmic	Cytoplasmic	Cytoplasmic	Cytoplasmic	InnerMembrane	0.253859	0.099957	0.542423	1.53719	2.56657	Cytoplasmic	ExpAA=43.09	First60=22.40	PredHel=2	Topology=i20-37o74-93i	--	N|0.002	--	--	1
D5ETL7	>tr|D5ETL7|D5ETL7_PRER2 Putative lipoprotein OS=Prevotella ruminicola (strain ATCC 19189 / JCM 8958 / 23) GN=PRU_1676 PE=4 SV=1	1.7099	2.7	1	1	OuterMembrane	Periplasmic	OuterMembrane	OuterMembrane	OuterMembrane	1.17372	2.59797	0.889189	0.0753758	0.263752	OuterMembrane	ExpAA=6.82	First60=4.78	PredHel=0	Topology=o	24-1	N|0.001	--	--	0.986
D5ETL9	>tr|D5ETL9|D5ETL9_PRER2 GMP synthase [glutamine-hydrolyzing] OS=Prevotella ruminicola (strain ATCC 19189 / JCM 8958 / 23) GN=guaA PE=3 SV=1	5.5405	10.5	4	4	Cytoplasmic	Cytoplasmic	Cytoplasmic	Cytoplasmic	Cytoplasmic	0.0204842	0.0923897	0.384418	0.158212	4.3445	Cytoplasmic	ExpAA=0.07	First60=0.00	PredHel=0	Topology=o	--	N|0.000	--	--	1
D5ETM1	>tr|D5ETM1|D5ETM1_PRER2 Uncharacterized protein OS=Prevotella ruminicola (strain ATCC 19189 / JCM 8958 / 23) GN=PRU_1680 PE=4 SV=1	5.9259	2.1	2	2	OuterMembrane	OuterMembrane	OuterMembrane	OuterMembrane	OuterMembrane	0.843171	3.7338	0.10511	0.252643	0.0652721	OuterMembrane	ExpAA=0.66	First60=0.37	PredHel=0	Topology=o	20-1	Y|1.000	The Outer membrane protein beta-barrel Family	26	0.918
D5ETP9	>tr|D5ETP9|D5ETP9_PRER2 Rod shape-determining protein MreB OS=Prevotella ruminicola (strain ATCC 19189 / JCM 8958 / 23) GN=mreB PE=4 SV=1	35.134	27.1	2	6	Cytoplasmic	Cytoplasmic	Cytoplasmic	Cytoplasmic	Cytoplasmic	0.00751281	0.00426941	0.0738209	0.3	4.6144	Cytoplasmic	ExpAA=0.04	First60=0.00	PredHel=0	Topology=o	--	N|0.001	--	--	1
D5ETQ0	>tr|D5ETQ0|D5ETQ0_PRER2 Putative IMP cyclohydrolase OS=Prevotella ruminicola (strain ATCC 19189 / JCM 8958 / 23) GN=PRU_1709 PE=4 SV=1	20.464	36	1	9	Cytoplasmic	Cytoplasmic	Cytoplasmic	Cytoplasmic	Cytoplasmic	0.226772	0.0713716	0.129358	0.0408047	4.5317	Cytoplasmic	ExpAA=0.02	First60=0.00	PredHel=0	Topology=o	--	N|0.001	--	--	1
D5ETQ2	>tr|D5ETQ2|D5ETQ2_PRER2 Aspartate--ammonia ligase OS=Prevotella ruminicola (strain ATCC 19189 / JCM 8958 / 23) GN=asnA PE=3 SV=1	10.885	18.6	3	7	Cytoplasmic	Cytoplasmic	Cytoplasmic	Cytoplasmic	Cytoplasmic	0.0232338	0.0579261	0.13465	0.0213247	4.76286	Cytoplasmic	ExpAA=0.00	First60=0.00	PredHel=0	Topology=o	--	N|0.005	--	--	1
D5ETQ8	>tr|D5ETQ8|D5ETQ8_PRER2 Putative proton-translocating NADH-quinone oxidoreductase, I subunit OS=Prevotella ruminicola (strain ATCC 19189 / JCM 8958 / 23) GN=PRU_1717 PE=4 SV=1	26.492	22.1	3	5	Periplasmic	Cytoplasmic	Cytoplasmic	Cytoplasmic	Cytoplasmic	0.985186	0.214079	1.36879	0.10285	2.3291	Cytoplasmic	ExpAA=0.02	First60=0.02	PredHel=0	Topology=o	--	N|0.002	--	--	1
D5ETR0	>tr|D5ETR0|D5ETR0_PRER2 Putative proton-translocating NADH-quinone oxidoreductase, D subunit OS=Prevotella ruminicola (strain ATCC 19189 / JCM 8958 / 23) GN=PRU_1719 PE=4 SV=1	9.6612	11.5	5	5	Cytoplasmic	Cytoplasmic	Cytoplasmic	Cytoplasmic	Cytoplasmic	0.108232	0.0424241	0.258055	0.0318775	4.55941	Cytoplasmic	ExpAA=0.04	First60=0.00	PredHel=0	Topology=o	--	N|0.001	--	2	0.969
D5ETR1	>tr|D5ETR1|D5ETR1_PRER2 NADH-quinone oxidoreductase subunit B OS=Prevotella ruminicola (strain ATCC 19189 / JCM 8958 / 23) GN=nuoB PE=3 SV=1	1.4106	7.2	1	2	Cytoplasmic	Cytoplasmic	Cytoplasmic	Cytoplasmic	Cytoplasmic	0.387726	0.0885079	0.536541	0.117507	3.86972	Cytoplasmic	ExpAA=0.44	First60=0.18	PredHel=0	Topology=o	--	N|0.001	--	--	1
D5ETR2	>tr|D5ETR2|D5ETR2_PRER2 NADH-quinone oxidoreductase subunit A OS=Prevotella ruminicola (strain ATCC 19189 / JCM 8958 / 23) GN=nuoA PE=3 SV=1	2.6018	11.2	1	1	InnerMembrane	InnerMembrane	InnerMembrane	InnerMembrane	InnerMembrane	0.250536	0.126693	0.407994	3.61928	0.595497	InnerMembrane	ExpAA=67.48	First60=32.27	PredHel=3	Topology=o5-27i48-70o85-107i	--	N|0.000	--	--	1
D5ETR7	>tr|D5ETR7|D5ETR7_PRER2 Carbohydrate esterase, family 7/glycosyl hydrolase, family 26 OS=Prevotella ruminicola (strain ATCC 19189 / JCM 8958 / 23) GN=PRU_1726 PE=4 SV=1	-2	1.4	1	1	Periplasmic	Periplasmic	Periplasmic	Periplasmic	Periplasmic	0.407564	0.230736	3.53885	0.164042	0.658805	Periplasmic	ExpAA=0.00	First60=0.00	PredHel=0	Topology=o	--	N|0.002	--	--	0.973
D5ETW8	>tr|D5ETW8|D5ETW8_PRER2 Chain length determinant family protein OS=Prevotella ruminicola (strain ATCC 19189 / JCM 8958 / 23) GN=PRU_1781 PE=4 SV=1	5.1916	7	5	6	OuterMembrane	InnerMembrane	OuterMembrane	InnerMembrane	InnerMembrane	0.191909	2.90927	0.2758	1.53562	0.0873973	OuterMembrane	ExpAA=45.44	First60=22.38	PredHel=2	Topology=o33-55i519-541o	--	N|0.000	--	4	0.987
D5ETX2	>tr|D5ETX2|D5ETX2_PRER2 Glucose-6-phosphate isomerase OS=Prevotella ruminicola (strain ATCC 19189 / JCM 8958 / 23) GN=pgi PE=3 SV=1	21.864	22	1	11	Cytoplasmic	Cytoplasmic	Periplasmic	Cytoplasmic	Cytoplasmic	0.0290356	0.035064	1.43842	0.0614715	3.43601	Cytoplasmic	ExpAA=5.88	First60=0.00	PredHel=0	Topology=o	--	N|0.000	--	--	1
D5ETX9	>tr|D5ETX9|D5ETX9_PRER2 RNA polymerase sigma-70 factor OS=Prevotella ruminicola (strain ATCC 19189 / JCM 8958 / 23) GN=PRU_1794 PE=3 SV=1	49.094	37.6	5	8	Cytoplasmic	Cytoplasmic	Cytoplasmic	Cytoplasmic	Cytoplasmic	0.193827	0.337441	0.0836351	0.151528	4.23357	Cytoplasmic	ExpAA=0.02	First60=0.00	PredHel=0	Topology=o	--	N|0.001	--	--	1
D5ETY0	>tr|D5ETY0|D5ETY0_PRER2 Glycosyl hydrolase, family 31 OS=Prevotella ruminicola (strain ATCC 19189 / JCM 8958 / 23) GN=PRU_1795 PE=3 SV=1	1.7803	2.2	2	2	Extracellular	OuterMembrane	Periplasmic	OuterMembrane	Periplasmic	1.02293	1.73302	1.85757	0.184285	0.202189	Periplasmic	ExpAA=3.57	First60=3.55	PredHel=0	Topology=o	22-1	N|0.368	--	6	0.955
D5ETZ7	>tr|D5ETZ7|D5ETZ7_PRER2 Glucan 1,4-beta-glucosidase OS=Prevotella ruminicola (strain ATCC 19189 / JCM 8958 / 23) GN=PRU_1812 PE=3 SV=1	3.4257	3.9	2	2	Periplasmic	Periplasmic	Periplasmic	OuterMembrane	Extracellular	0.829749	1.42217	2.09656	0.137552	0.513963	Periplasmic	ExpAA=0.18	First60=0.01	PredHel=0	Topology=o	--	N|0.001	--	--	0.999
D5EU01	>tr|D5EU01|D5EU01_PRER2 D-alanyl-D-alanine dipeptidase OS=Prevotella ruminicola (strain ATCC 19189 / JCM 8958 / 23) GN=PRU_1817 PE=3 SV=1	2.0762	8.3	2	2	Periplasmic	Periplasmic	Periplasmic	Periplasmic	Cytoplasmic	0.272631	0.153213	2.92766	0.0409625	1.60554	Periplasmic	ExpAA=10.36	First60=10.35	PredHel=0	Topology=o	31-1	N|0.040	--	--	1
D5EU28	>tr|D5EU28|D5EU28_PRER2 Acyl-[acyl-carrier-protein]--UDP-N-acetylglucosamine O-acyltransferase OS=Prevotella ruminicola (strain ATCC 19189 / JCM 8958 / 23) GN=PRU_1846 PE=3 SV=1	16.92	15.3	3	3	Cytoplasmic	Cytoplasmic	Cytoplasmic	Extracellular	Cytoplasmic	1.1276	0.183156	1.0437	0.278074	2.36747	Cytoplasmic	ExpAA=0.05	First60=0.05	PredHel=0	Topology=o	--	N|0.002	--	--	1
D5EU30	>tr|D5EU30|D5EU30_PRER2 Acriflavine resistance protein A OS=Prevotella ruminicola (strain ATCC 19189 / JCM 8958 / 23) GN=acrA PE=3 SV=1	4.766	9.3	3	3	Periplasmic	Extracellular	OuterMembrane	Extracellular	Periplasmic	1.56864	1.25239	2.07719	0.0472453	0.0545383	Periplasmic	ExpAA=1.71	First60=1.66	PredHel=0	Topology=o	26-1	Y|1.000	The Outer Membrane Factor (OMF) Family	--	1
Q9ZN63	>tr|Q9ZN63|Q9ZN63_PRERU Cellulase OS=Prevotella ruminicola PE=3 SV=1	4.1644	10.9	4	4	Cytoplasmic	Cytoplasmic	Periplasmic	Cytoplasmic	Periplasmic	0.296934	0.109428	1.9214	0.115653	2.55659	Cytoplasmic	ExpAA=4.24	First60=3.68	PredHel=0	Topology=o	28-1	N|0.001	--	--	0.992
D5EU39	>tr|D5EU39|D5EU39_PRER2 Uncharacterized protein OS=Prevotella ruminicola (strain ATCC 19189 / JCM 8958 / 23) GN=PRU_1858 PE=4 SV=1	5.4398	13.3	2	2	Cytoplasmic	Cytoplasmic	Cytoplasmic	Cytoplasmic	Cytoplasmic	0.0565801	0.0722398	0.129911	0.207956	4.53331	Cytoplasmic	ExpAA=0.36	First60=0.00	PredHel=0	Topology=o	--	N|0.001	--	--	1
D5EU41	>tr|D5EU41|D5EU41_PRER2 Triosephosphate isomerase OS=Prevotella ruminicola (strain ATCC 19189 / JCM 8958 / 23) GN=tpiA PE=3 SV=1	177.01	59.7	4	13	Cytoplasmic	Cytoplasmic	Cytoplasmic	Periplasmic	Cytoplasmic	0.075411	0.0592	0.730967	0.102024	4.0324	Cytoplasmic	ExpAA=0.62	First60=0.62	PredHel=0	Topology=o	--	N|0.001	--	--	1
D5EU43	>tr|D5EU43|D5EU43_PRER2 GTP cyclohydrolase 1 OS=Prevotella ruminicola (strain ATCC 19189 / JCM 8958 / 23) GN=folE PE=3 SV=1	3.1224	12.9	2	2	Cytoplasmic	Cytoplasmic	Cytoplasmic	Cytoplasmic	Cytoplasmic	0.0855908	0.00976917	0.208566	0.0645757	4.6315	Cytoplasmic	ExpAA=0.09	First60=0.00	PredHel=0	Topology=o	--	N|0.000	--	--	1
D5EU46	>tr|D5EU46|D5EU46_PRER2 Putative alpha-xylosidase OS=Prevotella ruminicola (strain ATCC 19189 / JCM 8958 / 23) GN=PRU_1865 PE=3 SV=1	17.541	6.2	4	4	Extracellular	Periplasmic	Periplasmic	OuterMembrane	Periplasmic	1.10725	1.53165	1.95544	0.193438	0.212219	Periplasmic	ExpAA=5.75	First60=5.73	PredHel=0	Topology=o	21-1	N|0.001	--	--	1
D5EU54	>tr|D5EU54|D5EU54_PRER2 Putative receptor antigen RagA OS=Prevotella ruminicola (strain ATCC 19189 / JCM 8958 / 23) GN=PRU_1874 PE=3 SV=1	3.0324	3.2	2	3	OuterMembrane	OuterMembrane	OuterMembrane	OuterMembrane	OuterMembrane	0.880559	3.66384	0.0858377	0.301928	0.0678323	OuterMembrane	ExpAA=5.42	First60=5.40	PredHel=0	Topology=o	21-1	Y|1.000	The Outer Membrane Receptor (OMR-TonB Dependent Receptor) Family	30	0.898
D5EU66	>tr|D5EU66|D5EU66_PRER2 Uncharacterized protein OS=Prevotella ruminicola (strain ATCC 19189 / JCM 8958 / 23) GN=PRU_1886 PE=4 SV=1	200.4	3.5	2	2	OuterMembrane	OuterMembrane	OuterMembrane	OuterMembrane	OuterMembrane	0.397772	4.34345	0.0600217	0.150122	0.0486299	OuterMembrane	ExpAA=16.63	First60=16.60	PredHel=1	Topology=i7-29o	21-1	Y|1.000	The Outer Membrane Receptor (OMR-TonB Dependent Receptor) Family	22	0.897
D5EU91	>tr|D5EU91|D5EU91_PRER2 Aspartate aminotransferase OS=Prevotella ruminicola (strain ATCC 19189 / JCM 8958 / 23) GN=aatA PE=3 SV=1	9.3326	13.9	1	4	Periplasmic	Periplasmic	Periplasmic	Cytoplasmic	Cytoplasmic	0.0658699	0.0673093	2.46927	0.173972	2.22358	Periplasmic	ExpAA=0.04	First60=0.00	PredHel=0	Topology=o	27-1	N|0.005	--	--	1
D5EU92	>tr|D5EU92|D5EU92_PRER2 MotA/TolQ/ExbB proton channel family protein OS=Prevotella ruminicola (strain ATCC 19189 / JCM 8958 / 23) GN=PRU_1915 PE=3 SV=1	323.31	27.5	9	9	Periplasmic	OuterMembrane	InnerMembrane	Periplasmic	InnerMembrane	0.891081	0.474252	1.1975	1.98799	0.449182	InnerMembrane	ExpAA=90.24	First60=22.66	PredHel=4	Topology=i20-42o69-91i184-206o226-248i	--	N|0.007	--	--	1
D5EU93	>tr|D5EU93|D5EU93_PRER2 Uncharacterized protein OS=Prevotella ruminicola (strain ATCC 19189 / JCM 8958 / 23) GN=PRU_1916 PE=3 SV=1	174.22	33.7	8	8	Cytoplasmic	Periplasmic	Periplasmic	Cytoplasmic	Cytoplasmic	0.443183	0.164436	1.54358	0.569293	2.27951	Cytoplasmic	ExpAA=15.36	First60=15.36	PredHel=1	Topology=i21-38o	--	N|0.003	--	--	1
D5EU94	>tr|D5EU94|D5EU94_PRER2 Uncharacterized protein OS=Prevotella ruminicola (strain ATCC 19189 / JCM 8958 / 23) GN=PRU_1917 PE=3 SV=1	164.39	20.4	5	5	Periplasmic	Periplasmic	Periplasmic	Periplasmic	Periplasmic	0.50977	0.159705	3.40225	0.344501	0.583777	Periplasmic	ExpAA=21.18	First60=21.17	PredHel=1	Topology=i16-38o	1-39	N|0.015	--	--	1
D5EU95	>tr|D5EU95|D5EU95_PRER2 TonB family protein OS=Prevotella ruminicola (strain ATCC 19189 / JCM 8958 / 23) GN=PRU_1918 PE=4 SV=1	57.662	32.1	6	12	Cytoplasmic	Cytoplasmic	Periplasmic	Periplasmic	Periplasmic	0.241281	0.379734	2.05234	0.216381	2.11027	Cytoplasmic	ExpAA=20.65	First60=20.54	PredHel=1	Topology=i37-56o	--	N|0.011	--	--	1
D5EU96	>tr|D5EU96|D5EU96_PRER2 ABC transporter, periplasmic substrate-binding protein OS=Prevotella ruminicola (strain ATCC 19189 / JCM 8958 / 23) GN=PRU_1919 PE=4 SV=1	1.2725	3.1	1	1	Periplasmic	InnerMembrane	OuterMembrane	Periplasmic	OuterMembrane	0.533852	1.5596	1.75142	0.481367	0.673767	Periplasmic	ExpAA=4.11	First60=4.10	PredHel=0	Topology=o	1-34	N|0.006	--	--	1
D5EU97	>tr|D5EU97|D5EU97_PRER2 Putative tetratricopeptide repeat family protein OS=Prevotella ruminicola (strain ATCC 19189 / JCM 8958 / 23) GN=PRU_1920 PE=4 SV=1	8.2714	9.5	5	5	Periplasmic	Periplasmic	Periplasmic	Periplasmic	Periplasmic	0.320762	0.226299	3.74926	0.0846093	0.619065	Periplasmic	ExpAA=0.10	First60=0.09	PredHel=0	Topology=o	22-1	N|0.029	--	--	1
D5EUA2	>tr|D5EUA2|D5EUA2_PRER2 50S ribosomal protein L19 OS=Prevotella ruminicola (strain ATCC 19189 / JCM 8958 / 23) GN=rplS PE=3 SV=1	2.0694	31.9	0	5	Cytoplasmic	Cytoplasmic	Cytoplasmic	Cytoplasmic	Cytoplasmic	0.382163	0.24573	0.764423	0.326679	3.281	Cytoplasmic	ExpAA=0.00	First60=0.00	PredHel=0	Topology=o	--	N|0.004	--	--	1
D5EUA7	>tr|D5EUA7|D5EUA7_PRER2 Efflux transporter, RND family, MFP subunit OS=Prevotella ruminicola (strain ATCC 19189 / JCM 8958 / 23) GN=PRU_1931 PE=3 SV=1	2.891	8.9	2	3	Cytoplasmic	Periplasmic	OuterMembrane	OuterMembrane	OuterMembrane	0.245494	2.43752	0.833209	0.151217	1.33256	OuterMembrane	ExpAA=19.39	First60=19.38	PredHel=1	Topology=i7-25o	26-1	Y|0.665	--	--	0.99
D5EUB1	>tr|D5EUB1|D5EUB1_PRER2 Transcriptional regulator, GntR family OS=Prevotella ruminicola (strain ATCC 19189 / JCM 8958 / 23) GN=PRU_1935 PE=4 SV=1	1.6603	9.2	1	1	Cytoplasmic	Cytoplasmic	Cytoplasmic	Cytoplasmic	Cytoplasmic	0.108183	0.104386	0.305974	0.158728	4.32273	Cytoplasmic	ExpAA=0.00	First60=0.00	PredHel=0	Topology=o	--	N|0.003	--	--	1
D5EUC3	>tr|D5EUC3|D5EUC3_PRER2 Uncharacterized protein OS=Prevotella ruminicola (strain ATCC 19189 / JCM 8958 / 23) GN=PRU_1947 PE=4 SV=1	75.916	12.1	4	5	Cytoplasmic	Cytoplasmic	Cytoplasmic	Cytoplasmic	Cytoplasmic	0.109412	0.261027	0.485171	0.794904	3.34949	Cytoplasmic	ExpAA=6.17	First60=0.76	PredHel=0	Topology=o	--	N|0.000	--	--	1
D5EUC5	>tr|D5EUC5|D5EUC5_PRER2 RmuC domain protein OS=Prevotella ruminicola (strain ATCC 19189 / JCM 8958 / 23) GN=PRU_1949 PE=4 SV=1	10.071	2.5	1	1	Cytoplasmic	Cytoplasmic	Cytoplasmic	Periplasmic	Cytoplasmic	0.290207	0.138015	0.654779	0.185871	3.73113	Cytoplasmic	ExpAA=19.41	First60=19.38	PredHel=1	Topology=i2-21o	--	N|0.005	--	--	1
D5EUD2	>tr|D5EUD2|D5EUD2_PRER2 Glutamine synthetase, type III OS=Prevotella ruminicola (strain ATCC 19189 / JCM 8958 / 23) GN=glnA_2 PE=3 SV=1	112.89	37.4	14	24	Cytoplasmic	Cytoplasmic	Cytoplasmic	Cytoplasmic	Cytoplasmic	0.0333004	0.067546	0.150888	0.0699932	4.67827	Cytoplasmic	ExpAA=0.01	First60=0.00	PredHel=0	Topology=o	--	N|0.000	--	2	0.948
D5EUD5	>tr|D5EUD5|D5EUD5_PRER2 Glutamate synthase (NADPH), large subunit OS=Prevotella ruminicola (strain ATCC 19189 / JCM 8958 / 23) GN=gltA_2 PE=4 SV=1	26.263	13.9	12	17	Cytoplasmic	Extracellular	Cytoplasmic	InnerMembrane	Cytoplasmic	0.51112	0.602305	0.12583	0.663833	3.09691	Cytoplasmic	ExpAA=1.21	First60=0.00	PredHel=0	Topology=o	--	N|0.000	--	--	1
D5EUE4	>tr|D5EUE4|D5EUE4_PRER2 CTP synthase OS=Prevotella ruminicola (strain ATCC 19189 / JCM 8958 / 23) GN=pyrG PE=3 SV=1	2.9788	7.7	3	3	Cytoplasmic	Cytoplasmic	Cytoplasmic	Cytoplasmic	Cytoplasmic	0.0271184	0.104905	0.088015	0.0206956	4.75927	Cytoplasmic	ExpAA=5.21	First60=5.06	PredHel=0	Topology=o	--	N|0.000	--	--	1
D5EUE6	>tr|D5EUE6|D5EUE6_PRER2 LL-diaminopimelate aminotransferase OS=Prevotella ruminicola (strain ATCC 19189 / JCM 8958 / 23) GN=dapL PE=3 SV=1	3.507	7.8	2	3	Periplasmic	Cytoplasmic	Cytoplasmic	Extracellular	Cytoplasmic	0.604611	0.342668	1.21564	0.1225	2.71458	Cytoplasmic	ExpAA=0.04	First60=0.00	PredHel=0	Topology=o	--	N|0.000	--	--	1
D5EUE7	>tr|D5EUE7|D5EUE7_PRER2 Nitrogen regulatory protein P-II OS=Prevotella ruminicola (strain ATCC 19189 / JCM 8958 / 23) GN=PRU_1975 PE=3 SV=1	13.167	36.5	4	4	Cytoplasmic	Cytoplasmic	Cytoplasmic	Cytoplasmic	Cytoplasmic	0.28684	0.199241	0.538478	0.359047	3.61639	Cytoplasmic	ExpAA=0.00	First60=0.00	PredHel=0	Topology=i	--	N|0.000	--	--	1
D5EUF0	>tr|D5EUF0|D5EUF0_PRER2 Asparagine synthase (Glutamine-hydrolyzing) OS=Prevotella ruminicola (strain ATCC 19189 / JCM 8958 / 23) GN=asnB PE=4 SV=1	3.9316	6	1	3	Cytoplasmic	Cytoplasmic	Cytoplasmic	Cytoplasmic	Cytoplasmic	0.0447061	0.0303109	0.561003	0.0754661	4.28851	Cytoplasmic	ExpAA=0.01	First60=0.00	PredHel=0	Topology=o	--	N|0.000	--	--	1
D5EUK2	>tr|D5EUK2|D5EUK2_PRER2 Acyl-CoA dehydrogenase OS=Prevotella ruminicola (strain ATCC 19189 / JCM 8958 / 23) GN=PRU_2034 PE=3 SV=1	127.39	32.2	10	16	Cytoplasmic	Cytoplasmic	Cytoplasmic	Cytoplasmic	Cytoplasmic	0.0866087	0.191462	0.226001	0.0491463	4.44678	Cytoplasmic	ExpAA=0.03	First60=0.00	PredHel=0	Topology=o	--	N|0.000	--	--	1
D5EUK4	>tr|D5EUK4|D5EUK4_PRER2 Electron transfer flavoprotein, alpha subunit OS=Prevotella ruminicola (strain ATCC 19189 / JCM 8958 / 23) GN=etfA PE=4 SV=1	86.042	43.1	7	15	Cytoplasmic	Cytoplasmic	Cytoplasmic	Cytoplasmic	Cytoplasmic	0.0247799	0.035773	0.197221	0.057567	4.68466	Cytoplasmic	ExpAA=0.01	First60=0.00	PredHel=0	Topology=o	--	N|0.000	--	--	1
D5EUK5	>tr|D5EUK5|D5EUK5_PRER2 Electron transfer flavoprotein, beta subunit OS=Prevotella ruminicola (strain ATCC 19189 / JCM 8958 / 23) GN=etfB PE=4 SV=1	323.31	63.4	5	16	Cytoplasmic	Periplasmic	Periplasmic	Cytoplasmic	Periplasmic	0.151045	0.104417	2.76564	0.0821858	1.89671	Periplasmic	ExpAA=0.01	First60=0.00	PredHel=0	Topology=o	--	N|0.008	--	--	0.999
D5EUL0	>tr|D5EUL0|D5EUL0_PRER2 Meso-diaminopimelate D-dehydrogenase OS=Prevotella ruminicola (strain ATCC 19189 / JCM 8958 / 23) GN=PRU_2042 PE=3 SV=1	36.72	64.2	10	15	Cytoplasmic	Cytoplasmic	Cytoplasmic	Cytoplasmic	Cytoplasmic	0.263098	0.0888314	0.141151	0.0782581	4.42866	Cytoplasmic	ExpAA=0.02	First60=0.01	PredHel=0	Topology=o	--	N|0.002	--	--	1
D5EUM5	>tr|D5EUM5|D5EUM5_PRER2 Efflux transporter, RND family, MFP subunit OS=Prevotella ruminicola (strain ATCC 19189 / JCM 8958 / 23) GN=PRU_2057 PE=3 SV=1	6.1305	11	3	3	Extracellular	OuterMembrane	OuterMembrane	Extracellular	OuterMembrane	1.86732	2.12589	0.391934	0.148504	0.466346	OuterMembrane	ExpAA=19.55	First60=19.49	PredHel=1	Topology=i13-32o	--	Y|1.000	The Outer Membrane Factor (OMF) Family	--	0.996
D5EUM6	>tr|D5EUM6|D5EUM6_PRER2 ABC transporter, ATP-binding protein OS=Prevotella ruminicola (strain ATCC 19189 / JCM 8958 / 23) GN=PRU_2058 PE=4 SV=1	4.4611	17.5	3	3	OuterMembrane	Cytoplasmic	Cytoplasmic	Cytoplasmic	Cytoplasmic	0.211745	0.955634	0.121842	0.408002	3.30278	Cytoplasmic	ExpAA=0.01	First60=0.00	PredHel=0	Topology=o	--	N|0.002	--	--	1
D5EUN0	>tr|D5EUN0|D5EUN0_PRER2 Fructose-1,6-bisphosphate aldolase, class II OS=Prevotella ruminicola (strain ATCC 19189 / JCM 8958 / 23) GN=fba PE=3 SV=1	37.1	36	2	11	Cytoplasmic	Cytoplasmic	Cytoplasmic	Periplasmic	Cytoplasmic	0.0327464	0.0540654	1.52138	0.0198403	3.37197	Cytoplasmic	ExpAA=0.13	First60=0.13	PredHel=0	Topology=o	--	N|0.006	--	--	1
D5EUN1	>tr|D5EUN1|D5EUN1_PRER2 Glycosyl hydrolase, family 43 OS=Prevotella ruminicola (strain ATCC 19189 / JCM 8958 / 23) GN=PRU_2063 PE=3 SV=1	3.1256	2.3	1	1	Extracellular	Periplasmic	Extracellular	OuterMembrane	Extracellular	2.14085	1.12515	1.63527	0.0118917	0.0868358	Extracellular	ExpAA=0.06	First60=0.06	PredHel=0	Topology=o	26-1	N|0.039	--	4	0.954
D5EUN4	>tr|D5EUN4|D5EUN4_PRER2 SPFH domain / Band 7 family OS=Prevotella ruminicola (strain ATCC 19189 / JCM 8958 / 23) GN=PRU_2066 PE=4 SV=1	3.7285	10.4	2	2	Cytoplasmic	Periplasmic	Cytoplasmic	OuterMembrane	Cytoplasmic	0.878713	0.59133	1.31033	0.233976	1.98565	Cytoplasmic	ExpAA=0.06	First60=0.05	PredHel=0	Topology=o	--	N|0.004	--	--	1
D5EUN9	>tr|D5EUN9|D5EUN9_PRER2 Putative glutamine synthetase OS=Prevotella ruminicola (strain ATCC 19189 / JCM 8958 / 23) GN=PRU_2071 PE=3 SV=1	1.6238	2.6	1	1	Cytoplasmic	Periplasmic	Cytoplasmic	Periplasmic	Cytoplasmic	0.242164	0.09582	1.6507	0.439825	2.57149	Cytoplasmic	ExpAA=0.02	First60=0.00	PredHel=0	Topology=o	--	N|0.002	--	--	1
D5EUP8	>tr|D5EUP8|D5EUP8_PRER2 O-acetylhomoserine aminocarboxypropyltransferase/cysteine synthase family protein OS=Prevotella ruminicola (strain ATCC 19189 / JCM 8958 / 23) GN=PRU_2080 PE=3 SV=1	12.562	16.4	4	5	Periplasmic	Cytoplasmic	Cytoplasmic	Cytoplasmic	Cytoplasmic	0.161267	0.110292	1.30769	0.049405	3.37135	Cytoplasmic	ExpAA=0.13	First60=0.00	PredHel=0	Topology=o	--	N|0.000	--	--	1
D5EUQ2	>tr|D5EUQ2|D5EUQ2_PRER2 Glutamate dehydrogenase OS=Prevotella ruminicola (strain ATCC 19189 / JCM 8958 / 23) GN=PRU_2084 PE=3 SV=1	62.898	41.3	5	15	Cytoplasmic	Cytoplasmic	Cytoplasmic	Cytoplasmic	Cytoplasmic	0.163618	0.138396	0.880073	0.0625562	3.75536	Cytoplasmic	ExpAA=0.03	First60=0.00	PredHel=0	Topology=o	--	N|0.011	--	--	1
D5EUQ5	>tr|D5EUQ5|D5EUQ5_PRER2 50S ribosomal protein L17 OS=Prevotella ruminicola (strain ATCC 19189 / JCM 8958 / 23) GN=rplQ PE=3 SV=1	74.17	58.5	2	11	Periplasmic	Periplasmic	Periplasmic	Cytoplasmic	Periplasmic	0.349811	0.290128	2.11763	0.335194	1.90724	Periplasmic	ExpAA=0.41	First60=0.41	PredHel=0	Topology=o	1-41	N|0.006	--	--	1
D5EUQ6	>tr|D5EUQ6|D5EUQ6_PRER2 DNA-directed RNA polymerase subunit alpha OS=Prevotella ruminicola (strain ATCC 19189 / JCM 8958 / 23) GN=rpoA PE=3 SV=1	76.266	58.5	2	19	Cytoplasmic	Cytoplasmic	Cytoplasmic	Periplasmic	Cytoplasmic	0.244444	0.476072	0.815409	0.0461147	3.41796	Cytoplasmic	ExpAA=0.00	First60=0.00	PredHel=0	Topology=o	--	N|0.000	--	--	1
D5EUQ7	>tr|D5EUQ7|D5EUQ7_PRER2 30S ribosomal protein S4 OS=Prevotella ruminicola (strain ATCC 19189 / JCM 8958 / 23) GN=rpsD PE=3 SV=1	323.31	76.7	5	21	Cytoplasmic	Cytoplasmic	Cytoplasmic	Cytoplasmic	Periplasmic	0.0954034	0.107329	1.25095	0.48502	3.0613	Cytoplasmic	ExpAA=0.00	First60=0.00	PredHel=0	Topology=o	--	N|0.000	--	--	0.999
D5EUQ8	>tr|D5EUQ8|D5EUQ8_PRER2 30S ribosomal protein S11 OS=Prevotella ruminicola (strain ATCC 19189 / JCM 8958 / 23) GN=rpsK PE=3 SV=1	8.8959	18.6	0	3	Periplasmic	Cytoplasmic	Periplasmic	Cytoplasmic	Cytoplasmic	0.79445	0.171465	1.24819	0.337994	2.4479	Cytoplasmic	ExpAA=0.06	First60=0.06	PredHel=0	Topology=i	--	N|0.003	--	--	1
D5EUQ9	>tr|D5EUQ9|D5EUQ9_PRER2 30S ribosomal protein S13 OS=Prevotella ruminicola (strain ATCC 19189 / JCM 8958 / 23) GN=rpsM PE=3 SV=1	186.36	57.1	0	12	Cytoplasmic	Cytoplasmic	Cytoplasmic	Periplasmic	Cytoplasmic	0.524393	0.425524	1.35929	0.286716	2.40408	Cytoplasmic	ExpAA=0.01	First60=0.01	PredHel=0	Topology=o	--	N|0.006	--	--	1
D5EUR3	>tr|D5EUR3|D5EUR3_PRER2 Protein translocase subunit SecY OS=Prevotella ruminicola (strain ATCC 19189 / JCM 8958 / 23) GN=secY PE=3 SV=1	27.868	12.1	2	5	InnerMembrane	InnerMembrane	InnerMembrane	InnerMembrane	InnerMembrane	0.000579236	0.00120644	0.00252383	4.99389	0.0018048	InnerMembrane	ExpAA=219.34	First60=22.13	PredHel=10	Topology=i21-43o75-97i117-136o151-173i180-202o217-239i269-291o311-333i372-391o396-418i	--	N|0.000	--	--	1
D5EUR4	>tr|D5EUR4|D5EUR4_PRER2 50S ribosomal protein L15 OS=Prevotella ruminicola (strain ATCC 19189 / JCM 8958 / 23) GN=rplO PE=3 SV=1	323.31	64.2	2	10	Periplasmic	Cytoplasmic	Cytoplasmic	Cytoplasmic	Cytoplasmic	0.621605	0.296308	0.909491	0.251405	2.92119	Cytoplasmic	ExpAA=0.00	First60=0.00	PredHel=0	Topology=o	--	N|0.012	--	--	1
D5EUR5	>tr|D5EUR5|D5EUR5_PRER2 50S ribosomal protein L30 OS=Prevotella ruminicola (strain ATCC 19189 / JCM 8958 / 23) GN=rpmD PE=3 SV=1	68.947	72.4	5	7	Cytoplasmic	Cytoplasmic	Cytoplasmic	Cytoplasmic	Cytoplasmic	0.512319	0.223036	0.90989	0.401559	2.9532	Cytoplasmic	ExpAA=0.00	First60=0.00	PredHel=0	Topology=i	--	N|0.000	--	--	1
D5EUR6	>tr|D5EUR6|D5EUR6_PRER2 30S ribosomal protein S5 OS=Prevotella ruminicola (strain ATCC 19189 / JCM 8958 / 23) GN=rpsE PE=3 SV=1	176.77	64.3	3	11	Cytoplasmic	Periplasmic	Cytoplasmic	InnerMembrane	Cytoplasmic	0.614586	0.28411	1.28678	0.802796	2.01173	Cytoplasmic	ExpAA=14.74	First60=12.68	PredHel=0	Topology=o	--	N|0.005	--	--	1
D5EUR7	>tr|D5EUR7|D5EUR7_PRER2 50S ribosomal protein L18 OS=Prevotella ruminicola (strain ATCC 19189 / JCM 8958 / 23) GN=rplR PE=3 SV=1	81.421	65.8	6	11	Cytoplasmic	Cytoplasmic	Cytoplasmic	Cytoplasmic	OuterMembrane	0.349741	0.873738	1.06246	0.299294	2.41477	Cytoplasmic	ExpAA=0.00	First60=0.00	PredHel=0	Topology=i	--	N|0.000	--	--	1
D5EUR8	>tr|D5EUR8|D5EUR8_PRER2 50S ribosomal protein L6 OS=Prevotella ruminicola (strain ATCC 19189 / JCM 8958 / 23) GN=rplF PE=3 SV=1	254.55	60.8	4	12	Cytoplasmic	Cytoplasmic	Cytoplasmic	Periplasmic	Cytoplasmic	0.158666	0.477782	1.10424	0.335292	2.92402	Cytoplasmic	ExpAA=0.01	First60=0.00	PredHel=0	Topology=o	--	N|0.002	--	--	1
D5EUS0	>tr|D5EUS0|D5EUS0_PRER2 30S ribosomal protein S14 OS=Prevotella ruminicola (strain ATCC 19189 / JCM 8958 / 23) GN=rpsN PE=3 SV=1	3.2311	36	1	5	Periplasmic	Cytoplasmic	Cytoplasmic	Cytoplasmic	Cytoplasmic	0.403663	0.279488	1.15575	0.371318	2.78978	Cytoplasmic	ExpAA=0.00	First60=0.00	PredHel=0	Topology=i	--	N|0.000	--	--	1
D5EUS1	>tr|D5EUS1|D5EUS1_PRER2 50S ribosomal protein L5 OS=Prevotella ruminicola (strain ATCC 19189 / JCM 8958 / 23) GN=rplE PE=3 SV=1	308.54	61.1	8	18	Cytoplasmic	Cytoplasmic	Cytoplasmic	Cytoplasmic	Cytoplasmic	0.19793	0.190292	1.10355	0.410774	3.09746	Cytoplasmic	ExpAA=0.00	First60=0.00	PredHel=0	Topology=o	--	N|0.005	--	--	1
D5EUS2	>tr|D5EUS2|D5EUS2_PRER2 50S ribosomal protein L24 OS=Prevotella ruminicola (strain ATCC 19189 / JCM 8958 / 23) GN=rplX PE=3 SV=1	1.3884	32.4	1	6	Periplasmic	Cytoplasmic	Periplasmic	Cytoplasmic	Periplasmic	0.406597	0.197544	2.19527	0.245089	1.9555	Periplasmic	ExpAA=0.00	First60=0.00	PredHel=0	Topology=i	--	N|0.000	--	--	1
D5EUS3	>tr|D5EUS3|D5EUS3_PRER2 50S ribosomal protein L14 OS=Prevotella ruminicola (strain ATCC 19189 / JCM 8958 / 23) GN=rplN PE=3 SV=1	62.378	60.3	3	9	Cytoplasmic	Cytoplasmic	Cytoplasmic	Cytoplasmic	Cytoplasmic	0.190539	0.391286	0.329961	0.378723	3.70949	Cytoplasmic	ExpAA=0.01	First60=0.01	PredHel=0	Topology=o	--	N|0.023	--	--	1
D5EUS5	>tr|D5EUS5|D5EUS5_PRER2 50S ribosomal protein L29 OS=Prevotella ruminicola (strain ATCC 19189 / JCM 8958 / 23) GN=rpmC PE=3 SV=1	29.147	42.2	2	2	Cytoplasmic	Cytoplasmic	Cytoplasmic	Cytoplasmic	Cytoplasmic	0.484038	0.2239	0.707711	0.340405	3.24395	Cytoplasmic	ExpAA=0.00	First60=0.00	PredHel=0	Topology=o	--	N|0.000	--	--	1
D5EUS6	>tr|D5EUS6|D5EUS6_PRER2 50S ribosomal protein L16 OS=Prevotella ruminicola (strain ATCC 19189 / JCM 8958 / 23) GN=rplP PE=3 SV=1	40.254	52.8	3	8	InnerMembrane	Cytoplasmic	Periplasmic	Cytoplasmic	InnerMembrane	0.337432	0.220183	1.31347	0.792959	2.33596	Cytoplasmic	ExpAA=0.03	First60=0.02	PredHel=0	Topology=i	--	N|0.001	--	--	1
D5EUS7	>tr|D5EUS7|D5EUS7_PRER2 30S ribosomal protein S3 OS=Prevotella ruminicola (strain ATCC 19189 / JCM 8958 / 23) GN=rpsC PE=3 SV=1	318.63	59.6	6	15	Cytoplasmic	Cytoplasmic	Cytoplasmic	Periplasmic	Cytoplasmic	0.21345	0.187605	0.873205	0.513641	3.2121	Cytoplasmic	ExpAA=0.02	First60=0.00	PredHel=0	Topology=o	--	N|0.003	--	--	1
D5EUS8	>tr|D5EUS8|D5EUS8_PRER2 50S ribosomal protein L22 OS=Prevotella ruminicola (strain ATCC 19189 / JCM 8958 / 23) GN=rplV PE=3 SV=1	29.44	51.9	3	10	Cytoplasmic	Cytoplasmic	Cytoplasmic	Cytoplasmic	Cytoplasmic	0.310451	0.219962	1.26156	0.430655	2.77738	Cytoplasmic	ExpAA=0.00	First60=0.00	PredHel=0	Topology=o	--	N|0.002	--	--	0.999
D5EUS9	>tr|D5EUS9|D5EUS9_PRER2 30S ribosomal protein S19 OS=Prevotella ruminicola (strain ATCC 19189 / JCM 8958 / 23) GN=rpsS PE=3 SV=1	79.056	83	0	13	Periplasmic	Periplasmic	Periplasmic	Cytoplasmic	Periplasmic	0.818543	0.173451	2.28914	0.296037	1.42283	Periplasmic	ExpAA=0.01	First60=0.01	PredHel=0	Topology=o	--	N|0.000	--	--	1
D5EUT0	>tr|D5EUT0|D5EUT0_PRER2 50S ribosomal protein L2 OS=Prevotella ruminicola (strain ATCC 19189 / JCM 8958 / 23) GN=rplB PE=3 SV=1	179.63	36	1	10	Periplasmic	Periplasmic	Periplasmic	Periplasmic	Periplasmic	1.07765	0.308172	2.37279	0.41289	0.828493	Periplasmic	ExpAA=0.01	First60=0.00	PredHel=0	Topology=o	--	N|0.006	--	--	1
D5EUT1	>tr|D5EUT1|D5EUT1_PRER2 50S ribosomal protein L23 OS=Prevotella ruminicola (strain ATCC 19189 / JCM 8958 / 23) GN=rplW PE=3 SV=1	3.4664	27.8	2	3	Cytoplasmic	Cytoplasmic	Cytoplasmic	Periplasmic	Cytoplasmic	0.602101	0.417927	1.42158	0.266167	2.29222	Cytoplasmic	ExpAA=0.00	First60=0.00	PredHel=0	Topology=o	--	N|0.000	--	--	1
D5EUT2	>tr|D5EUT2|D5EUT2_PRER2 50S ribosomal protein L4 OS=Prevotella ruminicola (strain ATCC 19189 / JCM 8958 / 23) GN=rplD PE=3 SV=1	86.712	49.3	4	9	OuterMembrane	Periplasmic	Cytoplasmic	Cytoplasmic	Cytoplasmic	0.843301	0.77913	0.935715	0.0962812	2.34557	Cytoplasmic	ExpAA=0.00	First60=0.00	PredHel=0	Topology=o	--	N|0.019	--	--	1
D5EUT3	>tr|D5EUT3|D5EUT3_PRER2 50S ribosomal protein L3 OS=Prevotella ruminicola (strain ATCC 19189 / JCM 8958 / 23) GN=rplC PE=3 SV=1	109.52	65.7	7	15	Cytoplasmic	Cytoplasmic	Periplasmic	Periplasmic	Periplasmic	0.668832	0.200332	2.50652	0.147027	1.47728	Periplasmic	ExpAA=0.01	First60=0.00	PredHel=0	Topology=o	26-1	N|0.031	--	--	0.964
D5EUU7	>tr|D5EUU7|D5EUU7_PRER2 30S ribosomal protein S10 OS=Prevotella ruminicola (strain ATCC 19189 / JCM 8958 / 23) GN=rpsJ PE=3 SV=1	58.704	71.3	0	11	Cytoplasmic	Cytoplasmic	Cytoplasmic	Cytoplasmic	Periplasmic	0.403199	0.555297	0.986052	0.27015	2.7853	Cytoplasmic	ExpAA=0.02	First60=0.02	PredHel=0	Topology=i	--	N|0.000	--	--	1
D5EUV0	>tr|D5EUV0|D5EUV0_PRER2 OmpA family protein OS=Prevotella ruminicola (strain ATCC 19189 / JCM 8958 / 23) GN=PRU_0003 PE=4 SV=1	50.784	25.3	8	8	Periplasmic	OuterMembrane	Periplasmic	Periplasmic	OuterMembrane	0.57806	2.38342	1.51513	0.0978316	0.425564	OuterMembrane	ExpAA=0.78	First60=0.17	PredHel=0	Topology=o	21-1	Y|0.978	--	10	0.895
D5EUV1	>tr|D5EUV1|D5EUV1_PRER2 Putative lipoprotein OS=Prevotella ruminicola (strain ATCC 19189 / JCM 8958 / 23) GN=PRU_0004 PE=4 SV=1	143.11	18.8	10	10	Extracellular	Extracellular	OuterMembrane	OuterMembrane	Extracellular	2.42532	1.84883	0.409754	0.0665725	0.249526	Extracellular	ExpAA=6.38	First60=6.36	PredHel=0	Topology=o	23-1	N|0.025	--	8	0.919
D5EUV5	>tr|D5EUV5|D5EUV5_PRER2 Alanine--tRNA ligase OS=Prevotella ruminicola (strain ATCC 19189 / JCM 8958 / 23) GN=alaS PE=3 SV=1	10.665	14.1	4	10	Cytoplasmic	Cytoplasmic	Cytoplasmic	Cytoplasmic	Cytoplasmic	0.136462	0.196697	0.397236	0.314151	3.95545	Cytoplasmic	ExpAA=0.01	First60=0.00	PredHel=0	Topology=o	--	N|0.000	--	--	1
D5EUV6	>tr|D5EUV6|D5EUV6_PRER2 Transcriptional regulator, MerR family OS=Prevotella ruminicola (strain ATCC 19189 / JCM 8958 / 23) GN=PRU_0010 PE=4 SV=1	2.6791	28.7	3	3	Cytoplasmic	Cytoplasmic	Cytoplasmic	Cytoplasmic	Cytoplasmic	0.183183	0.148678	0.43506	0.649428	3.58365	Cytoplasmic	ExpAA=0.00	First60=0.00	PredHel=0	Topology=o	--	N|0.000	--	--	1
D5EUW2	>tr|D5EUW2|D5EUW2_PRER2 ParB-like protein OS=Prevotella ruminicola (strain ATCC 19189 / JCM 8958 / 23) GN=PRU_0016 PE=3 SV=1	1.9178	6.8	2	2	Cytoplasmic	Cytoplasmic	Cytoplasmic	Cytoplasmic	Cytoplasmic	0.476173	0.39798	0.415358	0.389427	3.32106	Cytoplasmic	ExpAA=0.00	First60=0.00	PredHel=0	Topology=o	--	N|0.003	--	--	1
D5EUW4	>tr|D5EUW4|D5EUW4_PRER2 Elongation factor G OS=Prevotella ruminicola (strain ATCC 19189 / JCM 8958 / 23) GN=fusA PE=3 SV=1	320.15	50.3	14	28	Cytoplasmic	Cytoplasmic	Cytoplasmic	Cytoplasmic	Cytoplasmic	0.0781956	0.256769	0.940101	0.0644953	3.66044	Cytoplasmic	ExpAA=0.03	First60=0.00	PredHel=0	Topology=o	--	N|0.000	--	--	1
D5EUW5	>tr|D5EUW5|D5EUW5_PRER2 30S ribosomal protein S7 OS=Prevotella ruminicola (strain ATCC 19189 / JCM 8958 / 23) GN=rpsG PE=3 SV=1	73.229	69.6	3	18	Periplasmic	Periplasmic	Cytoplasmic	Cytoplasmic	Periplasmic	0.429967	0.158774	2.04055	0.290615	2.0801	Cytoplasmic	ExpAA=0.00	First60=0.00	PredHel=0	Topology=i	--	N|0.000	--	--	1
D5EUW6	>tr|D5EUW6|D5EUW6_PRER2 30S ribosomal protein S12 OS=Prevotella ruminicola (strain ATCC 19189 / JCM 8958 / 23) GN=rpsL PE=3 SV=1	163.2	46.8	0	8	Periplasmic	Cytoplasmic	Cytoplasmic	Periplasmic	Periplasmic	0.734567	0.392085	2.20948	0.296656	1.36721	Periplasmic	ExpAA=0.00	First60=0.00	PredHel=0	Topology=o	--	N|0.003	--	--	1
D5EUW7	>tr|D5EUW7|D5EUW7_PRER2 DNA-directed RNA polymerase subunit beta OS=Prevotella ruminicola (strain ATCC 19189 / JCM 8958 / 23) GN=rpoC PE=3 SV=1	232.02	31.9	6	40	Cytoplasmic	Extracellular	Cytoplasmic	InnerMembrane	Cytoplasmic	0.484815	0.665676	0.1116	0.609769	3.12814	Cytoplasmic	ExpAA=0.16	First60=0.00	PredHel=0	Topology=o	--	N|0.000	--	--	1
D5EUW8	>tr|D5EUW8|D5EUW8_PRER2 DNA-directed RNA polymerase subunit beta OS=Prevotella ruminicola (strain ATCC 19189 / JCM 8958 / 23) GN=rpoB PE=3 SV=1	323.31	35.8	9	46	Cytoplasmic	OuterMembrane	Cytoplasmic	OuterMembrane	Cytoplasmic	0.417655	0.663382	0.135695	0.588949	3.19432	Cytoplasmic	ExpAA=0.03	First60=0.00	PredHel=0	Topology=o	--	N|0.000	--	--	1
D5EUW9	>tr|D5EUW9|D5EUW9_PRER2 50S ribosomal protein L7/L12 OS=Prevotella ruminicola (strain ATCC 19189 / JCM 8958 / 23) GN=rplL PE=3 SV=1	323.31	59.5	3	8	Periplasmic	Periplasmic	Cytoplasmic	Cytoplasmic	Cytoplasmic	0.579497	0.253554	1.49047	0.46473	2.21175	Cytoplasmic	ExpAA=0.06	First60=0.06	PredHel=0	Topology=o	--	N|0.073	--	--	1
D5EUX0	>tr|D5EUX0|D5EUX0_PRER2 Ribosomal protein L10 OS=Prevotella ruminicola (strain ATCC 19189 / JCM 8958 / 23) GN=rplJ PE=3 SV=1	323.31	74.3	9	11	Cytoplasmic	Cytoplasmic	Cytoplasmic	Cytoplasmic	Cytoplasmic	0.168245	0.0767492	0.35724	0.101677	4.29609	Cytoplasmic	ExpAA=0.01	First60=0.00	PredHel=0	Topology=o	--	N|0.002	--	--	1
D5EUX1	>tr|D5EUX1|D5EUX1_PRER2 50S ribosomal protein L1 OS=Prevotella ruminicola (strain ATCC 19189 / JCM 8958 / 23) GN=rplA PE=3 SV=1	54.331	57	4	12	Periplasmic	Periplasmic	Cytoplasmic	Cytoplasmic	Cytoplasmic	0.0853917	0.123146	2.33234	0.119347	2.33978	Cytoplasmic	ExpAA=0.03	First60=0.00	PredHel=0	Topology=o	--	N|0.002	--	--	1
D5EUX2	>tr|D5EUX2|D5EUX2_PRER2 50S ribosomal protein L11 OS=Prevotella ruminicola (strain ATCC 19189 / JCM 8958 / 23) GN=rplK PE=3 SV=1	16.029	61	1	9	Periplasmic	Periplasmic	Periplasmic	Periplasmic	Periplasmic	0.110408	0.0941588	4.16906	0.189869	0.436504	Periplasmic	ExpAA=0.01	First60=0.00	PredHel=0	Topology=o	--	N|0.002	--	--	1
D5EUX3	>tr|D5EUX3|D5EUX3_PRER2 Transcription termination/antitermination protein NusG OS=Prevotella ruminicola (strain ATCC 19189 / JCM 8958 / 23) GN=nusG PE=3 SV=1	48.925	33.7	5	5	Cytoplasmic	Cytoplasmic	Periplasmic	Cytoplasmic	Cytoplasmic	0.111037	0.314573	0.833523	0.342716	3.39815	Cytoplasmic	ExpAA=0.07	First60=0.00	PredHel=0	Topology=o	--	N|0.001	--	--	1
D5EUX5	>tr|D5EUX5|D5EUX5_PRER2 Elongation factor Tu OS=Prevotella ruminicola (strain ATCC 19189 / JCM 8958 / 23) GN=tuf PE=3 SV=1	323.31	56.9	0	23	Cytoplasmic	Cytoplasmic	Cytoplasmic	Cytoplasmic	Cytoplasmic	0.01803	0.00220997	0.0236847	0.00919619	4.94688	Cytoplasmic	ExpAA=0.05	First60=0.01	PredHel=0	Topology=o	--	N|0.001	--	--	1
D5EUX8	>tr|D5EUX8|D5EUX8_PRER2 30S ribosomal protein S21 OS=Prevotella ruminicola (strain ATCC 19189 / JCM 8958 / 23) GN=rpsU PE=3 SV=1	47.082	61.9	4	9	Periplasmic	Cytoplasmic	Cytoplasmic	Cytoplasmic	Cytoplasmic	0.720023	0.309692	1.17947	0.396543	2.39427	Cytoplasmic	ExpAA=0.00	First60=0.00	PredHel=0	Topology=o	--	N|0.000	--	--	1
D5EUY6	>tr|D5EUY6|D5EUY6_PRER2 Putative malate dehydrogenase OS=Prevotella ruminicola (strain ATCC 19189 / JCM 8958 / 23) GN=PRU_2158 PE=3 SV=1	18.066	22.3	4	6	Periplasmic	Periplasmic	Periplasmic	Periplasmic	Periplasmic	0.21116	0.0361101	3.39715	0.526907	0.828677	Periplasmic	ExpAA=10.88	First60=10.69	PredHel=0	Topology=o	--	N|0.000	--	--	1
D5EUZ5	>tr|D5EUZ5|D5EUZ5_PRER2 Glutamate--tRNA ligase OS=Prevotella ruminicola (strain ATCC 19189 / JCM 8958 / 23) GN=gltX PE=3 SV=1	7.8699	10.5	3	5	Cytoplasmic	Cytoplasmic	Cytoplasmic	Cytoplasmic	Cytoplasmic	0.00391214	0.0347844	0.0430737	0.0260947	4.89213	Cytoplasmic	ExpAA=0.08	First60=0.06	PredHel=0	Topology=o	--	N|0.001	--	--	0.999
D5EV18	>tr|D5EV18|D5EV18_PRER2 ATP:cob(I)alamin adenosyltransferase OS=Prevotella ruminicola (strain ATCC 19189 / JCM 8958 / 23) GN=PRU_2190 PE=4 SV=1	1.4129	5.3	1	1	Cytoplasmic	Cytoplasmic	Cytoplasmic	Cytoplasmic	Cytoplasmic	0.0740482	0.337875	0.556935	0.204047	3.82709	Cytoplasmic	ExpAA=0.01	First60=0.00	PredHel=0	Topology=o	--	N|0.007	--	--	1
D5EV22	>tr|D5EV22|D5EV22_PRER2 Argininosuccinate synthase OS=Prevotella ruminicola (strain ATCC 19189 / JCM 8958 / 23) GN=argG PE=4 SV=1	22.586	25.2	6	7	Cytoplasmic	Cytoplasmic	Cytoplasmic	Cytoplasmic	Cytoplasmic	0.31451	0.188385	0.268374	0.0405697	4.18816	Cytoplasmic	ExpAA=0.02	First60=0.01	PredHel=0	Topology=o	22-1	N|0.201	--	--	1
D5EV23	>tr|D5EV23|D5EV23_PRER2 N-acetyl-gamma-glutamyl-phosphate reductase OS=Prevotella ruminicola (strain ATCC 19189 / JCM 8958 / 23) GN=argC PE=3 SV=1	4.1246	11.5	1	3	Cytoplasmic	Cytoplasmic	Cytoplasmic	Cytoplasmic	Cytoplasmic	0.151198	0.0773655	0.793276	0.238052	3.74011	Cytoplasmic	ExpAA=0.24	First60=0.03	PredHel=0	Topology=o	--	N|0.001	--	--	1
D5EV24	>tr|D5EV24|D5EV24_PRER2 Acetylornithine transaminase OS=Prevotella ruminicola (strain ATCC 19189 / JCM 8958 / 23) GN=argD PE=3 SV=1	6.6125	11.1	2	3	Cytoplasmic	Cytoplasmic	Cytoplasmic	Cytoplasmic	Cytoplasmic	0.0153335	0.0133978	0.0515116	0.0697886	4.84997	Cytoplasmic	ExpAA=0.01	First60=0.00	PredHel=0	Topology=o	--	N|0.000	--	--	1
W5QT93	>tr|W5QT93|W5QT93_9BACT Ornithine carbamoyltransferase OS=Prevotella sp. Sc00028 PE=3 SV=1	1.4178	10.6	2	2	Cytoplasmic	Cytoplasmic	Cytoplasmic	Cytoplasmic	Periplasmic	0.027577	0.0199084	1.42135	0.267851	3.26332	Cytoplasmic	ExpAA=0.06	First60=0.01	PredHel=0	Topology=o	--	N|0.000	--	--	1
D5EV46	>tr|D5EV46|D5EV46_PRER2 Uncharacterized protein OS=Prevotella ruminicola (strain ATCC 19189 / JCM 8958 / 23) GN=PRU_2223 PE=4 SV=1	4.7758	6.5	2	2	Extracellular	Extracellular	OuterMembrane	Extracellular	Extracellular	3.45508	1.50915	0.0256565	0.00367157	0.00643439	Extracellular	ExpAA=0.01	First60=0.00	PredHel=0	Topology=o	--	N|0.019	--	14	0.805
D5EV47	>tr|D5EV47|D5EV47_PRER2 Putative lipoprotein OS=Prevotella ruminicola (strain ATCC 19189 / JCM 8958 / 23) GN=PRU_2224 PE=4 SV=1	9.3676	5	3	3	OuterMembrane	Extracellular	Extracellular	OuterMembrane	Extracellular	2.72476	1.96449	0.2435	0.0288271	0.0384174	Extracellular	ExpAA=0.60	First60=0.32	PredHel=0	Topology=o	1-41	N|0.109	--	4	0.957
D5EV49	>tr|D5EV49|D5EV49_PRER2 Uncharacterized protein OS=Prevotella ruminicola (strain ATCC 19189 / JCM 8958 / 23) GN=PRU_2226 PE=4 SV=1	3.0377	3.8	3	3	OuterMembrane	OuterMembrane	OuterMembrane	OuterMembrane	OuterMembrane	0.311474	4.20451	0.271865	0.150459	0.0616884	OuterMembrane	ExpAA=0.05	First60=0.04	PredHel=0	Topology=o	--	Y|1.000	The Outer Membrane Receptor (OMR-TonB Dependent Receptor) Family	34	0.855
D5EV50	>tr|D5EV50|D5EV50_PRER2 Putative lipoprotein OS=Prevotella ruminicola (strain ATCC 19189 / JCM 8958 / 23) GN=PRU_2227 PE=4 SV=1	2.7618	3	2	2	OuterMembrane	OuterMembrane	Extracellular	Extracellular	OuterMembrane	1.39015	2.02607	0.78828	0.15292	0.642579	OuterMembrane	ExpAA=17.40	First60=17.39	PredHel=1	Topology=i7-25o	25-1	N|0.005	--	8	0.888
D5EV62	>tr|D5EV62|D5EV62_PRER2 Elongation factor P OS=Prevotella ruminicola (strain ATCC 19189 / JCM 8958 / 23) GN=efp PE=3 SV=1	-2	44.1	2	7	Cytoplasmic	Cytoplasmic	Cytoplasmic	Cytoplasmic	Cytoplasmic	0.246853	0.120529	0.30634	0.180637	4.14564	Cytoplasmic	ExpAA=0.00	First60=0.00	PredHel=0	Topology=o	--	N|0.002	--	--	1
D5EV76	>tr|D5EV76|D5EV76_PRER2 Kinase, pfkB family OS=Prevotella ruminicola (strain ATCC 19189 / JCM 8958 / 23) GN=PRU_2255 PE=4 SV=1	2.0419	2.9	1	1	Cytoplasmic	Periplasmic	Periplasmic	Cytoplasmic	Cytoplasmic	0.179918	0.209019	1.80665	0.20414	2.60027	Cytoplasmic	ExpAA=0.07	First60=0.00	PredHel=0	Topology=o	--	N|0.001	--	--	1
D5EV81	>tr|D5EV81|D5EV81_PRER2 Phosphate acetyltransferase OS=Prevotella ruminicola (strain ATCC 19189 / JCM 8958 / 23) GN=pta PE=4 SV=1	91.433	45.5	1	12	Cytoplasmic	Cytoplasmic	Cytoplasmic	Cytoplasmic	Cytoplasmic	0.0102646	0.0173018	0.490174	0.121163	4.3611	Cytoplasmic	ExpAA=0.01	First60=0.00	PredHel=0	Topology=o	--	N|0.009	--	--	1
D5EV87	>tr|D5EV87|D5EV87_PRER2 Putative keto/oxoacid ferredoxin oxidoreductase, alpha subunit OS=Prevotella ruminicola (strain ATCC 19189 / JCM 8958 / 23) GN=PRU_2267 PE=4 SV=1	226.7	34.1	2	16	Periplasmic	Periplasmic	Periplasmic	Cytoplasmic	Periplasmic	0.0423968	0.132311	3.67894	0.259178	0.887176	Periplasmic	ExpAA=0.14	First60=0.08	PredHel=0	Topology=o	--	N|0.000	--	--	1
D5EV93	>tr|D5EV93|D5EV93_PRER2 Sensor histidine kinase OS=Prevotella ruminicola (strain ATCC 19189 / JCM 8958 / 23) GN=PRU_0022 PE=4 SV=1	-2	3.6	1	1	Cytoplasmic	Cytoplasmic	Cytoplasmic	Cytoplasmic	Cytoplasmic	0.0513271	0.158511	0.371506	0.618791	3.79986	Cytoplasmic	ExpAA=19.47	First60=19.47	PredHel=1	Topology=i2-21o	--	N|0.002	--	--	1
D5EV98	>tr|D5EV98|D5EV98_PRER2 ABC transporter, ATP-binding protein OS=Prevotella ruminicola (strain ATCC 19189 / JCM 8958 / 23) GN=PRU_0027 PE=4 SV=1	3.4804	8.3	2	2	Cytoplasmic	Cytoplasmic	Cytoplasmic	Cytoplasmic	Cytoplasmic	0.0309411	0.0340762	0.0365114	0.10743	4.79104	Cytoplasmic	ExpAA=0.05	First60=0.04	PredHel=0	Topology=o	--	N|0.002	--	--	1
D5EV99	>tr|D5EV99|D5EV99_PRER2 Trigger factor OS=Prevotella ruminicola (strain ATCC 19189 / JCM 8958 / 23) GN=tig PE=4 SV=1	68.143	19.9	8	11	Cytoplasmic	Cytoplasmic	Cytoplasmic	Cytoplasmic	Cytoplasmic	0.104274	0.0653807	0.616737	0.0775721	4.13604	Cytoplasmic	ExpAA=0.00	First60=0.00	PredHel=0	Topology=o	--	N|0.008	--	6	0.933
D5EVA0	>tr|D5EVA0|D5EVA0_PRER2 ATP-dependent Clp protease proteolytic subunit OS=Prevotella ruminicola (strain ATCC 19189 / JCM 8958 / 23) GN=clpP PE=3 SV=1	23.163	17.7	2	2	Cytoplasmic	Cytoplasmic	Cytoplasmic	Cytoplasmic	Cytoplasmic	0.325041	0.152675	0.5432	0.476101	3.50298	Cytoplasmic	ExpAA=11.00	First60=0.22	PredHel=0	Topology=o	--	N|0.001	--	--	1
D5EVA3	>tr|D5EVA3|D5EVA3_PRER2 Inosine-5-monophosphate dehydrogenase OS=Prevotella ruminicola (strain ATCC 19189 / JCM 8958 / 23) GN=guaB PE=3 SV=1	24.436	22.1	1	9	Cytoplasmic	Cytoplasmic	Cytoplasmic	Periplasmic	Cytoplasmic	0.0892573	0.303422	0.661999	0.49173	3.45359	Cytoplasmic	ExpAA=0.02	First60=0.01	PredHel=0	Topology=o	--	N|0.002	--	--	1
D5EVA5	>tr|D5EVA5|D5EVA5_PRER2 Peptidylprolyl isomerase OS=Prevotella ruminicola (strain ATCC 19189 / JCM 8958 / 23) GN=PRU_0034 PE=4 SV=1	8.8232	23.2	7	7	Cytoplasmic	Cytoplasmic	Cytoplasmic	Cytoplasmic	Cytoplasmic	0.0386681	0.345527	0.457169	0.0609658	4.09767	Cytoplasmic	ExpAA=0.00	First60=0.00	PredHel=0	Topology=o	--	N|0.002	--	--	0.999
D5EVB3	>tr|D5EVB3|D5EVB3_PRER2 ATP-dependent zinc metalloprotease FtsH OS=Prevotella ruminicola (strain ATCC 19189 / JCM 8958 / 23) GN=ftsH PE=3 SV=1	8.8865	9.5	5	5	Cytoplasmic	Cytoplasmic	Cytoplasmic	Periplasmic	Cytoplasmic	0.0412109	0.10522	0.41946	0.81004	3.62407	Cytoplasmic	ExpAA=41.97	First60=19.62	PredHel=2	Topology=o10-29i127-149o	--	N|0.000	--	4	0.96
D5EVB9	>tr|D5EVB9|D5EVB9_PRER2 Aspartate-semialdehyde dehydrogenase OS=Prevotella ruminicola (strain ATCC 19189 / JCM 8958 / 23) GN=asd PE=3 SV=1	10.594	20.2	2	4	Cytoplasmic	Cytoplasmic	Cytoplasmic	Cytoplasmic	Cytoplasmic	0.101514	0.0876065	0.983673	0.120079	3.70713	Cytoplasmic	ExpAA=0.06	First60=0.01	PredHel=0	Topology=o	--	N|0.000	--	--	1
D5EVC3	>tr|D5EVC3|D5EVC3_PRER2 Asparagine--tRNA ligase OS=Prevotella ruminicola (strain ATCC 19189 / JCM 8958 / 23) GN=asnS PE=3 SV=1	40.307	13.4	2	5	Cytoplasmic	Cytoplasmic	Cytoplasmic	Cytoplasmic	Cytoplasmic	0.212824	0.0419079	0.141587	0.0169961	4.58669	Cytoplasmic	ExpAA=0.15	First60=0.00	PredHel=0	Topology=o	--	N|0.000	--	--	1
D5EVC4	>tr|D5EVC4|D5EVC4_PRER2 Pseudouridine synthase OS=Prevotella ruminicola (strain ATCC 19189 / JCM 8958 / 23) GN=rluB PE=3 SV=1	288.96	27.8	6	19	Periplasmic	OuterMembrane	Cytoplasmic	OuterMembrane	Cytoplasmic	0.851296	1.56831	0.888181	0.555095	1.13712	OuterMembrane	ExpAA=0.00	First60=0.00	PredHel=0	Topology=o	--	N|0.006	--	2	0.961
D5EVC5	>tr|D5EVC5|D5EVC5_PRER2 Adenylosuccinate lyase OS=Prevotella ruminicola (strain ATCC 19189 / JCM 8958 / 23) GN=purB PE=3 SV=1	2.2168	11.8	1	5	Cytoplasmic	Cytoplasmic	Cytoplasmic	Cytoplasmic	Cytoplasmic	0.0738644	0.129331	0.239877	0.110784	4.44614	Cytoplasmic	ExpAA=0.01	First60=0.00	PredHel=0	Topology=o	--	N|0.000	--	--	1
D5EVC7	>tr|D5EVC7|D5EVC7_PRER2 Phenylacetate-coenzyme A ligase OS=Prevotella ruminicola (strain ATCC 19189 / JCM 8958 / 23) GN=PRU_0059 PE=3 SV=1	4.7438	14.4	5	5	Cytoplasmic	Cytoplasmic	Cytoplasmic	Cytoplasmic	Cytoplasmic	0.105026	0.114096	0.143839	0.0371789	4.59986	Cytoplasmic	ExpAA=0.19	First60=0.00	PredHel=0	Topology=o	--	N|0.005	--	--	1
D5EVD2	>tr|D5EVD2|D5EVD2_PRER2 Chaperone protein DnaK OS=Prevotella ruminicola (strain ATCC 19189 / JCM 8958 / 23) GN=dnaK PE=2 SV=1	323.31	47.8	5	24	Periplasmic	Cytoplasmic	Cytoplasmic	OuterMembrane	Cytoplasmic	0.446249	0.608438	1.59888	0.218294	2.12813	Cytoplasmic	ExpAA=0.01	First60=0.00	PredHel=0	Topology=o	20-1	N|0.001	--	--	1
D5EVD5	>tr|D5EVD5|D5EVD5_PRER2 Saccharopine dehydrogenase OS=Prevotella ruminicola (strain ATCC 19189 / JCM 8958 / 23) GN=lys1 PE=4 SV=1	26.991	15.3	4	5	Cytoplasmic	Cytoplasmic	Cytoplasmic	Cytoplasmic	Cytoplasmic	0.287587	0.267991	0.655018	0.0621828	3.72722	Cytoplasmic	ExpAA=3.36	First60=1.92	PredHel=0	Topology=o	24-1	N|0.000	--	--	1
D5EVE2	>tr|D5EVE2|D5EVE2_PRER2 Ribosome-recycling factor OS=Prevotella ruminicola (strain ATCC 19189 / JCM 8958 / 23) GN=frr PE=3 SV=1	122.26	21	2	4	Cytoplasmic	Cytoplasmic	Cytoplasmic	Cytoplasmic	Cytoplasmic	0.206457	0.118327	0.389118	0.204455	4.08164	Cytoplasmic	ExpAA=0.00	First60=0.00	PredHel=0	Topology=o	--	N|0.026	--	--	1
D5EVE6	>tr|D5EVE6|D5EVE6_PRER2 SPFH/Band 7 domain protein OS=Prevotella ruminicola (strain ATCC 19189 / JCM 8958 / 23) GN=PRU_0078 PE=4 SV=1	9.191	20.4	5	5	Cytoplasmic	Cytoplasmic	InnerMembrane	Periplasmic	InnerMembrane	0.0436436	0.0813145	0.978209	2.15584	1.74099	InnerMembrane	ExpAA=42.41	First60=42.24	PredHel=2	Topology=i2-23o33-55i	--	N|0.019	--	--	1
D5EVF1	>tr|D5EVF1|D5EVF1_PRER2 Polysaccharide transporter, outer membrane auxiliary (OMA) protein family OS=Prevotella ruminicola (strain ATCC 19189 / JCM 8958 / 23) GN=PRU_0083 PE=4 SV=1	-2	1.1	1	1	OuterMembrane	OuterMembrane	OuterMembrane	OuterMembrane	OuterMembrane	0.417969	3.85425	0.429894	0.133314	0.164575	OuterMembrane	ExpAA=23.72	First60=0.00	PredHel=0	Topology=o	--	N|0.001	--	--	0.96
D5EVG8	>tr|D5EVG8|D5EVG8_PRER2 Polysaccharide biosynthesis family protein OS=Prevotella ruminicola (strain ATCC 19189 / JCM 8958 / 23) GN=PRU_0101 PE=4 SV=1	1.7524	8.9	0	3	Cytoplasmic	Cytoplasmic	Cytoplasmic	Cytoplasmic	Cytoplasmic	0.067712	0.023979	0.134267	0.162532	4.61151	Cytoplasmic	ExpAA=0.12	First60=0.12	PredHel=0	Topology=o	--	N|0.000	--	--	1
D5EVI1	>tr|D5EVI1|D5EVI1_PRER2 GTPase HflX OS=Prevotella ruminicola (strain ATCC 19189 / JCM 8958 / 23) GN=hflX PE=3 SV=1	11.641	13.1	1	5	Cytoplasmic	Cytoplasmic	Cytoplasmic	Cytoplasmic	Cytoplasmic	0.0181738	0.047912	0.0460454	0.0239536	4.86392	Cytoplasmic	ExpAA=0.12	First60=0.00	PredHel=0	Topology=o	--	N|0.000	--	--	1
D5EVI2	>tr|D5EVI2|D5EVI2_PRER2 Glucosamine-6-phosphate deaminase OS=Prevotella ruminicola (strain ATCC 19189 / JCM 8958 / 23) GN=nagB PE=3 SV=1	8.6193	15.9	2	3	Cytoplasmic	Cytoplasmic	Cytoplasmic	Periplasmic	Cytoplasmic	0.188355	0.0270484	1.30422	0.246607	3.23377	Cytoplasmic	ExpAA=0.06	First60=0.04	PredHel=0	Topology=o	--	N|0.000	--	--	1
D5EVI5	>tr|D5EVI5|D5EVI5_PRER2 Fumarate hydratase, class I OS=Prevotella ruminicola (strain ATCC 19189 / JCM 8958 / 23) GN=PRU_0119 PE=4 SV=1	69.401	40.4	4	16	Cytoplasmic	Cytoplasmic	Cytoplasmic	Cytoplasmic	Cytoplasmic	0.0587509	0.0854147	0.799916	0.0580024	3.99791	Cytoplasmic	ExpAA=0.02	First60=0.00	PredHel=0	Topology=o	--	N|0.001	--	--	0.974
D5EVI7	>tr|D5EVI7|D5EVI7_PRER2 Chaperone protein ClpB OS=Prevotella ruminicola (strain ATCC 19189 / JCM 8958 / 23) GN=clpB PE=3 SV=1	68.82	30.7	4	22	Cytoplasmic	Cytoplasmic	Cytoplasmic	Cytoplasmic	Cytoplasmic	0.112596	0.204483	0.245007	0.501734	3.93618	Cytoplasmic	ExpAA=0.00	First60=0.00	PredHel=0	Topology=o	--	N|0.000	--	--	1
D5EVI8	>tr|D5EVI8|D5EVI8_PRER2 TonB dependent receptor OS=Prevotella ruminicola (strain ATCC 19189 / JCM 8958 / 23) GN=PRU_0122 PE=3 SV=1	4.8981	6.5	4	4	OuterMembrane	OuterMembrane	OuterMembrane	OuterMembrane	OuterMembrane	0.921998	3.60609	0.275117	0.148201	0.0485989	OuterMembrane	ExpAA=0.04	First60=0.00	PredHel=0	Topology=o	--	Y|0.697	--	26	0.847
D5EVJ0	>tr|D5EVJ0|D5EVJ0_PRER2 30S ribosomal protein S15 OS=Prevotella ruminicola (strain ATCC 19189 / JCM 8958 / 23) GN=rpsO PE=3 SV=1	234.56	65.2	2	9	Cytoplasmic	Cytoplasmic	Cytoplasmic	Cytoplasmic	Cytoplasmic	0.664847	0.444713	0.892446	0.365802	2.63219	Cytoplasmic	ExpAA=0.00	First60=0.00	PredHel=0	Topology=i	--	N|0.000	--	--	1
D5EVL5	>tr|D5EVL5|D5EVL5_PRER2 Cellobiose phosphorylase OS=Prevotella ruminicola (strain ATCC 19189 / JCM 8958 / 23) GN=PRU_0153 PE=4 SV=1	8.7657	7	4	4	Cytoplasmic	Periplasmic	Cytoplasmic	OuterMembrane	Cytoplasmic	0.735707	0.615675	0.941472	0.215173	2.49197	Cytoplasmic	ExpAA=0.10	First60=0.01	PredHel=0	Topology=o	--	N|0.000	--	--	0.999
D5EVM5	>tr|D5EVM5|D5EVM5_PRER2 Uncharacterized protein OS=Prevotella ruminicola (strain ATCC 19189 / JCM 8958 / 23) GN=PRU_2272 PE=4 SV=1	27.748	10.7	8	9	OuterMembrane	OuterMembrane	OuterMembrane	OuterMembrane	OuterMembrane	1.05682	3.57964	0.123447	0.176082	0.0640077	OuterMembrane	ExpAA=5.54	First60=5.54	PredHel=0	Topology=o	24-1	Y|1.000	The Outer Membrane Receptor (OMR-TonB Dependent Receptor) Family	24	0.947
D5EVM6	>tr|D5EVM6|D5EVM6_PRER2 Putative lipoprotein OS=Prevotella ruminicola (strain ATCC 19189 / JCM 8958 / 23) GN=PRU_2273 PE=4 SV=1	23.802	16	6	8	OuterMembrane	OuterMembrane	OuterMembrane	OuterMembrane	OuterMembrane	1.31555	3.37194	0.229558	0.0387658	0.0441912	OuterMembrane	ExpAA=2.14	First60=2.12	PredHel=0	Topology=o	28-1	N|0.038	--	--	1
D5EVM7	>tr|D5EVM7|D5EVM7_PRER2 Putative lipoprotein OS=Prevotella ruminicola (strain ATCC 19189 / JCM 8958 / 23) GN=PRU_2274 PE=4 SV=1	7.5339	10.4	4	4	Extracellular	Extracellular	Extracellular	Extracellular	Extracellular	4.39565	0.247914	0.266931	0.0118262	0.0776824	Extracellular	ExpAA=0.33	First60=0.29	PredHel=0	Topology=o	25-1	N|0.001	--	--	1
D5EVM8	>tr|D5EVM8|D5EVM8_PRER2 Glycosyl hydrolase, family 32 OS=Prevotella ruminicola (strain ATCC 19189 / JCM 8958 / 23) GN=PRU_2275 PE=4 SV=1	4.8744	5.1	3	3	Extracellular	Extracellular	OuterMembrane	OuterMembrane	Extracellular	2.43901	2.38418	0.159341	0.00756471	0.00991065	Extracellular	ExpAA=0.37	First60=0.36	PredHel=0	Topology=o	22-1	N|0.074	--	2	0.998
D5EVN1	>tr|D5EVN1|D5EVN1_PRER2 Putative fructokinase OS=Prevotella ruminicola (strain ATCC 19189 / JCM 8958 / 23) GN=PRU_2278 PE=4 SV=1	2.1611	9.6	1	2	Cytoplasmic	Cytoplasmic	Cytoplasmic	Cytoplasmic	Cytoplasmic	0.209702	0.136914	0.276868	0.029221	4.3473	Cytoplasmic	ExpAA=0.01	First60=0.01	PredHel=0	Topology=o	--	N|0.002	--	--	1
D5EVN2	>tr|D5EVN2|D5EVN2_PRER2 Phosphoenolpyruvate carboxykinase [ATP] OS=Prevotella ruminicola (strain ATCC 19189 / JCM 8958 / 23) GN=pckA PE=3 SV=1	323.31	44.5	6	25	Cytoplasmic	Cytoplasmic	Cytoplasmic	Cytoplasmic	Periplasmic	0.725337	0.350555	1.33547	0.048386	2.54025	Cytoplasmic	ExpAA=0.02	First60=0.00	PredHel=0	Topology=o	28-1	N|0.000	--	--	0.998
D5EVN7	>tr|D5EVN7|D5EVN7_PRER2 OmpH/HlpA family protein OS=Prevotella ruminicola (strain ATCC 19189 / JCM 8958 / 23) GN=PRU_2284 PE=4 SV=1	4.0683	17	3	4	Cytoplasmic	Cytoplasmic	Cytoplasmic	Periplasmic	Cytoplasmic	0.276501	0.418172	1.14114	0.372366	2.79182	Cytoplasmic	ExpAA=4.47	First60=4.47	PredHel=0	Topology=o	20-1	N|0.015	--	--	1
D5EVN8	>tr|D5EVN8|D5EVN8_PRER2 OmpH/HlpA family protein OS=Prevotella ruminicola (strain ATCC 19189 / JCM 8958 / 23) GN=PRU_2285 PE=4 SV=1	105.7	13.2	2	2	Periplasmic	Periplasmic	Periplasmic	Periplasmic	Periplasmic	0.894833	0.604738	2.31553	0.466077	0.718823	Periplasmic	ExpAA=1.16	First60=1.16	PredHel=0	Topology=o	20-1	N|0.019	--	--	1
D5EVP6	>tr|D5EVP6|D5EVP6_PRER2 Peptidase, M16 family OS=Prevotella ruminicola (strain ATCC 19189 / JCM 8958 / 23) GN=PRU_2293 PE=3 SV=1	17.964	2.2	0	2	Cytoplasmic	InnerMembrane	Cytoplasmic	OuterMembrane	Cytoplasmic	0.502971	1.25896	0.668377	0.620867	1.94883	Cytoplasmic	ExpAA=16.69	First60=16.69	PredHel=0	Topology=o	--	N|0.000	--	4	0.97
D5EVP7	>tr|D5EVP7|D5EVP7_PRER2 S-adenosylmethionine synthase OS=Prevotella ruminicola (strain ATCC 19189 / JCM 8958 / 23) GN=metK PE=3 SV=1	10.157	11.2	2	6	Cytoplasmic	Cytoplasmic	Cytoplasmic	Cytoplasmic	Cytoplasmic	0.193503	0.312951	0.269577	0.0490617	4.17491	Cytoplasmic	ExpAA=0.06	First60=0.00	PredHel=0	Topology=o	--	N|0.000	--	--	1
D5EVQ2	>tr|D5EVQ2|D5EVQ2_PRER2 Tyrosine--tRNA ligase OS=Prevotella ruminicola (strain ATCC 19189 / JCM 8958 / 23) GN=tyrS PE=3 SV=1	18.062	30.6	9	11	Cytoplasmic	Cytoplasmic	Cytoplasmic	Cytoplasmic	Cytoplasmic	0.323784	0.043338	0.441017	0.0594879	4.13237	Cytoplasmic	ExpAA=0.01	First60=0.00	PredHel=0	Topology=o	--	N|0.000	--	--	1
D5EVQ3	>tr|D5EVQ3|D5EVQ3_PRER2 Gluconate 5-dehydrogenase OS=Prevotella ruminicola (strain ATCC 19189 / JCM 8958 / 23) GN=idnO PE=4 SV=1	25.731	28.8	5	7	Cytoplasmic	Cytoplasmic	InnerMembrane	Periplasmic	Cytoplasmic	0.16672	0.208029	0.880066	0.898153	2.84703	Cytoplasmic	ExpAA=8.04	First60=7.93	PredHel=0	Topology=o	--	N|0.001	--	--	1
D5EVQ4	>tr|D5EVQ4|D5EVQ4_PRER2 DNA-binding protein, HU family OS=Prevotella ruminicola (strain ATCC 19189 / JCM 8958 / 23) GN=PRU_2302 PE=3 SV=1	13.471	65.6	5	8	Periplasmic	Periplasmic	Periplasmic	Cytoplasmic	Cytoplasmic	0.577389	0.228585	1.80279	0.282088	2.10914	Cytoplasmic	ExpAA=0.00	First60=0.00	PredHel=0	Topology=o	--	N|0.000	--	--	1
D5EVQ7	>tr|D5EVQ7|D5EVQ7_PRER2 Protein-export membrane protein SecDF OS=Prevotella ruminicola (strain ATCC 19189 / JCM 8958 / 23) GN=secDF PE=3 SV=1	107.01	23.3	15	22	InnerMembrane	InnerMembrane	InnerMembrane	InnerMembrane	InnerMembrane	0.2493	1.18237	0.198808	2.9754	0.394121	InnerMembrane	ExpAA=255.78	First60=21.91	PredHel=12	Topology=i5-27o500-522i529-548o553-572i593-615o625-647i685-707o829-851i856-878o888-907i940-962o972-994i	31-1	N|0.002	--	4	0.974
D5EVS7	>tr|D5EVS7|D5EVS7_PRER2 Uncharacterized protein OS=Prevotella ruminicola (strain ATCC 19189 / JCM 8958 / 23) GN=PRU_2326 PE=4 SV=1	1.6188	7.6	1	1	Cytoplasmic	Cytoplasmic	Cytoplasmic	Cytoplasmic	InnerMembrane	0.229748	0.227044	0.217384	0.656796	3.66903	Cytoplasmic	ExpAA=18.75	First60=0.59	PredHel=1	Topology=o61-78i	--	N|0.002	--	--	1
D5EVT1	>tr|D5EVT1|D5EVT1_PRER2 UDP-N-acetylmuramoylalanine--D-glutamate ligase OS=Prevotella ruminicola (strain ATCC 19189 / JCM 8958 / 23) GN=murD PE=3 SV=1	2.701	8.4	4	4	Cytoplasmic	Cytoplasmic	Cytoplasmic	Cytoplasmic	Cytoplasmic	0.145998	0.0627229	0.319978	0.0467178	4.42458	Cytoplasmic	ExpAA=0.01	First60=0.01	PredHel=0	Topology=o	--	N|0.000	--	--	1
D5EVT3	>tr|D5EVT3|D5EVT3_PRER2 UDP-N-acetylglucosamine--N-acetylmuramyl-(pentapeptide) pyrophosphoryl-undecaprenol N-acetylglucosamine transferase OS=Prevotella ruminicola (strain ATCC 19189 / JCM 8958 / 23) GN=murG PE=3 SV=1	4.4034	11.2	3	3	Periplasmic	Periplasmic	InnerMembrane	Cytoplasmic	Cytoplasmic	0.0377426	0.056488	1.50792	1.26406	2.13379	Cytoplasmic	ExpAA=1.31	First60=1.30	PredHel=0	Topology=o	--	N|0.001	--	--	1
D5EVT7	>tr|D5EVT7|D5EVT7_PRER2 Cell division protein FtsZ OS=Prevotella ruminicola (strain ATCC 19189 / JCM 8958 / 23) GN=ftsZ_3 PE=3 SV=1	48.997	21.5	7	7	Cytoplasmic	Cytoplasmic	Cytoplasmic	Cytoplasmic	Cytoplasmic	0.528372	0.116207	0.196701	0.124013	4.03471	Cytoplasmic	ExpAA=5.61	First60=0.06	PredHel=0	Topology=o	--	N|0.006	--	--	1
D5EVT9	>tr|D5EVT9|D5EVT9_PRER2 30S ribosomal protein S20 OS=Prevotella ruminicola (strain ATCC 19189 / JCM 8958 / 23) GN=rpsT PE=3 SV=1	10.373	38.1	3	3	Periplasmic	Periplasmic	Cytoplasmic	Cytoplasmic	Periplasmic	0.639434	0.319923	2.27977	0.349392	1.41148	Periplasmic	ExpAA=0.00	First60=0.00	PredHel=0	Topology=i	--	N|0.000	--	--	1
D5EVU0	>tr|D5EVU0|D5EVU0_PRER2 DNA gyrase subunit B OS=Prevotella ruminicola (strain ATCC 19189 / JCM 8958 / 23) GN=gyrB PE=3 SV=1	23.304	12.9	3	7	Cytoplasmic	Cytoplasmic	Cytoplasmic	Cytoplasmic	Cytoplasmic	0.297134	0.112651	0.331866	0.0479101	4.21044	Cytoplasmic	ExpAA=0.14	First60=0.00	PredHel=0	Topology=o	--	N|0.017	--	2	0.983
D5EVV5	>tr|D5EVV5|D5EVV5_PRER2 2,3-bisphosphoglycerate-independent phosphoglycerate mutase OS=Prevotella ruminicola (strain ATCC 19189 / JCM 8958 / 23) GN=gpmI PE=3 SV=1	11.79	16.4	6	8	Periplasmic	Periplasmic	Periplasmic	Cytoplasmic	Cytoplasmic	0.166448	0.0215526	2.88867	0.0425165	1.88082	Periplasmic	ExpAA=0.00	First60=0.00	PredHel=0	Topology=o	21-1	N|0.002	--	--	1
D5EVW7	>tr|D5EVW7|D5EVW7_PRER2 Peptidase, S41A family OS=Prevotella ruminicola (strain ATCC 19189 / JCM 8958 / 23) GN=PRU_2368 PE=3 SV=1	8.7178	5.3	2	2	Periplasmic	Periplasmic	Periplasmic	Cytoplasmic	Cytoplasmic	0.203397	0.481869	2.2683	0.132437	1.914	Periplasmic	ExpAA=0.18	First60=0.18	PredHel=0	Topology=o	22-1	N|0.007	--	--	0.947
D5EVW9	>tr|D5EVW9|D5EVW9_PRER2 Transcription termination/antitermination protein NusA OS=Prevotella ruminicola (strain ATCC 19189 / JCM 8958 / 23) GN=nusA PE=3 SV=1	91.298	35.5	4	11	Cytoplasmic	Cytoplasmic	Cytoplasmic	Cytoplasmic	Cytoplasmic	0.0157726	0.0303978	0.0250768	0.0316459	4.89711	Cytoplasmic	ExpAA=0.00	First60=0.00	PredHel=0	Topology=o	--	N|0.001	--	--	1
D5EVX0	>tr|D5EVX0|D5EVX0_PRER2 Translation initiation factor IF-2 OS=Prevotella ruminicola (strain ATCC 19189 / JCM 8958 / 23) GN=infB PE=3 SV=1	54.471	10.6	4	9	Cytoplasmic	Extracellular	Cytoplasmic	OuterMembrane	Cytoplasmic	0.541028	0.570169	0.452441	0.60277	2.83359	Cytoplasmic	ExpAA=0.02	First60=0.00	PredHel=0	Topology=o	--	N|0.003	--	--	0.969
D5EVY9	>tr|D5EVY9|D5EVY9_PRER2 Tetratricopeptide repeat protein OS=Prevotella ruminicola (strain ATCC 19189 / JCM 8958 / 23) GN=PRU_2390 PE=4 SV=1	84.833	30.4	10	14	Periplasmic	Extracellular	Periplasmic	OuterMembrane	Periplasmic	0.906711	1.20619	2.16194	0.119016	0.606138	Periplasmic	ExpAA=0.16	First60=0.16	PredHel=0	Topology=o	28-1	N|0.020	--	2	0.96
D5EVZ1	>tr|D5EVZ1|D5EVZ1_PRER2 Argininosuccinate lyase OS=Prevotella ruminicola (strain ATCC 19189 / JCM 8958 / 23) GN=argH PE=3 SV=1	1.7848	9.5	1	4	Cytoplasmic	Cytoplasmic	Cytoplasmic	Cytoplasmic	Cytoplasmic	0.0236163	0.0391126	0.0779645	0.148253	4.71105	Cytoplasmic	ExpAA=4.76	First60=0.07	PredHel=0	Topology=o	--	N|0.000	--	--	0.992
D5EVZ3	>tr|D5EVZ3|D5EVZ3_PRER2 Orotate phosphoribosyltransferase OS=Prevotella ruminicola (strain ATCC 19189 / JCM 8958 / 23) GN=pyrE PE=3 SV=1	10.55	26.2	4	4	Cytoplasmic	Cytoplasmic	Cytoplasmic	Cytoplasmic	Cytoplasmic	0.0992425	0.0499467	1.28123	0.278772	3.29081	Cytoplasmic	ExpAA=0.48	First60=0.00	PredHel=0	Topology=o	--	N|0.002	--	--	0.995
D5EVZ9	>tr|D5EVZ9|D5EVZ9_PRER2 Arginine--tRNA ligase OS=Prevotella ruminicola (strain ATCC 19189 / JCM 8958 / 23) GN=argS PE=3 SV=1	6.237	8.1	3	4	Cytoplasmic	Cytoplasmic	Cytoplasmic	Cytoplasmic	Cytoplasmic	0.0806818	0.0563602	0.743337	0.0274113	4.09221	Cytoplasmic	ExpAA=0.01	First60=0.00	PredHel=0	Topology=o	--	N|0.000	--	--	1
D5EW09	>tr|D5EW09|D5EW09_PRER2 Branched-chain-amino-acid transaminase OS=Prevotella ruminicola (strain ATCC 19189 / JCM 8958 / 23) GN=ilvE PE=3 SV=1	122.96	41.1	4	9	Cytoplasmic	Cytoplasmic	Cytoplasmic	Cytoplasmic	Cytoplasmic	0.325819	0.967124	0.637936	0.0400253	3.0291	Cytoplasmic	ExpAA=0.03	First60=0.00	PredHel=0	Topology=o	--	N|0.002	--	--	0.947
D5EW16	>tr|D5EW16|D5EW16_PRER2 dTDP-glucose 4,6-dehydratase OS=Prevotella ruminicola (strain ATCC 19189 / JCM 8958 / 23) GN=rfbB PE=4 SV=1	17.589	25.7	2	9	Cytoplasmic	Periplasmic	Cytoplasmic	Cytoplasmic	Cytoplasmic	0.331231	0.105866	0.839366	0.0641185	3.65942	Cytoplasmic	ExpAA=4.60	First60=4.59	PredHel=0	Topology=o	20-1	N|0.002	--	--	1
D5EW18	>tr|D5EW18|D5EW18_PRER2 Phosphoribosylglycinamide formyltransferase 2 OS=Prevotella ruminicola (strain ATCC 19189 / JCM 8958 / 23) GN=purT PE=3 SV=1	5.0646	8	2	2	Cytoplasmic	Cytoplasmic	Cytoplasmic	Cytoplasmic	Cytoplasmic	0.0112348	0.107333	0.0818979	0.0414391	4.7581	Cytoplasmic	ExpAA=0.01	First60=0.00	PredHel=0	Topology=o	--	N|0.001	--	--	0.983
D5EW21	>tr|D5EW21|D5EW21_PRER2 Uncharacterized protein OS=Prevotella ruminicola (strain ATCC 19189 / JCM 8958 / 23) GN=PRU_0178 PE=4 SV=1	4.359	15.2	2	2	Cytoplasmic	Cytoplasmic	Cytoplasmic	Cytoplasmic	Cytoplasmic	0.0579586	0.096195	0.504244	0.485723	3.85588	Cytoplasmic	ExpAA=0.03	First60=0.00	PredHel=0	Topology=o	--	N|0.005	--	--	1
D5EW35	>tr|D5EW35|D5EW35_PRER2 Peptidase, S41A family OS=Prevotella ruminicola (strain ATCC 19189 / JCM 8958 / 23) GN=PRU_0198 PE=3 SV=1	1.4471	2.9	1	1	Cytoplasmic	Cytoplasmic	Cytoplasmic	Periplasmic	Cytoplasmic	0.378662	1.23443	0.594159	0.496047	2.2967	Cytoplasmic	ExpAA=17.45	First60=17.44	PredHel=0	Topology=o	--	N|0.001	--	2	0.99
D5EW39	>tr|D5EW39|D5EW39_PRER2 Tetratricopeptide repeat protein OS=Prevotella ruminicola (strain ATCC 19189 / JCM 8958 / 23) GN=PRU_0202 PE=4 SV=1	192.24	31.7	4	4	Periplasmic	Extracellular	Periplasmic	Extracellular	Periplasmic	1.67108	0.456312	2.07637	0.341543	0.454703	Periplasmic	ExpAA=23.20	First60=12.10	PredHel=1	Topology=o50-72i	--	N|0.003	--	--	1
D5EW40	>tr|D5EW40|D5EW40_PRER2 6,7-dimethyl-8-ribityllumazine synthase OS=Prevotella ruminicola (strain ATCC 19189 / JCM 8958 / 23) GN=ribH PE=3 SV=1	2.082	7.1	1	1	Cytoplasmic	Cytoplasmic	Cytoplasmic	Periplasmic	Cytoplasmic	0.358365	0.0594167	0.876799	0.11947	3.58595	Cytoplasmic	ExpAA=0.06	First60=0.03	PredHel=0	Topology=o	--	N|0.002	--	--	1
D5EW45	>tr|D5EW45|D5EW45_PRER2 OmpA family protein OS=Prevotella ruminicola (strain ATCC 19189 / JCM 8958 / 23) GN=PRU_0208 PE=3 SV=1	2.9832	3.2	1	1	Periplasmic	Extracellular	Periplasmic	Cytoplasmic	Periplasmic	1.25142	0.346853	2.49047	0.0152627	0.89599	Periplasmic	ExpAA=0.00	First60=0.00	PredHel=0	Topology=o	--	N|0.007	--	2	0.916
D5EW62	>tr|D5EW62|D5EW62_PRER2 Ribonuclease Y OS=Prevotella ruminicola (strain ATCC 19189 / JCM 8958 / 23) GN=rny PE=3 SV=1	42.822	28.5	2	17	Cytoplasmic	Cytoplasmic	Cytoplasmic	Cytoplasmic	Cytoplasmic	0.0266194	0.0722469	0.0876005	0.0566185	4.75692	Cytoplasmic	ExpAA=22.78	First60=22.78	PredHel=1	Topology=i3-25o	--	N|0.002	--	--	1
D5EW77	>tr|D5EW77|D5EW77_PRER2 Glucokinase OS=Prevotella ruminicola (strain ATCC 19189 / JCM 8958 / 23) GN=glkA PE=4 SV=1	3.2486	7	2	2	Cytoplasmic	Cytoplasmic	Cytoplasmic	Cytoplasmic	Cytoplasmic	0.232261	0.0632596	0.363365	0.307556	4.03356	Cytoplasmic	ExpAA=28.06	First60=0.55	PredHel=1	Topology=i140-162o	--	N|0.005	--	--	1
D5EW79	>tr|D5EW79|D5EW79_PRER2 Uncharacterized protein OS=Prevotella ruminicola (strain ATCC 19189 / JCM 8958 / 23) GN=PRU_0243 PE=4 SV=1	9.9866	29	3	4	Cytoplasmic	Cytoplasmic	Periplasmic	Cytoplasmic	Cytoplasmic	0.28878	0.12623	1.10039	0.149218	3.33539	Cytoplasmic	ExpAA=0.01	First60=0.00	PredHel=0	Topology=o	--	N|0.104	--	--	0.994
D5EW83	>tr|D5EW83|D5EW83_PRER2 N utilization substance protein B homolog OS=Prevotella ruminicola (strain ATCC 19189 / JCM 8958 / 23) GN=nusB PE=3 SV=1	1.3766	3.2	1	1	Cytoplasmic	Cytoplasmic	Cytoplasmic	Cytoplasmic	Cytoplasmic	0.274939	0.152019	0.760691	0.285312	3.52704	Cytoplasmic	ExpAA=1.08	First60=0.00	PredHel=0	Topology=o	--	N|0.001	--	--	1
D5EW84	>tr|D5EW84|D5EW84_PRER2 50S ribosomal protein L25 OS=Prevotella ruminicola (strain ATCC 19189 / JCM 8958 / 23) GN=rplY PE=3 SV=1	7.2917	38.4	5	5	Cytoplasmic	Periplasmic	Cytoplasmic	Cytoplasmic	Cytoplasmic	0.0996475	0.189957	0.936995	0.0741871	3.69921	Cytoplasmic	ExpAA=0.00	First60=0.00	PredHel=0	Topology=o	--	N|0.003	--	--	1
D5EW90	>tr|D5EW90|D5EW90_PRER2 Putative pyruvate carboxylase OS=Prevotella ruminicola (strain ATCC 19189 / JCM 8958 / 23) GN=PRU_0254 PE=4 SV=1	26.018	20.4	4	11	Cytoplasmic	Cytoplasmic	Periplasmic	Cytoplasmic	Cytoplasmic	0.0382304	0.0400316	1.6426	0.244992	3.03415	Cytoplasmic	ExpAA=0.30	First60=0.00	PredHel=0	Topology=o	--	N|0.000	--	2	0.977
D5EWC8	>tr|D5EWC8|D5EWC8_PRER2 Transcriptional regulator, TetR family OS=Prevotella ruminicola (strain ATCC 19189 / JCM 8958 / 23) GN=PRU_0296 PE=4 SV=1	8.7773	17.3	3	3	Cytoplasmic	Cytoplasmic	Cytoplasmic	Cytoplasmic	Cytoplasmic	0.015212	0.0448839	0.0898219	0.0626261	4.78745	Cytoplasmic	ExpAA=0.00	First60=0.00	PredHel=0	Topology=o	--	N|0.002	--	--	1
D5EWC9	>tr|D5EWC9|D5EWC9_PRER2 3-oxoacyl-[acyl-carrier-protein] reductase OS=Prevotella ruminicola (strain ATCC 19189 / JCM 8958 / 23) GN=fabG PE=4 SV=1	164.57	45.7	7	7	Cytoplasmic	Periplasmic	InnerMembrane	Cytoplasmic	Cytoplasmic	0.247791	0.194053	0.778047	1.12176	2.65835	Cytoplasmic	ExpAA=0.24	First60=0.00	PredHel=0	Topology=o	--	N|0.009	--	--	1
D5EWF1	>tr|D5EWF1|D5EWF1_PRER2 Cupin domain protein OS=Prevotella ruminicola (strain ATCC 19189 / JCM 8958 / 23) GN=PRU_2429 PE=4 SV=1	4.6635	34	3	3	Periplasmic	Cytoplasmic	Periplasmic	Cytoplasmic	Periplasmic	0.313163	0.087501	2.69977	0.21642	1.68314	Periplasmic	ExpAA=15.75	First60=15.70	PredHel=1	Topology=o5-27i	30-1	N|0.003	--	--	1
D5EWF2	>tr|D5EWF2|D5EWF2_PRER2 Uncharacterized protein OS=Prevotella ruminicola (strain ATCC 19189 / JCM 8958 / 23) GN=PRU_2430 PE=4 SV=1	1.5374	11.4	3	3	Cytoplasmic	Cytoplasmic	Cytoplasmic	Cytoplasmic	Cytoplasmic	0.121974	0.454131	0.157754	0.0878896	4.17825	Cytoplasmic	ExpAA=0.00	First60=0.00	PredHel=0	Topology=o	--	N|0.003	--	--	1
D5EWF3	>tr|D5EWF3|D5EWF3_PRER2 Succinate dehydrogenase/fumarate reductase, iron-sulfur protein OS=Prevotella ruminicola (strain ATCC 19189 / JCM 8958 / 23) GN=PRU_2431 PE=4 SV=1	133.55	51.6	1	13	Cytoplasmic	Cytoplasmic	Cytoplasmic	Cytoplasmic	Cytoplasmic	0.0957823	0.136212	0.629687	0.0938866	4.04443	Cytoplasmic	ExpAA=0.04	First60=0.00	PredHel=0	Topology=o	--	N|0.002	--	--	1
D5EWF4	>tr|D5EWF4|D5EWF4_PRER2 Succinate dehydrogenase/fumarate reductase, flavoprotein subunit OS=Prevotella ruminicola (strain ATCC 19189 / JCM 8958 / 23) GN=PRU_2432 PE=4 SV=1	251.44	41.3	9	25	Cytoplasmic	Cytoplasmic	Cytoplasmic	Periplasmic	Periplasmic	0.335155	0.374634	1.66457	0.154591	2.47105	Cytoplasmic	ExpAA=3.37	First60=3.19	PredHel=0	Topology=o	--	N|0.000	--	--	1
D5EWG6	>tr|D5EWG6|D5EWG6_PRER2 Putative lipoprotein OS=Prevotella ruminicola (strain ATCC 19189 / JCM 8958 / 23) GN=PRU_2444 PE=4 SV=1	17.814	9.7	5	6	OuterMembrane	OuterMembrane	OuterMembrane	OuterMembrane	OuterMembrane	1.03219	3.4563	0.384955	0.0583538	0.0681999	OuterMembrane	ExpAA=1.70	First60=1.59	PredHel=0	Topology=o	29-1	N|0.398	--	--	1
D5EWG7	>tr|D5EWG7|D5EWG7_PRER2 Putative receptor antigen RagA OS=Prevotella ruminicola (strain ATCC 19189 / JCM 8958 / 23) GN=PRU_2445 PE=3 SV=1	86.921	15	11	13	OuterMembrane	OuterMembrane	OuterMembrane	OuterMembrane	OuterMembrane	0.551905	4.12878	0.0806109	0.185741	0.0529665	OuterMembrane	ExpAA=0.13	First60=0.02	PredHel=0	Topology=o	20-1	Y|0.961	--	28	0.891
D5EWI9	>tr|D5EWI9|D5EWI9_PRER2 LemA family protein OS=Prevotella ruminicola (strain ATCC 19189 / JCM 8958 / 23) GN=PRU_2467 PE=4 SV=1	66.404	22.4	4	4	InnerMembrane	Cytoplasmic	Periplasmic	Periplasmic	InnerMembrane	0.429203	0.60935	1.81275	1.15338	0.995324	Periplasmic	ExpAA=20.88	First60=20.88	PredHel=1	Topology=i3-25o	--	N|0.003	--	--	1
D5EWK5	>tr|D5EWK5|D5EWK5_PRER2 Deoxyribose-phosphate aldolase OS=Prevotella ruminicola (strain ATCC 19189 / JCM 8958 / 23) GN=deoC PE=4 SV=1	3.3005	12.5	3	3	Cytoplasmic	Cytoplasmic	Cytoplasmic	Cytoplasmic	Cytoplasmic	0.04784	0.0425249	0.102354	0.0256564	4.78162	Cytoplasmic	ExpAA=0.21	First60=0.00	PredHel=0	Topology=o	--	N|0.001	--	--	1
D5EWK9	>tr|D5EWK9|D5EWK9_PRER2 Transporter, phosphate:sodium symporter (PNaS) family OS=Prevotella ruminicola (strain ATCC 19189 / JCM 8958 / 23) GN=PRU_2487 PE=4 SV=1	13.048	4.2	2	2	InnerMembrane	InnerMembrane	InnerMembrane	InnerMembrane	InnerMembrane	0.162762	0.229959	0.14046	4.25809	0.208729	InnerMembrane	ExpAA=184.39	First60=32.50	PredHel=9	Topology=i5-23o38-60i72-94o104-126i133-155o177-194i199-221o257-279i300-322o	--	N|0.000	--	2	0.97
D5EWL2	>tr|D5EWL2|D5EWL2_PRER2 AMP-binding enzyme OS=Prevotella ruminicola (strain ATCC 19189 / JCM 8958 / 23) GN=PRU_2490 PE=4 SV=1	16.473	5	3	3	Cytoplasmic	Cytoplasmic	Cytoplasmic	Cytoplasmic	Cytoplasmic	0.227007	0.633108	0.440075	0.144649	3.55516	Cytoplasmic	ExpAA=0.08	First60=0.00	PredHel=0	Topology=o	--	N|0.000	--	--	1
D5EWL3	>tr|D5EWL3|D5EWL3_PRER2 Peptide chain release factor 2 OS=Prevotella ruminicola (strain ATCC 19189 / JCM 8958 / 23) GN=prfB PE=3 SV=1	1.8615	5.9	2	2	Cytoplasmic	Cytoplasmic	Cytoplasmic	Cytoplasmic	Cytoplasmic	0.196143	0.17376	0.226727	0.0290455	4.37432	Cytoplasmic	ExpAA=0.00	First60=0.00	PredHel=0	Topology=o	--	N|0.002	--	--	1
D5EWN9	>tr|D5EWN9|D5EWN9_PRER2 TonB dependent receptor OS=Prevotella ruminicola (strain ATCC 19189 / JCM 8958 / 23) GN=PRU_2517 PE=4 SV=1	11.504	4.4	2	3	Extracellular	OuterMembrane	OuterMembrane	OuterMembrane	OuterMembrane	1.29584	3.33562	0.104839	0.202553	0.0611476	OuterMembrane	ExpAA=18.21	First60=18.21	PredHel=1	Topology=i7-26o	24-1	Y|1.000	The Outer Membrane Receptor (OMR-TonB Dependent Receptor) Family	22	0.902
D5EWP6	>tr|D5EWP6|D5EWP6_PRER2 Uncharacterized protein OS=Prevotella ruminicola (strain ATCC 19189 / JCM 8958 / 23) GN=PRU_2525 PE=4 SV=1	143.25	34.1	10	12	Cytoplasmic	Cytoplasmic	Cytoplasmic	Cytoplasmic	Cytoplasmic	0.068003	0.0918441	0.410627	0.0816271	4.3479	Cytoplasmic	ExpAA=0.22	First60=0.00	PredHel=0	Topology=o	--	N|0.000	--	--	0.989
D5EWP8	>tr|D5EWP8|D5EWP8_PRER2 Leucine--tRNA ligase OS=Prevotella ruminicola (strain ATCC 19189 / JCM 8958 / 23) GN=leuS PE=3 SV=1	13.633	11.1	6	7	Cytoplasmic	OuterMembrane	Cytoplasmic	OuterMembrane	Cytoplasmic	0.255634	0.611579	0.646535	0.413352	3.0729	Cytoplasmic	ExpAA=6.07	First60=5.96	PredHel=0	Topology=o	--	N|0.002	--	6	0.968
D5EWQ1	>tr|D5EWQ1|D5EWQ1_PRER2 Quinolinate synthase A OS=Prevotella ruminicola (strain ATCC 19189 / JCM 8958 / 23) GN=nadA PE=3 SV=1	16.991	10.2	1	2	Cytoplasmic	Periplasmic	Periplasmic	Cytoplasmic	Cytoplasmic	0.0513199	0.0238583	2.12751	0.0335938	2.76372	Cytoplasmic	ExpAA=0.08	First60=0.07	PredHel=0	Topology=o	--	N|0.001	--	--	1
D5EWQ6	>tr|D5EWQ6|D5EWQ6_PRER2 Methionine--tRNA ligase OS=Prevotella ruminicola (strain ATCC 19189 / JCM 8958 / 23) GN=metG PE=3 SV=1	30.905	19.8	8	9	Cytoplasmic	Cytoplasmic	Cytoplasmic	Cytoplasmic	Cytoplasmic	0.137758	0.120156	0.380846	0.0339831	4.32726	Cytoplasmic	ExpAA=12.31	First60=12.12	PredHel=0	Topology=o	28-1	N|0.000	--	--	1
D5EWR9	>tr|D5EWR9|D5EWR9_PRER2 Uncharacterized protein OS=Prevotella ruminicola (strain ATCC 19189 / JCM 8958 / 23) GN=PRU_0301 PE=4 SV=1	26.46	21.7	3	6	Cytoplasmic	Periplasmic	Periplasmic	Periplasmic	Cytoplasmic	0.179623	0.0767705	2.14309	0.0406064	2.55991	Cytoplasmic	ExpAA=0.01	First60=0.01	PredHel=0	Topology=o	17-1	N|0.018	--	2	0.93
D5EWS2	>tr|D5EWS2|D5EWS2_PRER2 Phosphoglucomutase/phosphomannomutase family protein OS=Prevotella ruminicola (strain ATCC 19189 / JCM 8958 / 23) GN=PRU_0304 PE=3 SV=1	5.9685	6.3	1	3	Cytoplasmic	Cytoplasmic	Cytoplasmic	Cytoplasmic	Cytoplasmic	0.123801	0.12082	0.42652	0.0811256	4.24773	Cytoplasmic	ExpAA=0.57	First60=0.13	PredHel=0	Topology=o	--	N|0.000	--	--	1
D5EWS4	>tr|D5EWS4|D5EWS4_PRER2 10 kDa chaperonin OS=Prevotella ruminicola (strain ATCC 19189 / JCM 8958 / 23) GN=groS PE=3 SV=1	22.988	83.3	2	7	Cytoplasmic	Cytoplasmic	Cytoplasmic	Periplasmic	Cytoplasmic	0.359059	0.112534	1.23228	0.29651	2.99962	Cytoplasmic	ExpAA=0.00	First60=0.00	PredHel=0	Topology=o	--	N|0.000	--	--	1
D5EWS5	>tr|D5EWS5|D5EWS5_PRER2 60 kDa chaperonin OS=Prevotella ruminicola (strain ATCC 19189 / JCM 8958 / 23) GN=groL PE=3 SV=1	323.31	55.4	13	30	Cytoplasmic	Cytoplasmic	Cytoplasmic	Cytoplasmic	Cytoplasmic	0.0354009	0.0745619	0.357114	0.0571359	4.47579	Cytoplasmic	ExpAA=0.01	First60=0.00	PredHel=0	Topology=o	--	N|0.004	--	--	1
D5EWZ7	>tr|D5EWZ7|D5EWZ7_PRER2 ATP phosphoribosyltransferase OS=Prevotella ruminicola (strain ATCC 19189 / JCM 8958 / 23) GN=hisG PE=3 SV=1	2.9508	12.6	3	3	Cytoplasmic	Cytoplasmic	Cytoplasmic	Cytoplasmic	Cytoplasmic	0.0182269	0.109187	0.105035	0.811902	3.95565	Cytoplasmic	ExpAA=0.00	First60=0.00	PredHel=0	Topology=o	--	N|0.000	--	--	0.94
D5EWZ9	>tr|D5EWZ9|D5EWZ9_PRER2 Ribose-5-phosphate isomerase B OS=Prevotella ruminicola (strain ATCC 19189 / JCM 8958 / 23) GN=rpiB PE=4 SV=1	8.1584	34	3	4	Cytoplasmic	Cytoplasmic	Cytoplasmic	Cytoplasmic	Cytoplasmic	0.302319	0.093222	0.402862	0.165362	4.03623	Cytoplasmic	ExpAA=0.01	First60=0.00	PredHel=0	Topology=o	--	N|0.000	--	--	1
D5EX00	>tr|D5EX00|D5EX00_PRER2 Transketolase OS=Prevotella ruminicola (strain ATCC 19189 / JCM 8958 / 23) GN=PRU_0393 PE=3 SV=1	11.177	35.4	4	18	Periplasmic	Periplasmic	Cytoplasmic	Cytoplasmic	Periplasmic	0.207908	0.260032	1.98983	0.190193	2.35204	Cytoplasmic	ExpAA=2.70	First60=0.01	PredHel=0	Topology=o	--	N|0.000	--	--	1
D5EX21	>tr|D5EX21|D5EX21_PRER2 Heat shock protein OS=Prevotella ruminicola (strain ATCC 19189 / JCM 8958 / 23) GN=PRU_0414 PE=3 SV=1	1.8445	45	2	7	Cytoplasmic	Cytoplasmic	Periplasmic	Periplasmic	Cytoplasmic	0.578551	0.193327	1.79358	0.295114	2.13942	Cytoplasmic	ExpAA=0.00	First60=0.00	PredHel=0	Topology=o	--	N|0.005	--	--	0.999
D5EX25	>tr|D5EX25|D5EX25_PRER2 Alpha-N-arabinofuranosidase OS=Prevotella ruminicola (strain ATCC 19189 / JCM 8958 / 23) GN=PRU_0418 PE=4 SV=1	2.2717	5.8	2	2	Periplasmic	Extracellular	Periplasmic	Extracellular	Extracellular	1.84106	0.525519	2.4255	0.032781	0.17514	Periplasmic	ExpAA=0.08	First60=0.08	PredHel=0	Topology=o	20-1	N|0.000	--	2	0.938
D5EX26	>tr|D5EX26|D5EX26_PRER2 Carbohydrate kinase domain protein OS=Prevotella ruminicola (strain ATCC 19189 / JCM 8958 / 23) GN=PRU_0419 PE=4 SV=1	5.8901	11.3	4	5	Cytoplasmic	Cytoplasmic	Cytoplasmic	Periplasmic	Cytoplasmic	0.201386	0.115494	1.3891	0.276815	3.0172	Cytoplasmic	ExpAA=4.11	First60=0.00	PredHel=0	Topology=o	--	N|0.001	--	--	1
D5EX27	>tr|D5EX27|D5EX27_PRER2 L-arabinose isomerase OS=Prevotella ruminicola (strain ATCC 19189 / JCM 8958 / 23) GN=araA PE=3 SV=1	18.437	15.2	3	7	Cytoplasmic	Cytoplasmic	Cytoplasmic	OuterMembrane	Cytoplasmic	0.111579	0.34891	0.532084	0.0421543	3.96527	Cytoplasmic	ExpAA=0.28	First60=0.22	PredHel=0	Topology=o	--	N|0.002	--	--	1
D5EX30	>tr|D5EX30|D5EX30_PRER2 Transporter, SSS family OS=Prevotella ruminicola (strain ATCC 19189 / JCM 8958 / 23) GN=PRU_0423 PE=3 SV=1	2.6098	5.9	3	3	InnerMembrane	InnerMembrane	InnerMembrane	InnerMembrane	InnerMembrane	0.00556476	0.0103471	0.013417	4.96111	0.00955804	InnerMembrane	ExpAA=298.85	First60=31.93	PredHel=13	Topology=o10-32i53-75o90-112i133-155o165-187i200-222o253-275i307-329o364-386i407-429o439-458i511-533o558-580i	--	N|0.000	--	6	0.953
D5EX31	>tr|D5EX31|D5EX31_PRER2 Aldose 1-epimerase OS=Prevotella ruminicola (strain ATCC 19189 / JCM 8958 / 23) GN=galM_1 PE=3 SV=1	18.368	20.1	7	8	Extracellular	Periplasmic	Periplasmic	OuterMembrane	Periplasmic	1.76198	0.808501	2.4186	0.00229227	0.0086285	Periplasmic	ExpAA=0.00	First60=0.00	PredHel=0	Topology=o	18-1	N|0.010	--	--	1
D5EX32	>tr|D5EX32|D5EX32_PRER2 Galactokinase OS=Prevotella ruminicola (strain ATCC 19189 / JCM 8958 / 23) GN=galK PE=3 SV=1	36.555	32.3	11	12	Cytoplasmic	Cytoplasmic	Cytoplasmic	Periplasmic	Cytoplasmic	0.393742	0.192756	1.22454	0.0648866	3.12408	Cytoplasmic	ExpAA=0.10	First60=0.00	PredHel=0	Topology=o	--	N|0.001	--	--	0.984
D5EX34	>tr|D5EX34|D5EX34_PRER2 Aldose 1-epimerase OS=Prevotella ruminicola (strain ATCC 19189 / JCM 8958 / 23) GN=galM_2 PE=3 SV=1	7.1137	19	3	4	Extracellular	Extracellular	Extracellular	OuterMembrane	Extracellular	2.67239	1.17664	0.606734	0.0242395	0.519995	Extracellular	ExpAA=0.60	First60=0.60	PredHel=0	Topology=o	--	N|0.014	--	--	1
D5EX37	>tr|D5EX37|D5EX37_PRER2 Protein GrpE OS=Prevotella ruminicola (strain ATCC 19189 / JCM 8958 / 23) GN=grpE PE=3 SV=1	9.9217	26	5	6	Cytoplasmic	Cytoplasmic	Cytoplasmic	Cytoplasmic	Cytoplasmic	0.319367	0.118545	0.409603	0.165247	3.98724	Cytoplasmic	ExpAA=0.01	First60=0.00	PredHel=0	Topology=o	--	N|0.015	--	--	1
D5EX38	>tr|D5EX38|D5EX38_PRER2 ABC transporter, ATP-binding protein OS=Prevotella ruminicola (strain ATCC 19189 / JCM 8958 / 23) GN=PRU_0431 PE=4 SV=1	6.2993	15.3	6	6	Cytoplasmic	Cytoplasmic	OuterMembrane	Cytoplasmic	Cytoplasmic	0.432218	1.11505	0.291363	0.0477052	3.11366	Cytoplasmic	ExpAA=0.87	First60=0.87	PredHel=0	Topology=o	--	N|0.000	--	--	1
D5EX54	>tr|D5EX54|D5EX54_PRER2 Uncharacterized protein OS=Prevotella ruminicola (strain ATCC 19189 / JCM 8958 / 23) GN=PRU_2548 PE=4 SV=1	24.595	32.3	2	9	Cytoplasmic	Cytoplasmic	Cytoplasmic	Cytoplasmic	Cytoplasmic	0.385964	0.175574	0.506176	0.118065	3.81422	Cytoplasmic	ExpAA=0.00	First60=0.00	PredHel=0	Topology=o	--	N|0.002	--	--	1
D5EX60	>tr|D5EX60|D5EX60_PRER2 Uncharacterized protein OS=Prevotella ruminicola (strain ATCC 19189 / JCM 8958 / 23) GN=PRU_2554 PE=4 SV=1	1.7693	5	1	1	OuterMembrane	Extracellular	OuterMembrane	Periplasmic	OuterMembrane	1.35243	2.23744	0.972691	0.0513616	0.386076	OuterMembrane	ExpAA=0.02	First60=0.00	PredHel=0	Topology=o	--	N|0.004	--	--	1
W5QTF5	>tr|W5QTF5|W5QTF5_9BACT 3-oxoacyl-[acyl-carrier-protein] synthase 2 OS=Prevotella sp. Sc00033 PE=3 SV=1	2.4282	11.2	0	4	Cytoplasmic	Cytoplasmic	Cytoplasmic	Cytoplasmic	Periplasmic	0.283979	0.369881	1.09409	0.0516344	3.20042	Cytoplasmic	ExpAA=0.87	First60=0.01	PredHel=0	Topology=o	--	N|0.001	--	--	0.997
D5EX78	>tr|D5EX78|D5EX78_PRER2 Endopeptidase PepO OS=Prevotella ruminicola (strain ATCC 19189 / JCM 8958 / 23) GN=pepO_2 PE=4 SV=1	17.701	4.1	3	3	Periplasmic	Periplasmic	Periplasmic	Cytoplasmic	Periplasmic	0.162431	0.149405	3.50554	0.0740044	1.10862	Periplasmic	ExpAA=0.01	First60=0.00	PredHel=0	Topology=o	--	N|0.002	--	--	1
D5EX96	>tr|D5EX96|D5EX96_PRER2 Glycosyl hydrolase, family 3 OS=Prevotella ruminicola (strain ATCC 19189 / JCM 8958 / 23) GN=PRU_2590 PE=4 SV=1	3.1662	7.7	5	5	Periplasmic	Periplasmic	Periplasmic	OuterMembrane	Periplasmic	0.345935	0.496054	2.89906	0.462603	0.796343	Periplasmic	ExpAA=0.15	First60=0.13	PredHel=0	Topology=o	23-1	N|0.006	--	--	0.993
D5EXB2	>tr|D5EXB2|D5EXB2_PRER2 Putative alpha-N-arabinofuranosidase OS=Prevotella ruminicola (strain ATCC 19189 / JCM 8958 / 23) GN=PRU_2606 PE=4 SV=1	3.4113	6.9	4	4	Periplasmic	Periplasmic	Periplasmic	Cytoplasmic	Periplasmic	0.807022	0.283289	3.29179	0.0694269	0.548473	Periplasmic	ExpAA=0.00	First60=0.00	PredHel=0	Topology=o	--	N|0.004	--	4	0.935
D5EXB6	>tr|D5EXB6|D5EXB6_PRER2 Transporter, outer membrane receptor (OMR) family OS=Prevotella ruminicola (strain ATCC 19189 / JCM 8958 / 23) GN=PRU_2610 PE=4 SV=1	6.6867	4.2	2	3	Extracellular	OuterMembrane	OuterMembrane	OuterMembrane	OuterMembrane	0.995884	3.76431	0.0799886	0.11571	0.0441054	OuterMembrane	ExpAA=0.01	First60=0.00	PredHel=0	Topology=o	18-1	Y|0.980	--	30	0.874
D5EXB7	>tr|D5EXB7|D5EXB7_PRER2 Putative lipoprotein OS=Prevotella ruminicola (strain ATCC 19189 / JCM 8958 / 23) GN=PRU_2611 PE=4 SV=1	6.5515	9.3	3	6	Cytoplasmic	Periplasmic	Periplasmic	Cytoplasmic	Periplasmic	0.756686	0.457689	2.01697	0.0875124	1.68114	Periplasmic	ExpAA=0.20	First60=0.20	PredHel=0	Topology=o	30-1	N|0.002	--	2	0.964
D5EXD7	>tr|D5EXD7|D5EXD7_PRER2 Putative lipoprotein OS=Prevotella ruminicola (strain ATCC 19189 / JCM 8958 / 23) GN=PRU_2632 PE=4 SV=1	3.2516	7.8	2	2	Cytoplasmic	Cytoplasmic	Cytoplasmic	Cytoplasmic	Cytoplasmic	0.496044	0.440545	0.552732	0.647196	2.86348	Cytoplasmic	ExpAA=3.80	First60=0.10	PredHel=0	Topology=o	1-34	N|0.005	--	2	0.979
D5EXD8	>tr|D5EXD8|D5EXD8_PRER2 Polyribonucleotide nucleotidyltransferase OS=Prevotella ruminicola (strain ATCC 19189 / JCM 8958 / 23) GN=pnp PE=3 SV=1	121.88	40.7	6	27	Cytoplasmic	Cytoplasmic	Cytoplasmic	Cytoplasmic	Cytoplasmic	0.0856368	0.255981	0.466674	0.321844	3.86986	Cytoplasmic	ExpAA=0.03	First60=0.03	PredHel=0	Topology=o	--	N|0.000	--	--	1
D5EXD9	>tr|D5EXD9|D5EXD9_PRER2 50S ribosomal protein L13 OS=Prevotella ruminicola (strain ATCC 19189 / JCM 8958 / 23) GN=rplM PE=3 SV=1	47.29	71.9	3	11	Periplasmic	Periplasmic	Periplasmic	Periplasmic	Periplasmic	0.371849	0.0615665	3.61791	0.0894935	0.859181	Periplasmic	ExpAA=0.00	First60=0.00	PredHel=0	Topology=o	--	N|0.001	--	--	1
D5EXE0	>tr|D5EXE0|D5EXE0_PRER2 30S ribosomal protein S9 OS=Prevotella ruminicola (strain ATCC 19189 / JCM 8958 / 23) GN=rpsI PE=3 SV=1	5.366	36.7	3	4	Cytoplasmic	Cytoplasmic	Cytoplasmic	Periplasmic	Periplasmic	0.46933	0.345621	1.56747	0.365183	2.2524	Cytoplasmic	ExpAA=0.02	First60=0.01	PredHel=0	Topology=i	--	N|0.006	--	--	1
D5EXE1	>tr|D5EXE1|D5EXE1_PRER2 30S ribosomal protein S2 OS=Prevotella ruminicola (strain ATCC 19189 / JCM 8958 / 23) GN=rpsB PE=3 SV=1	217.78	70.3	7	25	Periplasmic	Cytoplasmic	Cytoplasmic	Cytoplasmic	Cytoplasmic	0.0605441	0.030512	1.36017	0.117583	3.43119	Cytoplasmic	ExpAA=0.00	First60=0.00	PredHel=0	Topology=o	--	N|0.002	--	--	1
D5EXE2	>tr|D5EXE2|D5EXE2_PRER2 Elongation factor Ts OS=Prevotella ruminicola (strain ATCC 19189 / JCM 8958 / 23) GN=tsf PE=3 SV=1	235.13	48.2	15	21	Periplasmic	Cytoplasmic	Periplasmic	Cytoplasmic	Periplasmic	0.0927889	0.044884	2.08567	0.134703	2.64196	Cytoplasmic	ExpAA=0.02	First60=0.00	PredHel=0	Topology=o	--	N|0.002	--	--	1
D5EXG0	>tr|D5EXG0|D5EXG0_PRER2 Isoamylase domain/esterase family protein OS=Prevotella ruminicola (strain ATCC 19189 / JCM 8958 / 23) GN=PRU_2656 PE=4 SV=1	4.2356	11.1	2	4	Periplasmic	Periplasmic	Periplasmic	OuterMembrane	Periplasmic	0.65092	1.18637	3.12418	0.0225148	0.0160109	Periplasmic	ExpAA=0.17	First60=0.03	PredHel=0	Topology=o	20-1	N|0.046	--	--	1
D5EXG7	>tr|D5EXG7|D5EXG7_PRER2 Phosphoribosylformylglycinamidine synthase OS=Prevotella ruminicola (strain ATCC 19189 / JCM 8958 / 23) GN=purL PE=3 SV=1	29.295	13.3	6	12	Cytoplasmic	OuterMembrane	Cytoplasmic	OuterMembrane	Cytoplasmic	0.473593	0.800749	0.500376	0.483171	2.74211	Cytoplasmic	ExpAA=0.04	First60=0.00	PredHel=0	Topology=o	--	N|0.000	--	2	0.959
D5EXH3	>tr|D5EXH3|D5EXH3_PRER2 Putative receptor antigen RagA OS=Prevotella ruminicola (strain ATCC 19189 / JCM 8958 / 23) GN=PRU_2669 PE=4 SV=1	11.329	5.7	3	4	OuterMembrane	OuterMembrane	OuterMembrane	OuterMembrane	OuterMembrane	0.466722	4.21955	0.064012	0.192817	0.0569001	OuterMembrane	ExpAA=0.05	First60=0.00	PredHel=0	Topology=o	17-1	Y|1.000	The Outer Membrane Receptor (OMR-TonB Dependent Receptor) Family	26	0.877
D5EXI5	>tr|D5EXI5|D5EXI5_PRER2 Outer membrane protein SusC OS=Prevotella ruminicola (strain ATCC 19189 / JCM 8958 / 23) GN=PRU_2681 PE=3 SV=1	25.309	8.9	3	7	Extracellular	OuterMembrane	OuterMembrane	OuterMembrane	OuterMembrane	1.19068	3.48439	0.103134	0.167229	0.0545629	OuterMembrane	ExpAA=18.16	First60=18.14	PredHel=1	Topology=i13-30o	28-1	Y|1.000	The Outer Membrane Receptor (OMR-TonB Dependent Receptor) Family	28	0.958
D5EXK3	>tr|D5EXK3|D5EXK3_PRER2 Uncharacterized protein OS=Prevotella ruminicola (strain ATCC 19189 / JCM 8958 / 23) GN=PRU_0460 PE=4 SV=1	2.0767	9.2	1	1	Cytoplasmic	Cytoplasmic	Cytoplasmic	Cytoplasmic	Cytoplasmic	0.179959	0.174294	0.540592	0.507628	3.59753	Cytoplasmic	ExpAA=2.12	First60=1.17	PredHel=0	Topology=o	--	N|0.003	--	--	0.991
D5EXK5	>tr|D5EXK5|D5EXK5_PRER2 Putative 8-amino-7-oxononanoate synthase OS=Prevotella ruminicola (strain ATCC 19189 / JCM 8958 / 23) GN=PRU_0463 PE=3 SV=1	18	25.8	5	7	Cytoplasmic	Cytoplasmic	Cytoplasmic	Cytoplasmic	Cytoplasmic	0.0114031	0.0181404	0.0485229	0.142644	4.77929	Cytoplasmic	ExpAA=0.28	First60=0.00	PredHel=0	Topology=o	--	N|0.000	--	--	0.988
D5EXM1	>tr|D5EXM1|D5EXM1_PRER2 Aspartokinase OS=Prevotella ruminicola (strain ATCC 19189 / JCM 8958 / 23) GN=lysC PE=3 SV=1	12.583	15.5	3	6	Cytoplasmic	OuterMembrane	Cytoplasmic	Cytoplasmic	Cytoplasmic	0.222812	0.492052	0.251688	0.0437294	3.98972	Cytoplasmic	ExpAA=0.09	First60=0.06	PredHel=0	Topology=o	--	N|0.000	--	--	1
D5EXP3	>tr|D5EXP3|D5EXP3_PRER2 Transcriptional regulator OS=Prevotella ruminicola (strain ATCC 19189 / JCM 8958 / 23) GN=PRU_0503 PE=4 SV=1	-2	11.2	1	1	Cytoplasmic	Cytoplasmic	Cytoplasmic	Cytoplasmic	InnerMembrane	0.324658	0.133756	0.806203	1.0117	2.72368	Cytoplasmic	ExpAA=0.02	First60=0.02	PredHel=0	Topology=o	--	N|0.001	--	--	1
D5EXS6	>tr|D5EXS6|D5EXS6_PRER2 Uncharacterized protein OS=Prevotella ruminicola (strain ATCC 19189 / JCM 8958 / 23) GN=PRU_0538 PE=4 SV=1	3.8163	27.7	2	7	Cytoplasmic	Cytoplasmic	Cytoplasmic	Cytoplasmic	Cytoplasmic	0.20978	0.1866	0.173578	0.134821	4.29522	Cytoplasmic	ExpAA=0.00	First60=0.00	PredHel=0	Topology=o	--	N|0.010	--	--	1
D5EXT5	>tr|D5EXT5|D5EXT5_PRER2 Peptidase, M48 family OS=Prevotella ruminicola (strain ATCC 19189 / JCM 8958 / 23) GN=PRU_0547 PE=3 SV=1	-2	3.8	1	1	Extracellular	Extracellular	Extracellular	OuterMembrane	Periplasmic	2.36975	1.17278	1.20598	0.147963	0.103532	Extracellular	ExpAA=24.15	First60=17.30	PredHel=1	Topology=i7-29o	24-1	N|0.018	--	--	1
D5EXT9	>tr|D5EXT9|D5EXT9_PRER2 Ketol-acid reductoisomerase (NADP(+)) OS=Prevotella ruminicola (strain ATCC 19189 / JCM 8958 / 23) GN=ilvC PE=3 SV=1	256.02	42.5	5	13	Cytoplasmic	Cytoplasmic	Extracellular	Periplasmic	Periplasmic	0.815051	0.223358	1.95285	0.11431	1.89443	Periplasmic	ExpAA=0.02	First60=0.00	PredHel=0	Topology=o	--	N|0.006	--	--	1
D5EXU6	>tr|D5EXU6|D5EXU6_PRER2 Tryptophan--tRNA ligase OS=Prevotella ruminicola (strain ATCC 19189 / JCM 8958 / 23) GN=trpS PE=3 SV=1	9.5352	18.5	2	6	Cytoplasmic	Periplasmic	Cytoplasmic	Cytoplasmic	Cytoplasmic	0.0842973	0.0696505	1.03875	0.033519	3.77379	Cytoplasmic	ExpAA=0.00	First60=0.00	PredHel=0	Topology=o	--	N|0.001	--	--	1
D5EXW8	>tr|D5EXW8|D5EXW8_PRER2 Phenylalanine--tRNA ligase alpha subunit OS=Prevotella ruminicola (strain ATCC 19189 / JCM 8958 / 23) GN=pheS PE=3 SV=1	39.262	29.8	8	9	Cytoplasmic	Cytoplasmic	Cytoplasmic	Cytoplasmic	Cytoplasmic	0.0191756	0.00593879	0.0523676	0.00683545	4.91568	Cytoplasmic	ExpAA=0.00	First60=0.00	PredHel=0	Topology=o	--	N|0.001	--	--	1
D5EXX2	>tr|D5EXX2|D5EXX2_PRER2 Alpha-amylase OS=Prevotella ruminicola (strain ATCC 19189 / JCM 8958 / 23) GN=PRU_2685 PE=3 SV=1	2.5358	2	1	1	Extracellular	Extracellular	OuterMembrane	OuterMembrane	OuterMembrane	2.45775	2.14061	0.361652	0.0217482	0.0182423	Extracellular	ExpAA=12.75	First60=12.67	PredHel=1	Topology=i5-22o	19-1	N|0.047	--	--	0.976
D5EXX7	>tr|D5EXX7|D5EXX7_PRER2 Uncharacterized protein OS=Prevotella ruminicola (strain ATCC 19189 / JCM 8958 / 23) GN=PRU_2690 PE=4 SV=1	1.497	3.2	1	1	OuterMembrane	OuterMembrane	OuterMembrane	OuterMembrane	OuterMembrane	0.477914	4.14236	0.218419	0.0717459	0.0895569	OuterMembrane	ExpAA=0.06	First60=0.00	PredHel=0	Topology=o	15-1	Y|0.999	--	12	0.833
D5EXY7	>tr|D5EXY7|D5EXY7_PRER2 Neopullulanase OS=Prevotella ruminicola (strain ATCC 19189 / JCM 8958 / 23) GN=PRU_2700 PE=3 SV=1	3.8246	15.7	2	9	Periplasmic	Periplasmic	Periplasmic	OuterMembrane	Periplasmic	0.80627	0.774591	2.97697	0.11681	0.325356	Periplasmic	ExpAA=0.58	First60=0.58	PredHel=0	Topology=o	21-1	N|0.047	--	2	0.967
D5EXZ1	>tr|D5EXZ1|D5EXZ1_PRER2 Putative TonB dependent receptor OS=Prevotella ruminicola (strain ATCC 19189 / JCM 8958 / 23) GN=PRU_2704 PE=3 SV=1	8.2747	8.9	5	8	OuterMembrane	OuterMembrane	OuterMembrane	OuterMembrane	OuterMembrane	0.344077	4.23484	0.0806268	0.275064	0.0653902	OuterMembrane	ExpAA=16.56	First60=16.54	PredHel=1	Topology=i13-30o	26-1	Y|1.000	The Outer Membrane Receptor (OMR-TonB Dependent Receptor) Family	28	0.892
D5EY19	>tr|D5EY19|D5EY19_PRER2 Uncharacterized protein OS=Prevotella ruminicola (strain ATCC 19189 / JCM 8958 / 23) GN=PRU_2734 PE=4 SV=1	31.862	3.6	3	4	OuterMembrane	OuterMembrane	OuterMembrane	OuterMembrane	OuterMembrane	0.584822	4.062	0.11952	0.178828	0.0548317	OuterMembrane	ExpAA=1.45	First60=1.44	PredHel=0	Topology=o	26-1	Y|0.745	--	26	0.883
D5EY28	>tr|D5EY28|D5EY28_PRER2 Glycosyl hydrolase, family 43/carbohydrate binding module, family 6 domain protein OS=Prevotella ruminicola (strain ATCC 19189 / JCM 8958 / 23) GN=PRU_2744 PE=4 SV=1	1.2017	1.4	1	1	Periplasmic	Periplasmic	Periplasmic	OuterMembrane	Periplasmic	1.23041	1.11112	2.36986	0.143984	0.144622	Periplasmic	ExpAA=0.09	First60=0.01	PredHel=0	Topology=o	--	N|0.003	--	--	1
D5EY34	>tr|D5EY34|D5EY34_PRER2 Alpha-glucosidase OS=Prevotella ruminicola (strain ATCC 19189 / JCM 8958 / 23) GN=susB PE=4 SV=1	9.5174	14.1	3	7	Periplasmic	Periplasmic	Periplasmic	OuterMembrane	Periplasmic	0.721215	0.538149	2.76087	0.13981	0.839955	Periplasmic	ExpAA=0.10	First60=0.07	PredHel=0	Topology=o	17-1	N|0.013	--	--	1
D5EY35	>tr|D5EY35|D5EY35_PRER2 Putative 4-alpha-glucanotransferase OS=Prevotella ruminicola (strain ATCC 19189 / JCM 8958 / 23) GN=PRU_2751 PE=4 SV=1	13.596	16.1	9	11	Cytoplasmic	Cytoplasmic	Cytoplasmic	Cytoplasmic	Cytoplasmic	0.172844	0.392462	0.465393	0.17306	3.79624	Cytoplasmic	ExpAA=0.00	First60=0.00	PredHel=0	Topology=o	--	N|0.009	--	2	0.996
D5EY40	>tr|D5EY40|D5EY40_PRER2 Transcription elongation factor GreA OS=Prevotella ruminicola (strain ATCC 19189 / JCM 8958 / 23) GN=greA PE=3 SV=1	11.927	47.7	4	8	Cytoplasmic	Cytoplasmic	Cytoplasmic	Periplasmic	Cytoplasmic	0.48886	0.803782	0.758403	0.121878	2.82708	Cytoplasmic	ExpAA=0.00	First60=0.00	PredHel=0	Topology=o	--	N|0.019	--	--	1
D5EY45	>tr|D5EY45|D5EY45_PRER2 Putative coenzyme A transferase OS=Prevotella ruminicola (strain ATCC 19189 / JCM 8958 / 23) GN=PRU_2762 PE=4 SV=1	66.482	25.1	9	12	Cytoplasmic	Cytoplasmic	Cytoplasmic	OuterMembrane	Cytoplasmic	0.111951	0.574354	0.451391	0.0960835	3.76622	Cytoplasmic	ExpAA=0.10	First60=0.03	PredHel=0	Topology=o	--	N|0.001	--	--	0.999
D5EY50	>tr|D5EY50|D5EY50_PRER2 Pyridoxal 5-phosphate synthase subunit PdxS OS=Prevotella ruminicola (strain ATCC 19189 / JCM 8958 / 23) GN=pdxS PE=3 SV=1	17.158	34.4	0	9	Cytoplasmic	Periplasmic	Cytoplasmic	Cytoplasmic	Cytoplasmic	0.0275884	0.0199303	0.897865	0.57685	3.47777	Cytoplasmic	ExpAA=0.82	First60=0.00	PredHel=0	Topology=o	--	N|0.007	--	--	1
D5EY71	>tr|D5EY71|D5EY71_PRER2 Transcriptional regulator, MarR family OS=Prevotella ruminicola (strain ATCC 19189 / JCM 8958 / 23) GN=PRU_2789 PE=4 SV=1	32.275	9.5	1	1	Cytoplasmic	Cytoplasmic	Cytoplasmic	Cytoplasmic	Cytoplasmic	0.359106	0.194841	0.560985	0.825601	3.05947	Cytoplasmic	ExpAA=0.41	First60=0.41	PredHel=0	Topology=o	--	N|0.003	--	--	1
D5EY73	>tr|D5EY73|D5EY73_PRER2 O-acetylhomoserine aminocarboxypropyltransferase/cysteine synthase family protein OS=Prevotella ruminicola (strain ATCC 19189 / JCM 8958 / 23) GN=PRU_2791 PE=3 SV=1	296.05	40.2	5	11	Cytoplasmic	Cytoplasmic	Cytoplasmic	Cytoplasmic	Cytoplasmic	0.276493	0.110007	0.659387	0.0881787	3.86594	Cytoplasmic	ExpAA=4.23	First60=0.00	PredHel=0	Topology=o	--	N|0.000	--	--	1
D5EY74	>tr|D5EY74|D5EY74_PRER2 Cysteine synthase OS=Prevotella ruminicola (strain ATCC 19189 / JCM 8958 / 23) GN=cysK PE=3 SV=1	150.84	43.8	4	11	Cytoplasmic	Periplasmic	Cytoplasmic	Cytoplasmic	Cytoplasmic	0.190147	0.0473357	1.51595	0.205048	3.04151	Cytoplasmic	ExpAA=0.44	First60=0.00	PredHel=0	Topology=o	--	N|0.002	--	--	1
D5EY81	>tr|D5EY81|D5EY81_PRER2 Putative lipoprotein OS=Prevotella ruminicola (strain ATCC 19189 / JCM 8958 / 23) GN=PRU_2800 PE=4 SV=1	12.173	2.3	1	1	Extracellular	Extracellular	OuterMembrane	Extracellular	Extracellular	3.65337	0.994447	0.24837	0.0411971	0.0626114	Extracellular	ExpAA=0.04	First60=0.03	PredHel=0	Topology=o	21-1	N|0.002	--	--	1
D5EYA8	>tr|D5EYA8|D5EYA8_PRER2 Uncharacterized protein OS=Prevotella ruminicola (strain ATCC 19189 / JCM 8958 / 23) GN=PRU_0588 PE=4 SV=1	2.26	15.5	2	2	Cytoplasmic	Cytoplasmic	Cytoplasmic	Cytoplasmic	Cytoplasmic	0.324825	0.168991	0.789147	0.314562	3.40248	Cytoplasmic	ExpAA=22.13	First60=22.13	PredHel=1	Topology=o4-26i	--	N|0.000	--	--	1
D5EYA9	>tr|D5EYA9|D5EYA9_PRER2 Sporulation-like repeat protein OS=Prevotella ruminicola (strain ATCC 19189 / JCM 8958 / 23) GN=PRU_0589 PE=4 SV=1	6.0511	28.3	4	4	Periplasmic	Periplasmic	Periplasmic	Cytoplasmic	OuterMembrane	0.693105	0.989519	1.71792	0.281622	1.31783	Periplasmic	ExpAA=0.79	First60=0.00	PredHel=0	Topology=o	--	N|0.012	--	--	1
D5EYB3	>tr|D5EYB3|D5EYB3_PRER2 Threonine--tRNA ligase OS=Prevotella ruminicola (strain ATCC 19189 / JCM 8958 / 23) GN=thrS PE=3 SV=1	88.118	33.3	4	19	Cytoplasmic	Cytoplasmic	Cytoplasmic	Cytoplasmic	Cytoplasmic	0.0207433	0.0656395	0.158265	0.0230509	4.7323	Cytoplasmic	ExpAA=0.09	First60=0.00	PredHel=0	Topology=o	--	N|0.003	--	8	0.969
D5EYB4	>tr|D5EYB4|D5EYB4_PRER2 Translation initiation factor IF-3 OS=Prevotella ruminicola (strain ATCC 19189 / JCM 8958 / 23) GN=infC PE=3 SV=1	14.529	26.8	2	6	Cytoplasmic	Cytoplasmic	Cytoplasmic	Cytoplasmic	Cytoplasmic	0.251193	0.168255	0.428876	0.13818	4.0135	Cytoplasmic	ExpAA=0.00	First60=0.00	PredHel=0	Topology=o	--	N|0.011	--	--	1
D5EYB5	>tr|D5EYB5|D5EYB5_PRER2 50S ribosomal protein L35 OS=Prevotella ruminicola (strain ATCC 19189 / JCM 8958 / 23) GN=rpmI PE=3 SV=1	6.3267	50.8	4	4	Periplasmic	Cytoplasmic	Cytoplasmic	Cytoplasmic	Periplasmic	0.88653	0.369524	1.27825	0.427189	2.03851	Cytoplasmic	ExpAA=0.00	First60=0.00	PredHel=0	Topology=i	--	N|0.000	--	--	1
D5EYB6	>tr|D5EYB6|D5EYB6_PRER2 50S ribosomal protein L20 OS=Prevotella ruminicola (strain ATCC 19189 / JCM 8958 / 23) GN=rplT PE=3 SV=1	7.2019	48.2	1	7	Periplasmic	Periplasmic	Cytoplasmic	Cytoplasmic	OuterMembrane	0.470418	0.695234	1.34662	0.472714	2.01501	Cytoplasmic	ExpAA=0.02	First60=0.00	PredHel=0	Topology=o	--	N|0.000	--	--	1
D5EYC3	>tr|D5EYC3|D5EYC3_PRER2 Endopeptidase PepO OS=Prevotella ruminicola (strain ATCC 19189 / JCM 8958 / 23) GN=pepO_1 PE=4 SV=1	1.6207	1.3	1	1	Periplasmic	Periplasmic	Periplasmic	OuterMembrane	Periplasmic	0.142484	0.71688	3.67808	0.0570835	0.405473	Periplasmic	ExpAA=0.01	First60=0.01	PredHel=0	Topology=o	24-1	N|0.012	--	2	0.977
D5EYD3	>tr|D5EYD3|D5EYD3_PRER2 Putative translation elongation factor G OS=Prevotella ruminicola (strain ATCC 19189 / JCM 8958 / 23) GN=PRU_0613 PE=4 SV=1	43.398	21.7	8	12	Cytoplasmic	Cytoplasmic	Cytoplasmic	Cytoplasmic	Cytoplasmic	0.25326	0.299319	0.97694	0.617398	2.85309	Cytoplasmic	ExpAA=0.48	First60=0.37	PredHel=0	Topology=o	--	N|0.000	--	--	1
D5EYD5	>tr|D5EYD5|D5EYD5_PRER2 DNA-binding repsonse regulator RprY OS=Prevotella ruminicola (strain ATCC 19189 / JCM 8958 / 23) GN=rprY PE=4 SV=1	32.323	47.9	4	10	Cytoplasmic	Cytoplasmic	Cytoplasmic	Cytoplasmic	Cytoplasmic	0.128649	0.136239	0.311084	0.174307	4.24972	Cytoplasmic	ExpAA=0.00	First60=0.00	PredHel=0	Topology=o	--	N|0.002	--	--	1
D5EYD6	>tr|D5EYD6|D5EYD6_PRER2 30S ribosomal protein S6 OS=Prevotella ruminicola (strain ATCC 19189 / JCM 8958 / 23) GN=rpsF PE=3 SV=1	202.45	83.3	6	17	Cytoplasmic	Cytoplasmic	Cytoplasmic	Cytoplasmic	Cytoplasmic	0.377505	0.202818	0.804485	0.208131	3.40706	Cytoplasmic	ExpAA=0.00	First60=0.00	PredHel=0	Topology=o	--	N|0.000	--	--	1
D5EYD7	>tr|D5EYD7|D5EYD7_PRER2 30S ribosomal protein S18 OS=Prevotella ruminicola (strain ATCC 19189 / JCM 8958 / 23) GN=rpsR PE=3 SV=1	50.096	67	2	11	Periplasmic	Cytoplasmic	Cytoplasmic	Cytoplasmic	Cytoplasmic	0.645119	0.296254	1.55877	0.374421	2.12543	Cytoplasmic	ExpAA=0.00	First60=0.00	PredHel=0	Topology=o	--	N|0.000	--	--	1
D5EYD8	>tr|D5EYD8|D5EYD8_PRER2 50S ribosomal protein L9 OS=Prevotella ruminicola (strain ATCC 19189 / JCM 8958 / 23) GN=rpL9 PE=3 SV=1	74.141	48.5	5	11	Periplasmic	Cytoplasmic	Cytoplasmic	Cytoplasmic	Periplasmic	0.447847	0.253403	1.36212	0.340406	2.59623	Cytoplasmic	ExpAA=0.00	First60=0.00	PredHel=0	Topology=o	--	N|0.030	--	--	1
D5EYF4	>tr|D5EYF4|D5EYF4_PRER2 Serine hydroxymethyltransferase OS=Prevotella ruminicola (strain ATCC 19189 / JCM 8958 / 23) GN=glyA PE=3 SV=1	127.39	52.8	5	19	Cytoplasmic	Cytoplasmic	Cytoplasmic	Cytoplasmic	Cytoplasmic	0.0220452	0.00449496	0.395887	0.117431	4.46014	Cytoplasmic	ExpAA=0.59	First60=0.00	PredHel=0	Topology=o	--	N|0.000	--	--	1
D5EYF6	>tr|D5EYF6|D5EYF6_PRER2 Aspartate carbamoyltransferase OS=Prevotella ruminicola (strain ATCC 19189 / JCM 8958 / 23) GN=pyrB PE=3 SV=1	21.756	21.9	1	5	Cytoplasmic	Cytoplasmic	Cytoplasmic	Cytoplasmic	Cytoplasmic	0.00478663	0.00200178	0.112764	0.0524553	4.82799	Cytoplasmic	ExpAA=0.01	First60=0.00	PredHel=0	Topology=o	--	N|0.000	--	--	1
D5EYI2	>tr|D5EYI2|D5EYI2_PRER2 Maltodextrin phosphorylase OS=Prevotella ruminicola (strain ATCC 19189 / JCM 8958 / 23) GN=malP PE=3 SV=1	2.2925	28.8	2	18	Cytoplasmic	Cytoplasmic	Cytoplasmic	Cytoplasmic	Cytoplasmic	0.135556	0.356153	0.628119	0.276832	3.60334	Cytoplasmic	ExpAA=0.11	First60=0.00	PredHel=0	Topology=o	--	N|0.000	--	4	0.9
D5EYI4	>tr|D5EYI4|D5EYI4_PRER2 Ribose-phosphate pyrophosphokinase OS=Prevotella ruminicola (strain ATCC 19189 / JCM 8958 / 23) GN=prs PE=3 SV=1	11.259	11.9	1	3	Cytoplasmic	Cytoplasmic	OuterMembrane	Cytoplasmic	Cytoplasmic	0.0675335	0.849953	0.521618	0.705863	2.85503	Cytoplasmic	ExpAA=0.02	First60=0.00	PredHel=0	Topology=o	--	N|0.002	--	--	1
D5EYI6	>tr|D5EYI6|D5EYI6_PRER2 Malonyl CoA-acyl carrier protein transacylase OS=Prevotella ruminicola (strain ATCC 19189 / JCM 8958 / 23) GN=fabD PE=3 SV=1	26.415	18.6	1	3	Periplasmic	Periplasmic	Cytoplasmic	Cytoplasmic	Periplasmic	0.0257613	0.00748072	2.7332	0.231164	2.00239	Periplasmic	ExpAA=0.03	First60=0.00	PredHel=0	Topology=o	--	N|0.003	--	--	1
D5EYJ1	>tr|D5EYJ1|D5EYJ1_PRER2 Sensor histidine kinase/response regulator OS=Prevotella ruminicola (strain ATCC 19189 / JCM 8958 / 23) GN=PRU_0680 PE=4 SV=1	1.9825	3.4	1	1	Cytoplasmic	Cytoplasmic	Cytoplasmic	Cytoplasmic	Cytoplasmic	0.125792	0.319988	0.188315	0.0473293	4.31858	Cytoplasmic	ExpAA=0.03	First60=0.00	PredHel=0	Topology=o	--	N|0.001	--	--	1
D5EYJ4	>tr|D5EYJ4|D5EYJ4_PRER2 DNA-binding protein, HU family OS=Prevotella ruminicola (strain ATCC 19189 / JCM 8958 / 23) GN=PRU_0683 PE=3 SV=1	3.4167	11	2	2	Cytoplasmic	Cytoplasmic	Cytoplasmic	Cytoplasmic	Cytoplasmic	0.268721	0.205981	0.516452	0.294613	3.71423	Cytoplasmic	ExpAA=0.00	First60=0.00	PredHel=0	Topology=i	--	N|0.000	--	--	1
D5EYJ7	>tr|D5EYJ7|D5EYJ7_PRER2 Uncharacterized protein OS=Prevotella ruminicola (strain ATCC 19189 / JCM 8958 / 23) GN=PRU_0686 PE=4 SV=1	268.15	59.2	5	11	Cytoplasmic	Cytoplasmic	Cytoplasmic	Cytoplasmic	Cytoplasmic	0.291081	0.161268	0.554901	0.0796181	3.91313	Cytoplasmic	ExpAA=0.01	First60=0.00	PredHel=0	Topology=o	--	N|0.003	--	2	0.905
D5EYJ8	>tr|D5EYJ8|D5EYJ8_PRER2 Uncharacterized protein OS=Prevotella ruminicola (strain ATCC 19189 / JCM 8958 / 23) GN=PRU_0687 PE=4 SV=1	323.31	76.9	15	28	Cytoplasmic	Cytoplasmic	Cytoplasmic	Cytoplasmic	Cytoplasmic	0.416057	0.105941	0.687871	0.249813	3.54032	Cytoplasmic	ExpAA=3.99	First60=0.00	PredHel=0	Topology=o	--	N|0.001	--	--	1
D5EYK1	>tr|D5EYK1|D5EYK1_PRER2 Alpha/beta barrel domain protein OS=Prevotella ruminicola (strain ATCC 19189 / JCM 8958 / 23) GN=PRU_0690 PE=4 SV=1	1.5754	7.9	1	1	Cytoplasmic	Cytoplasmic	Cytoplasmic	Periplasmic	Cytoplasmic	0.333097	0.0845655	1.12001	0.137427	3.3249	Cytoplasmic	ExpAA=0.00	First60=0.00	PredHel=0	Topology=o	--	N|0.000	--	--	1
D5EYK7	>tr|D5EYK7|D5EYK7_PRER2 Phosphorylase family protein OS=Prevotella ruminicola (strain ATCC 19189 / JCM 8958 / 23) GN=PRU_0696 PE=4 SV=1	1.2187	5.2	1	1	Cytoplasmic	Cytoplasmic	Cytoplasmic	Cytoplasmic	Periplasmic	0.388241	0.0257983	0.67312	0.0230641	3.88978	Cytoplasmic	ExpAA=0.87	First60=0.00	PredHel=0	Topology=o	--	N|0.001	--	--	1
D5EYL0	>tr|D5EYL0|D5EYL0_PRER2 Glutamate synthase (NADPH), homotetrameric OS=Prevotella ruminicola (strain ATCC 19189 / JCM 8958 / 23) GN=gltA_1 PE=4 SV=1	38.4	22.9	11	15	Cytoplasmic	Cytoplasmic	Cytoplasmic	InnerMembrane	Cytoplasmic	0.0372775	0.26901	0.323575	0.59933	3.77081	Cytoplasmic	ExpAA=4.87	First60=0.03	PredHel=0	Topology=o	--	N|0.000	--	--	1
D5EYL1	>tr|D5EYL1|D5EYL1_PRER2 Serine--tRNA ligase OS=Prevotella ruminicola (strain ATCC 19189 / JCM 8958 / 23) GN=serS PE=4 SV=1	126.37	22.1	5	11	Cytoplasmic	Cytoplasmic	Cytoplasmic	Cytoplasmic	Cytoplasmic	0.046156	0.0241369	0.0866027	0.00625557	4.83685	Cytoplasmic	ExpAA=0.01	First60=0.00	PredHel=0	Topology=o	--	N|0.004	--	2	0.931
D5EYL2	>tr|D5EYL2|D5EYL2_PRER2 50S ribosomal protein L27 OS=Prevotella ruminicola (strain ATCC 19189 / JCM 8958 / 23) GN=rpmA PE=3 SV=1	94.101	60.9	5	5	Periplasmic	Periplasmic	Periplasmic	Cytoplasmic	Cytoplasmic	1.01385	0.42984	1.22015	0.307901	2.02826	Cytoplasmic	ExpAA=0.13	First60=0.13	PredHel=0	Topology=o	--	N|0.000	--	--	1
D5EYL3	>tr|D5EYL3|D5EYL3_PRER2 50S ribosomal protein L21 OS=Prevotella ruminicola (strain ATCC 19189 / JCM 8958 / 23) GN=rplU PE=3 SV=1	96.011	48.6	4	5	Periplasmic	Cytoplasmic	Cytoplasmic	Cytoplasmic	Cytoplasmic	0.486183	0.21048	1.02222	0.400144	2.88097	Cytoplasmic	ExpAA=0.00	First60=0.00	PredHel=0	Topology=o	--	N|0.000	--	--	1
D5EYL7	>tr|D5EYL7|D5EYL7_PRER2 Acyl-[acyl-carrier-protein]--UDP-N-acetylglucosamine O-acyltransferase OS=Prevotella ruminicola (strain ATCC 19189 / JCM 8958 / 23) GN=lpxA PE=3 SV=1	5.058	17.9	3	3	Cytoplasmic	Cytoplasmic	Cytoplasmic	Cytoplasmic	Cytoplasmic	0.177495	0.25683	0.266853	0.0974696	4.20135	Cytoplasmic	ExpAA=0.10	First60=0.00	PredHel=0	Topology=o	--	N|0.003	--	--	1
D5EYL8	>tr|D5EYL8|D5EYL8_PRER2 UDP-3-O-acyl-N-acetylglucosamine deacetylase OS=Prevotella ruminicola (strain ATCC 19189 / JCM 8958 / 23) GN=PRU_0707 PE=3 SV=1	5.1171	6.1	2	2	Cytoplasmic	Cytoplasmic	Cytoplasmic	Cytoplasmic	Cytoplasmic	0.00928965	0.0244519	0.0797491	0.231313	4.6552	Cytoplasmic	ExpAA=0.05	First60=0.03	PredHel=0	Topology=o	--	N|0.000	--	--	1
D5EYM0	>tr|D5EYM0|D5EYM0_PRER2 HD domain protein OS=Prevotella ruminicola (strain ATCC 19189 / JCM 8958 / 23) GN=PRU_0709 PE=4 SV=1	3.8148	9.3	3	3	Cytoplasmic	Cytoplasmic	Cytoplasmic	Cytoplasmic	Cytoplasmic	0.0405566	0.0195297	0.234255	0.325585	4.38007	Cytoplasmic	ExpAA=0.11	First60=0.11	PredHel=0	Topology=o	--	N|0.000	--	2	0.974
D5EYN1	>tr|D5EYN1|D5EYN1_PRER2 Shikimate dehydrogenase OS=Prevotella ruminicola (strain ATCC 19189 / JCM 8958 / 23) GN=PRU_0721 PE=4 SV=1	3.0282	16.9	3	3	Cytoplasmic	Cytoplasmic	Cytoplasmic	Cytoplasmic	Cytoplasmic	0.0944157	0.0998087	0.311881	0.334831	4.15907	Cytoplasmic	ExpAA=0.04	First60=0.02	PredHel=0	Topology=o	--	N|0.000	--	--	0.962
D5EYN6	>tr|D5EYN6|D5EYN6_PRER2 Uncharacterized protein OS=Prevotella ruminicola (strain ATCC 19189 / JCM 8958 / 23) GN=PRU_0726 PE=4 SV=1	2.573	7.8	2	2	Extracellular	Extracellular	Cytoplasmic	Extracellular	Extracellular	2.26726	0.750132	0.399227	0.115106	1.46827	Extracellular	ExpAA=21.79	First60=21.61	PredHel=1	Topology=i20-42o	--	N|0.055	--	--	1
D5EYR5	>tr|D5EYR5|D5EYR5_PRER2 N5-carboxyaminoimidazole ribonucleotide mutase OS=Prevotella ruminicola (strain ATCC 19189 / JCM 8958 / 23) GN=purE PE=3 SV=1	5.2429	16.7	2	2	InnerMembrane	Periplasmic	Cytoplasmic	InnerMembrane	Cytoplasmic	0.0449988	0.0458877	1.14981	1.82994	1.92936	Cytoplasmic	ExpAA=33.12	First60=0.82	PredHel=1	Topology=i60-82o	--	N|0.015	--	--	1
D5EYR6	>tr|D5EYR6|D5EYR6_PRER2 4-hydroxy-3-methylbut-2-en-1-yl diphosphate synthase (flavodoxin) OS=Prevotella ruminicola (strain ATCC 19189 / JCM 8958 / 23) GN=ispG PE=3 SV=1	5.8255	11.3	4	4	Cytoplasmic	Cytoplasmic	Cytoplasmic	Cytoplasmic	Cytoplasmic	0.0519385	0.154338	0.0841757	0.0131427	4.69641	Cytoplasmic	ExpAA=0.38	First60=0.00	PredHel=0	Topology=o	--	N|0.003	--	--	1
D5EYR8	>tr|D5EYR8|D5EYR8_PRER2 Peptidyl-prolyl cis-trans isomerase OS=Prevotella ruminicola (strain ATCC 19189 / JCM 8958 / 23) GN=fklB PE=4 SV=1	7.1768	21.4	2	2	Periplasmic	Periplasmic	Periplasmic	Cytoplasmic	Cytoplasmic	0.380757	0.318997	2.21719	0.251435	1.83163	Periplasmic	ExpAA=0.61	First60=0.00	PredHel=0	Topology=o	17-1	N|0.014	--	--	1
D5EYR9	>tr|D5EYR9|D5EYR9_PRER2 Peptidyl-prolyl cis-trans isomerase OS=Prevotella ruminicola (strain ATCC 19189 / JCM 8958 / 23) GN=mip PE=4 SV=1	75.393	47.6	11	14	Periplasmic	Extracellular	Periplasmic	Periplasmic	Periplasmic	0.882514	0.264821	3.33255	0.101543	0.418572	Periplasmic	ExpAA=2.01	First60=1.99	PredHel=0	Topology=o	23-1	N|0.009	--	--	1
D5EYS0	>tr|D5EYS0|D5EYS0_PRER2 Peptidyl-prolyl cis-trans isomerase OS=Prevotella ruminicola (strain ATCC 19189 / JCM 8958 / 23) GN=PRU_2862 PE=4 SV=1	7.7787	16.6	3	4	Periplasmic	Periplasmic	Periplasmic	Periplasmic	Periplasmic	0.112396	0.567833	4.06133	0.0687111	0.189725	Periplasmic	ExpAA=3.53	First60=3.13	PredHel=0	Topology=o	22-1	N|0.009	--	--	1
D5EYS1	>tr|D5EYS1|D5EYS1_PRER2 Transcriptional regulator, AsnC family OS=Prevotella ruminicola (strain ATCC 19189 / JCM 8958 / 23) GN=PRU_2863 PE=4 SV=1	4.3638	13.2	3	3	Cytoplasmic	Cytoplasmic	Cytoplasmic	Cytoplasmic	Cytoplasmic	0.0844255	0.0307132	0.323854	0.0779979	4.48301	Cytoplasmic	ExpAA=0.00	First60=0.00	PredHel=0	Topology=o	--	N|0.002	--	--	1
D5EYS7	>tr|D5EYS7|D5EYS7_PRER2 Adenylate kinase OS=Prevotella ruminicola (strain ATCC 19189 / JCM 8958 / 23) GN=adk PE=3 SV=1	6.1015	16.8	2	4	Cytoplasmic	Cytoplasmic	Cytoplasmic	Cytoplasmic	Cytoplasmic	0.0542974	0.0319694	0.114282	0.136253	4.6632	Cytoplasmic	ExpAA=0.00	First60=0.00	PredHel=0	Topology=o	--	N|0.009	--	--	1
D5EYS9	>tr|D5EYS9|D5EYS9_PRER2 Conserved domain protein OS=Prevotella ruminicola (strain ATCC 19189 / JCM 8958 / 23) GN=PRU_2872 PE=4 SV=1	8.6139	10.5	0	2	Extracellular	OuterMembrane	OuterMembrane	Extracellular	Extracellular	2.96694	1.77971	0.15728	0.0356774	0.0603975	Extracellular	ExpAA=0.03	First60=0.00	PredHel=0	Topology=o	17-1	N|0.166	--	4	0.861
D5EYT2	>tr|D5EYT2|D5EYT2_PRER2 Uncharacterized protein OS=Prevotella ruminicola (strain ATCC 19189 / JCM 8958 / 23) GN=PRU_2875 PE=4 SV=1	5.6722	5	4	4	OuterMembrane	OuterMembrane	OuterMembrane	OuterMembrane	OuterMembrane	0.498566	3.96534	0.116002	0.346372	0.0737184	OuterMembrane	ExpAA=20.63	First60=20.48	PredHel=1	Topology=i36-58o	--	Y|0.986	--	36	0.894
D5EYT3	>tr|D5EYT3|D5EYT3_PRER2 Glycine--tRNA ligase OS=Prevotella ruminicola (strain ATCC 19189 / JCM 8958 / 23) GN=glyS PE=3 SV=1	122.92	34.3	0	16	Cytoplasmic	Cytoplasmic	Cytoplasmic	Cytoplasmic	Cytoplasmic	0.0198875	0.051055	0.22221	0.0335353	4.67331	Cytoplasmic	ExpAA=0.08	First60=0.02	PredHel=0	Topology=o	--	N|0.002	--	4	0.906
D5EYT9	>tr|D5EYT9|D5EYT9_PRER2 1-deoxy-D-xylulose-5-phosphate synthase OS=Prevotella ruminicola (strain ATCC 19189 / JCM 8958 / 23) GN=dxs PE=3 SV=1	2.2017	2.2	1	1	Cytoplasmic	Cytoplasmic	Cytoplasmic	Cytoplasmic	Cytoplasmic	0.0390919	0.0367586	0.431996	0.139973	4.35218	Cytoplasmic	ExpAA=0.02	First60=0.01	PredHel=0	Topology=o	--	N|0.000	--	--	1
D5EYV8	>tr|D5EYV8|D5EYV8_PRER2 Polysaccharide deacetylase domain protein OS=Prevotella ruminicola (strain ATCC 19189 / JCM 8958 / 23) GN=PRU_2902 PE=4 SV=1	1.1762	5	1	1	Cytoplasmic	Periplasmic	Cytoplasmic	Cytoplasmic	Cytoplasmic	0.0651988	0.118338	0.719537	0.412257	3.68467	Cytoplasmic	ExpAA=0.27	First60=0.00	PredHel=0	Topology=o	--	N|0.000	--	--	1
D5EYW2	>tr|D5EYW2|D5EYW2_PRER2 Aminotransferase, class I/II OS=Prevotella ruminicola (strain ATCC 19189 / JCM 8958 / 23) GN=PRU_2906 PE=4 SV=1	3.6443	9.9	3	3	Cytoplasmic	Cytoplasmic	Cytoplasmic	Cytoplasmic	Cytoplasmic	0.0423376	0.335707	0.0781938	0.203658	4.34011	Cytoplasmic	ExpAA=0.08	First60=0.00	PredHel=0	Topology=o	--	N|0.000	--	--	1
D5EYX4	>tr|D5EYX4|D5EYX4_PRER2 Putative lipoprotein OS=Prevotella ruminicola (strain ATCC 19189 / JCM 8958 / 23) GN=PRU_2918 PE=4 SV=1	4.7302	6.6	3	3	OuterMembrane	Cytoplasmic	Periplasmic	Periplasmic	OuterMembrane	0.429316	1.1897	1.21972	0.682266	1.479	Cytoplasmic	ExpAA=6.75	First60=6.58	PredHel=0	Topology=o	25-1	N|0.034	--	--	1
D5EYY1	>tr|D5EYY1|D5EYY1_PRER2 1-deoxy-D-xylulose 5-phosphate reductoisomerase OS=Prevotella ruminicola (strain ATCC 19189 / JCM 8958 / 23) GN=dxr PE=3 SV=1	6.0963	8.1	3	3	Cytoplasmic	Cytoplasmic	Cytoplasmic	Cytoplasmic	Cytoplasmic	0.0317233	0.0098187	0.131898	0.0827232	4.74384	Cytoplasmic	ExpAA=0.14	First60=0.01	PredHel=0	Topology=o	--	N|0.004	--	--	1
D5EYY3	>tr|D5EYY3|D5EYY3_PRER2 UDP-N-acetylglucosamine 1-carboxyvinyltransferase OS=Prevotella ruminicola (strain ATCC 19189 / JCM 8958 / 23) GN=murA PE=3 SV=1	1.5769	2.3	1	1	Cytoplasmic	Cytoplasmic	Cytoplasmic	Cytoplasmic	Cytoplasmic	0.0116397	0.0495788	0.198991	1.0506	3.68919	Cytoplasmic	ExpAA=0.20	First60=0.00	PredHel=0	Topology=o	--	N|0.001	--	--	1
D5EYZ7	>tr|D5EYZ7|D5EYZ7_PRER2 2-isopropylmalate synthase OS=Prevotella ruminicola (strain ATCC 19189 / JCM 8958 / 23) GN=leuA PE=3 SV=1	9.4595	15.4	6	6	Cytoplasmic	Cytoplasmic	Cytoplasmic	Cytoplasmic	Cytoplasmic	0.0239786	0.0407341	0.181345	0.0663845	4.68756	Cytoplasmic	ExpAA=0.04	First60=0.00	PredHel=0	Topology=o	--	N|0.000	--	--	0.998
D5EYZ9	>tr|D5EYZ9|D5EYZ9_PRER2 3-isopropylmalate dehydratase OS=Prevotella ruminicola (strain ATCC 19189 / JCM 8958 / 23) GN=leuD PE=3 SV=1	2.3788	11.6	2	2	Cytoplasmic	Cytoplasmic	Cytoplasmic	Cytoplasmic	Cytoplasmic	0.984393	0.335121	0.6641	0.157608	2.85878	Cytoplasmic	ExpAA=0.88	First60=0.00	PredHel=0	Topology=o	20-1	N|0.025	--	--	0.998
D5EZ03	>tr|D5EZ03|D5EZ03_PRER2 Mannitol dehydrogenase family protein OS=Prevotella ruminicola (strain ATCC 19189 / JCM 8958 / 23) GN=PRU_0735 PE=4 SV=1	39.673	16.5	8	8	Cytoplasmic	Periplasmic	Cytoplasmic	Cytoplasmic	Cytoplasmic	0.0210453	0.0398636	1.59355	0.135247	3.2103	Cytoplasmic	ExpAA=0.17	First60=0.02	PredHel=0	Topology=o	--	N|0.000	--	--	0.979
D5EZ04	>tr|D5EZ04|D5EZ04_PRER2 Mannonate dehydratase OS=Prevotella ruminicola (strain ATCC 19189 / JCM 8958 / 23) GN=uxuA PE=3 SV=1	12.251	17.3	6	7	Cytoplasmic	Cytoplasmic	Cytoplasmic	Cytoplasmic	Cytoplasmic	0.00859651	0.0099299	0.0689432	0.014824	4.89771	Cytoplasmic	ExpAA=0.06	First60=0.01	PredHel=0	Topology=o	--	N|0.000	--	--	1
D5EZ08	>tr|D5EZ08|D5EZ08_PRER2 Nicotinate-nucleotide diphosphorylase (Carboxylating) OS=Prevotella ruminicola (strain ATCC 19189 / JCM 8958 / 23) GN=nadC PE=3 SV=1	3.2317	13.4	3	3	Cytoplasmic	Cytoplasmic	Cytoplasmic	Cytoplasmic	Cytoplasmic	0.0585355	0.0149621	0.189917	0.0632138	4.67337	Cytoplasmic	ExpAA=0.00	First60=0.00	PredHel=0	Topology=o	--	N|0.000	--	--	1
D5EZ15	>tr|D5EZ15|D5EZ15_PRER2 Competence/damage-inducible protein CinA domain protein OS=Prevotella ruminicola (strain ATCC 19189 / JCM 8958 / 23) GN=PRU_0747 PE=4 SV=1	1.7859	14.6	2	2	Cytoplasmic	Cytoplasmic	Cytoplasmic	Cytoplasmic	Cytoplasmic	0.0711428	0.0324513	0.181149	0.297936	4.41732	Cytoplasmic	ExpAA=0.03	First60=0.01	PredHel=0	Topology=o	--	N|0.003	--	--	1
D5EZ21	>tr|D5EZ21|D5EZ21_PRER2 DNA-binding protein, HU family OS=Prevotella ruminicola (strain ATCC 19189 / JCM 8958 / 23) GN=PRU_0753 PE=3 SV=1	2.2206	12.6	1	1	Cytoplasmic	Cytoplasmic	Periplasmic	Cytoplasmic	Periplasmic	0.496601	0.125694	1.61127	0.20177	2.56467	Cytoplasmic	ExpAA=0.00	First60=0.00	PredHel=0	Topology=o	--	N|0.000	--	--	1
D5EZ24	>tr|D5EZ24|D5EZ24_PRER2 Uncharacterized protein OS=Prevotella ruminicola (strain ATCC 19189 / JCM 8958 / 23) GN=PRU_0756 PE=4 SV=1	5.4027	11.2	3	4	Cytoplasmic	Cytoplasmic	Cytoplasmic	Cytoplasmic	Cytoplasmic	0.0117224	0.0649729	0.54397	1.00254	3.37679	Cytoplasmic	ExpAA=0.02	First60=0.02	PredHel=0	Topology=o	--	N|0.005	--	4	0.897
D5EZ27	>tr|D5EZ27|D5EZ27_PRER2 Putative BatA protein OS=Prevotella ruminicola (strain ATCC 19189 / JCM 8958 / 23) GN=PRU_0759 PE=4 SV=1	9.7669	12.3	3	3	InnerMembrane	InnerMembrane	InnerMembrane	InnerMembrane	InnerMembrane	0.047469	0.118286	0.227828	4.35771	0.24871	InnerMembrane	ExpAA=61.06	First60=26.95	PredHel=3	Topology=i7-25o52-74i309-328o	--	N|0.001	--	--	1
D5EZ28	>tr|D5EZ28|D5EZ28_PRER2 Putative BatB/BatC protein OS=Prevotella ruminicola (strain ATCC 19189 / JCM 8958 / 23) GN=PRU_0760 PE=4 SV=1	1.5413	3.4	2	2	Periplasmic	InnerMembrane	Periplasmic	InnerMembrane	InnerMembrane	0.230834	0.416445	2.02102	2.19904	0.132659	InnerMembrane	ExpAA=50.90	First60=23.62	PredHel=2	Topology=o10-27i57-74o	--	N|0.000	--	--	1
D5EZ32	>tr|D5EZ32|D5EZ32_PRER2 Putative lipoprotein OS=Prevotella ruminicola (strain ATCC 19189 / JCM 8958 / 23) GN=PRU_0764 PE=4 SV=1	46.233	31.3	7	7	Periplasmic	Periplasmic	Periplasmic	Periplasmic	Periplasmic	0.86273	0.441139	3.12901	0.250198	0.316926	Periplasmic	ExpAA=0.04	First60=0.04	PredHel=0	Topology=o	1-32	N|0.038	--	--	1
D5EZ51	>tr|D5EZ51|D5EZ51_PRER2 Uncharacterized protein OS=Prevotella ruminicola (strain ATCC 19189 / JCM 8958 / 23) GN=PRU_0788 PE=4 SV=1	27.579	15.8	2	2	Cytoplasmic	Cytoplasmic	Cytoplasmic	Cytoplasmic	Cytoplasmic	0.505893	0.280536	0.397516	0.397643	3.41841	Cytoplasmic	ExpAA=0.04	First60=0.00	PredHel=0	Topology=o	--	N|0.000	--	2	0.895
D5EZ55	>tr|D5EZ55|D5EZ55_PRER2 Pyrophosphate--fructose 6-phosphate 1-phosphotransferase OS=Prevotella ruminicola (strain ATCC 19189 / JCM 8958 / 23) GN=pfp PE=3 SV=1	323.31	57.6	17	27	Cytoplasmic	Cytoplasmic	Cytoplasmic	Periplasmic	Cytoplasmic	0.0641654	0.0378018	1.19869	0.252262	3.44708	Cytoplasmic	ExpAA=0.06	First60=0.00	PredHel=0	Topology=o	--	N|0.000	--	2	0.951
D5EZ60	>tr|D5EZ60|D5EZ60_PRER2 Uncharacterized protein OS=Prevotella ruminicola (strain ATCC 19189 / JCM 8958 / 23) GN=PRU_0797 PE=4 SV=1	2.3102	6.6	1	1	Cytoplasmic	Cytoplasmic	Cytoplasmic	Cytoplasmic	Cytoplasmic	0.148988	0.0411776	0.216303	0.176741	4.41679	Cytoplasmic	ExpAA=0.24	First60=0.01	PredHel=0	Topology=o	--	N|0.004	--	--	1
D5EZ63	>tr|D5EZ63|D5EZ63_PRER2 Uncharacterized protein OS=Prevotella ruminicola (strain ATCC 19189 / JCM 8958 / 23) GN=PRU_0800 PE=4 SV=1	13.628	2.1	1	1	Periplasmic	Periplasmic	Periplasmic	Cytoplasmic	Periplasmic	0.111083	0.0767115	4.04921	0.067336	0.695656	Periplasmic	ExpAA=0.00	First60=0.00	PredHel=0	Topology=o	13-1	N|0.004	--	6	0.96
D5EZ68	>tr|D5EZ68|D5EZ68_PRER2 Electron transport complex subunit C OS=Prevotella ruminicola (strain ATCC 19189 / JCM 8958 / 23) GN=PRU_0805 PE=3 SV=1	2.2166	2.4	1	1	Cytoplasmic	Periplasmic	Cytoplasmic	Cytoplasmic	Cytoplasmic	0.0486809	0.131647	1.66006	0.42534	2.73428	Cytoplasmic	ExpAA=0.39	First60=0.02	PredHel=0	Topology=o	--	N|0.000	--	--	1
D5EZ70	>tr|D5EZ70|D5EZ70_PRER2 Electron transport complex, RnfABCDGE type, G subunit OS=Prevotella ruminicola (strain ATCC 19189 / JCM 8958 / 23) GN=PRU_0807 PE=4 SV=1	3.9788	16.6	2	2	Periplasmic	Periplasmic	Periplasmic	Periplasmic	Cytoplasmic	0.648858	0.0997486	3.1303	0.139061	0.982035	Periplasmic	ExpAA=0.95	First60=0.89	PredHel=0	Topology=o	20-1	N|0.116	--	--	1
D5EZ76	>tr|D5EZ76|D5EZ76_PRER2 DNA gyrase subunit A OS=Prevotella ruminicola (strain ATCC 19189 / JCM 8958 / 23) GN=gyrA PE=3 SV=1	37.46	24.7	10	17	Cytoplasmic	Cytoplasmic	Cytoplasmic	OuterMembrane	Cytoplasmic	0.14317	0.405357	0.313561	0.283791	3.85412	Cytoplasmic	ExpAA=0.02	First60=0.01	PredHel=0	Topology=o	--	N|0.000	--	--	1
D5EZ77	>tr|D5EZ77|D5EZ77_PRER2 Conserved domain protein OS=Prevotella ruminicola (strain ATCC 19189 / JCM 8958 / 23) GN=PRU_0814 PE=4 SV=1	10.16	14.4	4	4	Periplasmic	Periplasmic	Periplasmic	Cytoplasmic	Periplasmic	0.126324	0.0580138	3.73858	0.031539	1.04554	Periplasmic	ExpAA=0.08	First60=0.08	PredHel=0	Topology=o	19-1	N|0.010	--	2	0.973
D5EZ83	>tr|D5EZ83|D5EZ83_PRER2 Phenylalanine--tRNA ligase beta subunit OS=Prevotella ruminicola (strain ATCC 19189 / JCM 8958 / 23) GN=pheT PE=3 SV=1	51.355	12.6	3	7	Cytoplasmic	Cytoplasmic	Cytoplasmic	OuterMembrane	Cytoplasmic	0.0971406	0.386337	0.29987	0.1511	4.06555	Cytoplasmic	ExpAA=0.01	First60=0.00	PredHel=0	Topology=o	--	N|0.000	--	6	0.931
D5EZ85	>tr|D5EZ85|D5EZ85_PRER2 Probable transcriptional regulatory protein PRU_0822 OS=Prevotella ruminicola (strain ATCC 19189 / JCM 8958 / 23) GN=PRU_0822 PE=3 SV=1	50.448	32.2	3	5	Cytoplasmic	Cytoplasmic	Periplasmic	Cytoplasmic	Cytoplasmic	0.725592	0.183945	0.638302	0.0400261	3.41214	Cytoplasmic	ExpAA=0.00	First60=0.00	PredHel=0	Topology=o	--	N|0.007	--	--	1
D5EZ88	>tr|D5EZ88|D5EZ88_PRER2 Cyclic nucleotide-binding domain protein OS=Prevotella ruminicola (strain ATCC 19189 / JCM 8958 / 23) GN=PRU_0825 PE=4 SV=1	8.4276	29.6	5	5	Cytoplasmic	Cytoplasmic	Cytoplasmic	Cytoplasmic	Cytoplasmic	0.0403674	0.0713246	0.098949	1.0603	3.72906	Cytoplasmic	ExpAA=0.37	First60=0.01	PredHel=0	Topology=o	--	N|0.002	--	--	1
D5EZ92	>tr|D5EZ92|D5EZ92_PRER2 Putative K(+)-stimulated pyrophosphate-energized sodium pump OS=Prevotella ruminicola (strain ATCC 19189 / JCM 8958 / 23) GN=hppA PE=3 SV=1	3.071	13.6	3	8	InnerMembrane	InnerMembrane	InnerMembrane	InnerMembrane	InnerMembrane	0.035719	0.093895	0.0545836	4.75394	0.0618644	InnerMembrane	ExpAA=343.78	First60=24.01	PredHel=16	Topology=i7-29o59-78i85-104o133-155i162-184o242-261i268-290o305-327i332-354o386-408i421-443o483-505i550-572o619-641i643-665o705-727i	--	N|0.000	--	--	1
D5EZ94	>tr|D5EZ94|D5EZ94_PRER2 ATPase, AAA family OS=Prevotella ruminicola (strain ATCC 19189 / JCM 8958 / 23) GN=PRU_0832 PE=4 SV=1	2.0949	3.8	1	1	Cytoplasmic	Cytoplasmic	Cytoplasmic	Cytoplasmic	Cytoplasmic	0.0154292	0.178757	0.214465	0.744082	3.84727	Cytoplasmic	ExpAA=0.24	First60=0.23	PredHel=0	Topology=o	--	N|0.000	--	--	1
D5EZA1	>tr|D5EZA1|D5EZA1_PRER2 DNA polymerase III subunit beta OS=Prevotella ruminicola (strain ATCC 19189 / JCM 8958 / 23) GN=dnaN PE=4 SV=1	3.1907	6.4	2	2	OuterMembrane	Cytoplasmic	InnerMembrane	Cytoplasmic	Cytoplasmic	0.245389	0.692727	0.378266	0.870171	2.81345	Cytoplasmic	ExpAA=0.00	First60=0.00	PredHel=0	Topology=o	--	N|0.001	--	--	1
D5EZA4	>tr|D5EZA4|D5EZA4_PRER2 Lon protease OS=Prevotella ruminicola (strain ATCC 19189 / JCM 8958 / 23) GN=lon PE=2 SV=1	6.5218	9.7	4	6	Cytoplasmic	Cytoplasmic	Cytoplasmic	Cytoplasmic	Cytoplasmic	0.0516048	0.328875	0.302694	0.440461	3.87636	Cytoplasmic	ExpAA=1.96	First60=1.75	PredHel=0	Topology=o	--	N|0.000	--	--	0.986
D5EZA9	>tr|D5EZA9|D5EZA9_PRER2 UDP-glucose 4-epimerase OS=Prevotella ruminicola (strain ATCC 19189 / JCM 8958 / 23) GN=galE PE=4 SV=1	9.6357	13.9	4	4	Cytoplasmic	Cytoplasmic	Cytoplasmic	Cytoplasmic	Cytoplasmic	0.0436929	0.0652607	0.138845	0.213388	4.53881	Cytoplasmic	ExpAA=0.03	First60=0.02	PredHel=0	Topology=o	19-1	N|0.002	--	--	1
D5EZC1	>tr|D5EZC1|D5EZC1_PRER2 Peptidyl-prolyl cis-trans isomerase-like protein OS=Prevotella ruminicola (strain ATCC 19189 / JCM 8958 / 23) GN=PRU_0859 PE=4 SV=1	33.622	26.7	17	17	Periplasmic	OuterMembrane	Periplasmic	Periplasmic	Periplasmic	0.360308	1.15828	2.79526	0.214995	0.471154	Periplasmic	ExpAA=17.40	First60=17.40	PredHel=1	Topology=i12-31o	27-1	N|0.000	--	--	1
D7N958	>tr|D7N958|D7N958_9BACT NifU-related domain containing protein OS=Prevotella oris C735 GN=HMPREF0665_00181 PE=4 SV=1	80.721	58.8	0	11	Cytoplasmic	Cytoplasmic	Cytoplasmic	Cytoplasmic	Cytoplasmic	0.517959	0.116534	0.546765	0.0890413	3.7297	Cytoplasmic	ExpAA=0.01	First60=0.00	PredHel=0	Topology=o	--	N|0.001	--	--	0.894
D7NAS6	>tr|D7NAS6|D7NAS6_9BACT 1,4-alpha-glucan branching enzyme OS=Prevotella oris C735 GN=HMPREF0665_00095 PE=3 SV=1	3.2277	5.9	0	3	Cytoplasmic	Cytoplasmic	Cytoplasmic	Cytoplasmic	Cytoplasmic	0.29066	0.188863	0.697253	0.105416	3.71781	Cytoplasmic	ExpAA=0.12	First60=0.00	PredHel=0	Topology=o	--	N|0.001	--	2	0.951
D7NAX0	>tr|D7NAX0|D7NAX0_9BACT Pyruvate-flavodoxin oxidoreductase OS=Prevotella oris C735 GN=HMPREF0665_00141 PE=3 SV=1	-2	12.9	0	13	Periplasmic	OuterMembrane	Periplasmic	OuterMembrane	Periplasmic	0.390578	0.711147	2.39876	0.50777	0.991746	Periplasmic	ExpAA=0.18	First60=0.01	PredHel=0	Topology=o	--	N|0.000	--	6	0.947
U2LDF7	>tr|U2LDF7|U2LDF7_9BACT Ribosomal protein L10 OS=Prevotella salivae F0493 GN=rplJ PE=3 SV=1	4.7082	27.9	0	4	Cytoplasmic	Cytoplasmic	Cytoplasmic	Cytoplasmic	Cytoplasmic	0.25131	0.172037	0.827064	0.129537	3.62005	Cytoplasmic	ExpAA=0.02	First60=0.01	PredHel=0	Topology=o	--	N|0.002	--	--	1
D7NB29	>tr|D7NB29|D7NB29_9BACT 30S ribosomal protein S14 OS=Prevotella oris C735 GN=rpsN PE=3 SV=1	39.332	37	2	5	Periplasmic	Cytoplasmic	Cytoplasmic	Cytoplasmic	Cytoplasmic	0.428244	0.26715	0.999096	0.439303	2.86621	Cytoplasmic	ExpAA=0.00	First60=0.00	PredHel=0	Topology=i	--	N|0.000	--	--	1
H1HN79	>tr|H1HN79|H1HN79_9BACT 50S ribosomal protein L6 OS=Prevotella maculosa OT 289 GN=HMPREF9944_01623 PE=3 SV=1	2.0133	20.1	0	4	Periplasmic	Cytoplasmic	Cytoplasmic	Periplasmic	OuterMembrane	0.290121	1.15042	1.79609	0.136382	1.62699	Periplasmic	ExpAA=0.00	First60=0.00	PredHel=0	Topology=o	--	N|0.002	--	--	1
D7NB35	>tr|D7NB35|D7NB35_9BACT 50S ribosomal protein L15 OS=Prevotella oris C735 GN=rplO PE=3 SV=1	1.1859	41.2	1	7	Periplasmic	Periplasmic	Cytoplasmic	Cytoplasmic	Extracellular	0.791133	0.425937	1.38999	0.242069	2.15087	Cytoplasmic	ExpAA=0.00	First60=0.00	PredHel=0	Topology=o	--	N|0.018	--	--	1
D7NB71	>tr|D7NB71|D7NB71_9BACT 30S ribosomal protein S15 OS=Prevotella oris C735 GN=rpsO PE=3 SV=1	4.2526	43.8	0	5	Periplasmic	Periplasmic	Cytoplasmic	Cytoplasmic	Cytoplasmic	0.523551	0.452734	1.06454	0.327935	2.63124	Cytoplasmic	ExpAA=0.00	First60=0.00	PredHel=0	Topology=i	--	N|0.000	--	--	1
D7NBF0	>tr|D7NBF0|D7NBF0_9BACT Biopolymer transport protein ExbD/TolR family protein OS=Prevotella oris C735 GN=HMPREF0665_00851 PE=3 SV=1	1.9397	13.5	1	2	Periplasmic	Periplasmic	Periplasmic	Periplasmic	Periplasmic	0.597313	0.188134	3.64588	0.0671163	0.501558	Periplasmic	ExpAA=0.00	First60=0.00	PredHel=0	Topology=o	22-1	N|0.005	--	--	1
D7NDJ3	>tr|D7NDJ3|D7NDJ3_9BACT Fumarate reductase, iron-sulfur protein OS=Prevotella oris C735 GN=HMPREF0665_01613 PE=4 SV=1	2.4998	40.5	2	10	Cytoplasmic	Cytoplasmic	Cytoplasmic	Cytoplasmic	Periplasmic	0.244972	0.222375	1.22981	0.108961	3.19388	Cytoplasmic	ExpAA=0.06	First60=0.00	PredHel=0	Topology=o	--	N|0.001	--	--	1
D7NDU2	>tr|D7NDU2|D7NDU2_9BACT Outer membrane protein OS=Prevotella oris C735 GN=HMPREF0665_01716 PE=4 SV=1	1.4431	5.7	1	3	Extracellular	Extracellular	OuterMembrane	OuterMembrane	Extracellular	2.15401	1.3528	1.08906	0.0691791	0.334953	Extracellular	ExpAA=3.92	First60=3.89	PredHel=0	Topology=o	17-1	N|0.002	--	--	0.98
D7NEH6	>tr|D7NEH6|D7NEH6_9BACT Cationic outer membrane protein OmpH OS=Prevotella oris C735 GN=HMPREF0665_01954 PE=4 SV=1	2.0646	22.4	1	5	OuterMembrane	Cytoplasmic	Periplasmic	Periplasmic	Periplasmic	0.515878	1.33018	1.97227	0.331868	0.849812	Periplasmic	ExpAA=2.53	First60=2.53	PredHel=0	Topology=o	19-1	N|0.009	--	--	1
D7NEV9	>tr|D7NEV9|D7NEV9_9BACT 30S ribosomal protein S9 OS=Prevotella oris C735 GN=rpsI PE=3 SV=1	139.59	32.8	2	5	Periplasmic	Cytoplasmic	Cytoplasmic	Periplasmic	Cytoplasmic	0.465359	0.321588	1.97737	0.543929	1.69176	Periplasmic	ExpAA=0.01	First60=0.01	PredHel=0	Topology=o	--	N|0.002	--	--	1
D8DT45	>tr|D8DT45|D8DT45_PREBR Cationic outer membrane protein OmpH OS=Prevotella bryantii B14 GN=ompH_2 PE=4 SV=1	2.194	21.1	0	5	OuterMembrane	OuterMembrane	Periplasmic	Periplasmic	Periplasmic	0.372161	1.88825	1.76423	0.282101	0.693262	OuterMembrane	ExpAA=3.57	First60=3.57	PredHel=0	Topology=o	19-1	N|0.010	--	--	1
D8DTE4	>tr|D8DTE4|D8DTE4_PREBR 30S ribosomal protein S2 OS=Prevotella bryantii B14 GN=rpsB PE=3 SV=1	10.657	66.3	0	18	Cytoplasmic	Cytoplasmic	InnerMembrane	Cytoplasmic	Cytoplasmic	0.061995	0.0908496	0.915868	0.946643	2.98465	Cytoplasmic	ExpAA=0.00	First60=0.00	PredHel=0	Topology=o	--	N|0.001	--	--	1
D8DTE5	>tr|D8DTE5|D8DTE5_PREBR 30S ribosomal protein S9 OS=Prevotella bryantii B14 GN=rpsI PE=3 SV=1	3.3102	27.3	2	3	Periplasmic	Cytoplasmic	Cytoplasmic	Periplasmic	Periplasmic	0.414085	0.253123	1.73572	0.524931	2.07214	Cytoplasmic	ExpAA=0.01	First60=0.00	PredHel=0	Topology=o	--	N|0.003	--	--	1
D8DTJ5	>tr|D8DTJ5|D8DTJ5_PREBR Small heat shock protein OS=Prevotella bryantii B14 GN=hsp20 PE=3 SV=1	3.9873	24.8	4	4	Cytoplasmic	Cytoplasmic	Periplasmic	Cytoplasmic	Extracellular	0.892566	0.338382	1.16991	0.252453	2.34669	Cytoplasmic	ExpAA=0.00	First60=0.00	PredHel=0	Topology=o	--	N|0.018	--	--	1
D8DTP5	>tr|D8DTP5|D8DTP5_PREBR Rubredoxin/rubrerythrin OS=Prevotella bryantii B14 GN=PBR_1296 PE=4 SV=1	1.8965	7	1	1	Periplasmic	Cytoplasmic	Cytoplasmic	Cytoplasmic	Cytoplasmic	0.244725	0.0949044	0.556495	0.15441	3.94947	Cytoplasmic	ExpAA=0.00	First60=0.00	PredHel=0	Topology=o	--	N|0.001	--	--	1
D8DTR7	>tr|D8DTR7|D8DTR7_PREBR Transcription elongation factor GreA OS=Prevotella bryantii B14 GN=greA PE=3 SV=1	1.2759	16.9	2	2	Cytoplasmic	Cytoplasmic	OuterMembrane	Cytoplasmic	OuterMembrane	0.208096	1.30373	0.183159	0.124595	3.18042	Cytoplasmic	ExpAA=0.00	First60=0.00	PredHel=0	Topology=o	--	N|0.006	--	--	1
D8DV40	>tr|D8DV40|D8DV40_PREBR 2-oxoglutarate oxidoreductase, beta subunit OS=Prevotella bryantii B14 GN=PBR_0198 PE=4 SV=1	2.2978	7.7	2	3	Periplasmic	Periplasmic	Cytoplasmic	Extracellular	Cytoplasmic	0.621055	0.102098	1.93521	0.221326	2.12031	Cytoplasmic	ExpAA=0.28	First60=0.03	PredHel=0	Topology=o	--	N|0.000	--	--	1
D8DVB1	>tr|D8DVB1|D8DVB1_PREBR TonB-dependent receptor, plug OS=Prevotella bryantii B14 GN=PBR_0911 PE=4 SV=1	7.9056	2.9	2	2	Extracellular	OuterMembrane	OuterMembrane	OuterMembrane	OuterMembrane	1.86396	2.691	0.101009	0.276643	0.0673884	OuterMembrane	ExpAA=5.10	First60=5.06	PredHel=0	Topology=o	26-1	Y|0.556	--	22	0.9
D8DVK1	>tr|D8DVK1|D8DVK1_PREBR Branched-chain-amino-acid transaminase OS=Prevotella bryantii B14 GN=ilvE PE=3 SV=1	3.0964	15.1	0	5	Cytoplasmic	Cytoplasmic	Cytoplasmic	Cytoplasmic	Cytoplasmic	0.10425	0.405143	0.496064	0.0392011	3.95534	Cytoplasmic	ExpAA=0.03	First60=0.00	PredHel=0	Topology=o	--	N|0.001	--	2	0.929
D8DVR1	>tr|D8DVR1|D8DVR1_PREBR 30S ribosomal protein S15 OS=Prevotella bryantii B14 GN=rpsO PE=3 SV=1	2.0145	27	1	2	Cytoplasmic	Cytoplasmic	Cytoplasmic	Cytoplasmic	Cytoplasmic	0.56677	0.238452	0.844192	0.367748	2.98284	Cytoplasmic	ExpAA=0.00	First60=0.00	PredHel=0	Topology=i	--	N|0.000	--	--	1
D8DW39	>tr|D8DW39|D8DW39_PREBR ATP synthase subunit b OS=Prevotella bryantii B14 GN=atpF PE=3 SV=1	9.4953	11.9	4	5	Cytoplasmic	Cytoplasmic	Cytoplasmic	Periplasmic	InnerMembrane	0.24274	0.18273	1.2208	1.16308	2.19066	Cytoplasmic	ExpAA=22.29	First60=22.29	PredHel=1	Topology=o10-32i	--	N|0.010	--	--	1
D8DW44	>tr|D8DW44|D8DW44_PREBR ATP synthase subunit beta OS=Prevotella bryantii B14 GN=atpD PE=3 SV=1	2.1467	23.2	1	9	Cytoplasmic	Cytoplasmic	Cytoplasmic	Cytoplasmic	Cytoplasmic	0.0621962	0.0940122	0.325277	0.125179	4.39334	Cytoplasmic	ExpAA=0.13	First60=0.00	PredHel=0	Topology=o	--	N|0.001	--	--	1
D8DW52	>tr|D8DW52|D8DW52_PREBR 30S ribosomal protein S16 OS=Prevotella bryantii B14 GN=rpsP PE=3 SV=1	43.261	48.9	4	6	Periplasmic	Periplasmic	Cytoplasmic	Cytoplasmic	Cytoplasmic	0.550006	0.282924	1.6563	0.327889	2.18288	Cytoplasmic	ExpAA=0.00	First60=0.00	PredHel=0	Topology=o	--	N|0.010	--	--	1
D8DWD4	>tr|D8DWD4|D8DWD4_PREBR Putative lipoprotein OS=Prevotella bryantii B14 GN=PBR_1964 PE=4 SV=1	31.58	27.2	11	11	Extracellular	OuterMembrane	Extracellular	OuterMembrane	Extracellular	3.23248	1.4762	0.230774	0.0305518	0.0299892	Extracellular	ExpAA=1.47	First60=1.43	PredHel=0	Topology=o	23-1	N|0.003	--	--	0.97
D8DWT8	>tr|D8DWT8|D8DWT8_PREBR OmpA-related protein OS=Prevotella bryantii B14 GN=PBR_2166 PE=4 SV=1	2.0435	1.3	1	1	Extracellular	OuterMembrane	OuterMembrane	OuterMembrane	OuterMembrane	2.14682	2.424	0.12476	0.236188	0.0682405	OuterMembrane	ExpAA=19.90	First60=19.89	PredHel=1	Topology=i5-24o	21-1	Y|0.999	--	34	0.878
D8DWU0	>tr|D8DWU0|D8DWU0_PREBR Aspartate carbamoyltransferase OS=Prevotella bryantii B14 GN=pyrB PE=3 SV=1	-2	10.4	1	3	Cytoplasmic	Cytoplasmic	Cytoplasmic	Cytoplasmic	Cytoplasmic	0.0692577	0.0115254	0.157421	0.0375874	4.72421	Cytoplasmic	ExpAA=0.01	First60=0.00	PredHel=0	Topology=o	--	N|0.001	--	--	1
D8DXM5	>tr|D8DXM5|D8DXM5_PREBR Fumarate reductase, iron-sulfur protein OS=Prevotella bryantii B14 GN=frdB PE=4 SV=1	5.5829	45.2	0	11	Cytoplasmic	Cytoplasmic	Cytoplasmic	Cytoplasmic	Cytoplasmic	0.18067	0.214835	0.638881	0.0907554	3.87486	Cytoplasmic	ExpAA=0.06	First60=0.00	PredHel=0	Topology=o	--	N|0.001	--	--	1
D8DXW9	>tr|D8DXW9|D8DXW9_PREBR 50S ribosomal protein L33 OS=Prevotella bryantii B14 GN=rpmG PE=3 SV=1	2.7658	32.3	0	2	Periplasmic	Cytoplasmic	Cytoplasmic	Cytoplasmic	Cytoplasmic	0.790089	0.231564	1.35132	0.390684	2.23634	Cytoplasmic	ExpAA=0.00	First60=0.00	PredHel=0	Topology=i	--	N|0.000	--	--	1
D8DXY3	>tr|D8DXY3|D8DXY3_PREBR Outer membrane protein OS=Prevotella bryantii B14 GN=PBR_0332 PE=3 SV=1	6.7978	6.3	2	6	Extracellular	OuterMembrane	OuterMembrane	OuterMembrane	OuterMembrane	1.87475	2.84895	0.0815292	0.145553	0.0492184	OuterMembrane	ExpAA=2.23	First60=2.23	PredHel=0	Topology=o	27-1	Y|1.000	The Outer Membrane Receptor (OMR-TonB Dependent Receptor) Family	32	0.905
D8DY01	>tr|D8DY01|D8DY01_PREBR OmpA family protein OS=Prevotella bryantii B14 GN=PBR_0350 PE=4 SV=1	-2	23.1	1	7	OuterMembrane	Periplasmic	OuterMembrane	Periplasmic	OuterMembrane	1.21157	2.01558	1.48496	0.106292	0.181594	OuterMembrane	ExpAA=0.07	First60=0.07	PredHel=0	Topology=o	24-1	N|0.072	--	--	1
D8DY73	>tr|D8DY73|D8DY73_PREBR Transcription termination factor Rho OS=Prevotella bryantii B14 GN=rho PE=3 SV=1	12.742	12.9	1	8	Cytoplasmic	Cytoplasmic	Cytoplasmic	Cytoplasmic	Cytoplasmic	0.148339	0.204856	0.968423	0.090587	3.58779	Cytoplasmic	ExpAA=0.01	First60=0.00	PredHel=0	Topology=o	--	N|0.000	--	--	0.999
D8DYF6	>tr|D8DYF6|D8DYF6_PREBR Chaperone protein DnaK OS=Prevotella bryantii B14 GN=dnaK PE=2 SV=1	2.8349	23.5	1	13	Periplasmic	Cytoplasmic	Cytoplasmic	OuterMembrane	Cytoplasmic	0.493076	0.627223	1.12318	0.161672	2.59485	Cytoplasmic	ExpAA=0.01	First60=0.00	PredHel=0	Topology=o	--	N|0.000	--	--	1
D8DYJ4	>tr|D8DYJ4|D8DYJ4_PREBR 50S ribosomal protein L21 OS=Prevotella bryantii B14 GN=rplU PE=3 SV=1	-2	37.1	1	3	Periplasmic	Cytoplasmic	Cytoplasmic	Cytoplasmic	Cytoplasmic	0.504859	0.285706	1.13459	0.359887	2.71496	Cytoplasmic	ExpAA=0.00	First60=0.00	PredHel=0	Topology=o	--	N|0.000	--	--	1
D8DYL4	>tr|D8DYL4|D8DYL4_PREBR TonB-dependent receptor, plug OS=Prevotella bryantii B14 GN=PBR_2272 PE=3 SV=1	39.275	5.1	3	4	Extracellular	OuterMembrane	OuterMembrane	OuterMembrane	OuterMembrane	1.4483	3.15184	0.0865287	0.246212	0.0671142	OuterMembrane	ExpAA=8.37	First60=8.11	PredHel=0	Topology=o	28-1	Y|1.000	The Outer Membrane Receptor (OMR-TonB Dependent Receptor) Family	28	0.87
D8DYP1	>tr|D8DYP1|D8DYP1_PREBR 30S ribosomal protein S6 OS=Prevotella bryantii B14 GN=rpsF PE=3 SV=1	17.05	61.1	2	10	Periplasmic	Cytoplasmic	Cytoplasmic	Cytoplasmic	Cytoplasmic	0.511492	0.418176	1.03081	0.183635	2.85589	Cytoplasmic	ExpAA=0.00	First60=0.00	PredHel=0	Topology=o	--	N|0.000	--	--	1
D8DYP3	>tr|D8DYP3|D8DYP3_PREBR 50S ribosomal protein L9 OS=Prevotella bryantii B14 GN=rplI PE=3 SV=1	4.4154	30.1	3	6	Periplasmic	Cytoplasmic	Cytoplasmic	Cytoplasmic	Periplasmic	0.417241	0.215251	0.999609	0.319727	3.04817	Cytoplasmic	ExpAA=0.56	First60=0.00	PredHel=0	Topology=o	--	N|0.021	--	--	1
D8DYR1	>tr|D8DYR1|D8DYR1_PREBR Aldose 1-epimerase OS=Prevotella bryantii B14 GN=PBR_2556 PE=3 SV=1	5.4303	7.7	1	4	Extracellular	Extracellular	Extracellular	OuterMembrane	Extracellular	2.61181	1.24937	0.508172	0.0337912	0.59686	Extracellular	ExpAA=1.91	First60=1.91	PredHel=0	Topology=o	--	N|0.073	--	--	1
D8DYU9	>tr|D8DYU9|D8DYU9_PREBR Hemin-binding protein OS=Prevotella bryantii B14 GN=PBR_2594 PE=4 SV=1	51.487	16.5	0	12	Cytoplasmic	Cytoplasmic	Cytoplasmic	Cytoplasmic	Cytoplasmic	0.0308596	0.174068	0.124348	0.0190313	4.65169	Cytoplasmic	ExpAA=0.00	First60=0.00	PredHel=0	Topology=o	--	N|0.000	--	--	1
D8DZ35	>tr|D8DZ35|D8DZ35_PREBR YqeY family protein OS=Prevotella bryantii B14 GN=PBR_2748 PE=4 SV=1	2.4181	16.1	2	2	Periplasmic	Periplasmic	Cytoplasmic	Cytoplasmic	Cytoplasmic	0.492024	0.167263	1.71708	0.151886	2.47174	Cytoplasmic	ExpAA=0.00	First60=0.00	PredHel=0	Topology=o	--	N|0.021	--	--	1
D8DZ49	>tr|D8DZ49|D8DZ49_PREBR D-alanyl-D-alanine dipeptidase OS=Prevotella bryantii B14 GN=PBR_2762 PE=3 SV=1	2.3698	4.9	1	1	Periplasmic	Periplasmic	Periplasmic	Periplasmic	Periplasmic	0.242913	0.10936	3.76463	0.0768266	0.806274	Periplasmic	ExpAA=17.32	First60=17.32	PredHel=1	Topology=i7-25o	1-32	N|0.002	--	--	1
D8DZE1	>tr|D8DZE1|D8DZE1_PREBR Putative immunoreactive 43 kDa antigen PG32 OS=Prevotella bryantii B14 GN=PBR_2501 PE=3 SV=1	132.53	42.1	11	13	Extracellular	OuterMembrane	Periplasmic	OuterMembrane	OuterMembrane	1.14793	3.07235	0.752888	0.0126946	0.0141391	OuterMembrane	ExpAA=0.42	First60=0.41	PredHel=0	Topology=o	19-1	N|0.245	--	8	0.932
D8DZJ1	>tr|D8DZJ1|D8DZJ1_PREBR Glyceraldehyde-3-phosphate dehydrogenase OS=Prevotella bryantii B14 GN=gap PE=3 SV=1	137.49	44.2	0	13	Cytoplasmic	Periplasmic	Cytoplasmic	Cytoplasmic	Extracellular	0.981512	0.248095	1.05218	0.182489	2.53572	Cytoplasmic	ExpAA=0.10	First60=0.00	PredHel=0	Topology=o	--	N|0.002	--	--	1
D8DZS4	>tr|D8DZS4|D8DZS4_PREBR Phosphoenolpyruvate carboxykinase [ATP] OS=Prevotella bryantii B14 GN=pckA PE=3 SV=1	2.3053	18.8	1	10	Periplasmic	Cytoplasmic	Cytoplasmic	Cytoplasmic	Periplasmic	0.88318	0.41505	1.67864	0.0453328	1.97779	Cytoplasmic	ExpAA=0.02	First60=0.00	PredHel=0	Topology=o	--	N|0.000	--	--	1
D8DZT4	>tr|D8DZT4|D8DZT4_PREBR Peptidyl-prolyl cis-trans isomerase OS=Prevotella bryantii B14 GN=PBR_0549 PE=4 SV=1	2.0949	16.1	1	4	Periplasmic	Extracellular	Periplasmic	OuterMembrane	Periplasmic	1.00444	0.537061	3.28687	0.0503167	0.121313	Periplasmic	ExpAA=5.92	First60=5.87	PredHel=0	Topology=o	27-1	N|0.010	--	--	1
D8E015	>tr|D8E015|D8E015_PREBR Protein TonB OS=Prevotella bryantii B14 GN=PBR_1105 PE=3 SV=1	1.7411	7	2	2	Periplasmic	Periplasmic	Periplasmic	InnerMembrane	Periplasmic	0.2402	0.219848	3.26667	0.891386	0.381897	Periplasmic	ExpAA=20.35	First60=20.27	PredHel=1	Topology=i39-56o	--	N|0.003	--	--	1
D8E035	>tr|D8E035|D8E035_PREBR 30S ribosomal protein S4 OS=Prevotella bryantii B14 GN=rpsD PE=3 SV=1	8.8627	48	3	13	Cytoplasmic	Cytoplasmic	Cytoplasmic	Cytoplasmic	Cytoplasmic	0.211815	0.313663	0.839925	0.362131	3.27247	Cytoplasmic	ExpAA=0.00	First60=0.00	PredHel=0	Topology=o	--	N|0.001	--	--	0.997
D8E047	>tr|D8E047|D8E047_PREBR 30S ribosomal protein S8 OS=Prevotella bryantii B14 GN=rpsH PE=3 SV=1	1.7366	49.6	0	11	Cytoplasmic	Cytoplasmic	Cytoplasmic	Cytoplasmic	Periplasmic	0.177625	0.145392	1.23656	0.426732	3.01369	Cytoplasmic	ExpAA=0.36	First60=0.00	PredHel=0	Topology=o	--	N|0.003	--	--	1
D8E049	>tr|D8E049|D8E049_PREBR 50S ribosomal protein L5 OS=Prevotella bryantii B14 GN=rplE PE=3 SV=1	-2	45.1	0	12	Cytoplasmic	Cytoplasmic	Cytoplasmic	Cytoplasmic	Periplasmic	0.204958	0.336607	1.50678	0.377268	2.57439	Cytoplasmic	ExpAA=0.00	First60=0.00	PredHel=0	Topology=o	--	N|0.002	--	--	1
D8E055	>tr|D8E055|D8E055_PREBR 30S ribosomal protein S3 OS=Prevotella bryantii B14 GN=rpsC PE=3 SV=1	8.6363	24.1	1	6	Cytoplasmic	Cytoplasmic	Cytoplasmic	Periplasmic	Cytoplasmic	0.4794	0.363391	1.00299	0.633288	2.52093	Cytoplasmic	ExpAA=0.03	First60=0.01	PredHel=0	Topology=o	--	N|0.003	--	--	1
D8E061	>tr|D8E061|D8E061_PREBR 50S ribosomal protein L3 OS=Prevotella bryantii B14 GN=rplC PE=3 SV=1	63.471	48	0	11	Cytoplasmic	Cytoplasmic	Periplasmic	Periplasmic	Periplasmic	0.60139	0.298739	2.43257	0.166133	1.50117	Periplasmic	ExpAA=0.01	First60=0.00	PredHel=0	Topology=o	26-1	N|0.036	--	2	0.976
D8E065	>tr|D8E065|D8E065_PREBR 30S ribosomal protein S12 OS=Prevotella bryantii B14 GN=rpsL PE=3 SV=1	23.298	45.2	0	6	Periplasmic	Cytoplasmic	Periplasmic	Periplasmic	Periplasmic	0.731923	0.440202	2.2205	0.283276	1.3241	Periplasmic	ExpAA=0.00	First60=0.00	PredHel=0	Topology=o	--	N|0.003	--	--	1
D8E0G3	>tr|D8E0G3|D8E0G3_PREBR Enolase OS=Prevotella bryantii B14 GN=eno PE=3 SV=1	3.0796	23.4	1	8	Cytoplasmic	Cytoplasmic	Cytoplasmic	Cytoplasmic	Cytoplasmic	0.187602	0.034878	0.311944	0.0109824	4.45459	Cytoplasmic	ExpAA=1.08	First60=0.00	PredHel=0	Topology=o	--	N|0.001	--	--	1
D8E0M6	>tr|D8E0M6|D8E0M6_PREBR Uncharacterized protein OS=Prevotella bryantii B14 GN=PBR_0851 PE=4 SV=1	4.0661	8.7	1	1	InnerMembrane	Cytoplasmic	InnerMembrane	Periplasmic	InnerMembrane	0.524537	0.409176	1.0057	1.53296	1.52763	InnerMembrane	ExpAA=34.06	First60=24.07	PredHel=1	Topology=o24-46i	1-33	N|0.037	--	--	1
D8E0M8	>tr|D8E0M8|D8E0M8_PREBR Cyclic nucleotide-binding domain protein OS=Prevotella bryantii B14 GN=PBR_0853 PE=4 SV=1	178.55	36.1	10	12	Cytoplasmic	OuterMembrane	Cytoplasmic	Cytoplasmic	Cytoplasmic	0.105922	1.3809	0.384819	0.26715	2.86121	Cytoplasmic	ExpAA=0.12	First60=0.01	PredHel=0	Topology=o	--	N|0.019	--	2	0.835
D8E0M9	>tr|D8E0M9|D8E0M9_PREBR Cysteine desulfurase OS=Prevotella bryantii B14 GN=PBR_0854 PE=3 SV=1	6.5108	9.6	4	4	Cytoplasmic	Cytoplasmic	Cytoplasmic	Cytoplasmic	Cytoplasmic	0.318387	0.284419	0.200125	0.128359	4.06871	Cytoplasmic	ExpAA=0.01	First60=0.00	PredHel=0	Topology=o	--	N|0.000	--	--	1
D9RUT4	>tr|D9RUT4|D9RUT4_PREMB Ribosome-recycling factor OS=Prevotella melaninogenica (strain ATCC 25845 / DSM 7089 / JCM 6325 / VPI 2381 / B282) GN=frr PE=3 SV=1	106.08	26.3	2	4	Cytoplasmic	Cytoplasmic	Cytoplasmic	Cytoplasmic	Cytoplasmic	0.161909	0.0922998	0.572497	0.140862	4.03243	Cytoplasmic	ExpAA=0.00	First60=0.00	PredHel=0	Topology=o	--	N|0.016	--	--	1
E0NPF5	>tr|E0NPF5|E0NPF5_9BACT Inosine-5-monophosphate dehydrogenase OS=Prevotella marshii DSM 16973 = JCM 13450 GN=guaB PE=3 SV=1	1.9023	12.3	0	6	Cytoplasmic	Cytoplasmic	Cytoplasmic	Periplasmic	Cytoplasmic	0.0674554	0.183042	0.762634	0.210135	3.77673	Cytoplasmic	ExpAA=0.32	First60=0.22	PredHel=0	Topology=o	--	N|0.001	--	--	1
E0NPJ8	>tr|E0NPJ8|E0NPJ8_9BACT Aspartate carbamoyltransferase OS=Prevotella marshii DSM 16973 = JCM 13450 GN=pyrB PE=3 SV=1	2.0099	18.1	1	5	Cytoplasmic	Cytoplasmic	Cytoplasmic	Cytoplasmic	Cytoplasmic	0.0128991	0.0049755	0.0825026	0.0657749	4.83385	Cytoplasmic	ExpAA=0.07	First60=0.00	PredHel=0	Topology=o	--	N|0.001	--	--	1
E0NQ74	>tr|E0NQ74|E0NQ74_9BACT Tetratricopeptide repeat protein OS=Prevotella marshii DSM 16973 = JCM 13450 GN=HMPREF0658_0325 PE=4 SV=1	3.0964	2	1	1	Periplasmic	Periplasmic	Periplasmic	Periplasmic	Periplasmic	0.536177	0.516127	3.08619	0.415303	0.446201	Periplasmic	ExpAA=16.99	First60=16.96	PredHel=1	Topology=i7-24o	28-1	N|0.001	--	--	0.998
E0NQE6	>tr|E0NQE6|E0NQE6_9BACT Hsp20/alpha crystallin family protein OS=Prevotella marshii DSM 16973 = JCM 13450 GN=hsp20 PE=3 SV=1	1.664	18.3	1	2	Cytoplasmic	Cytoplasmic	Periplasmic	Periplasmic	Periplasmic	0.568771	0.399907	2.10752	0.214633	1.70917	Periplasmic	ExpAA=0.00	First60=0.00	PredHel=0	Topology=o	--	N|0.007	--	--	1
E0NQF1	>tr|E0NQF1|E0NQF1_9BACT N utilization substance protein B homolog OS=Prevotella marshii DSM 16973 = JCM 13450 GN=nusB PE=3 SV=1	-2	8.2	1	3	Cytoplasmic	Cytoplasmic	Cytoplasmic	Cytoplasmic	Cytoplasmic	0.290095	0.697646	0.409501	0.318221	3.28454	Cytoplasmic	ExpAA=1.01	First60=0.04	PredHel=0	Topology=o	--	N|0.000	--	--	1
E0NQK5	>tr|E0NQK5|E0NQK5_9BACT Methylmalonyl-CoA mutase, small subunit OS=Prevotella marshii DSM 16973 = JCM 13450 GN=mutA PE=4 SV=1	2.9428	6.3	2	4	Cytoplasmic	Cytoplasmic	Cytoplasmic	Cytoplasmic	Cytoplasmic	0.125838	0.269021	0.675996	0.0575327	3.87161	Cytoplasmic	ExpAA=0.01	First60=0.00	PredHel=0	Topology=o	--	N|0.002	--	2	0.978
E0NRE1	>tr|E0NRE1|E0NRE1_9BACT ATP synthase subunit beta OS=Prevotella marshii DSM 16973 = JCM 13450 GN=atpD PE=3 SV=1	18.686	25.6	1	10	Cytoplasmic	Cytoplasmic	Cytoplasmic	Cytoplasmic	Cytoplasmic	0.0534851	0.0791014	0.176358	0.056933	4.63412	Cytoplasmic	ExpAA=0.09	First60=0.00	PredHel=0	Topology=o	--	N|0.001	--	--	1
E0NRE8	>tr|E0NRE8|E0NRE8_9BACT ATP synthase gamma chain OS=Prevotella marshii DSM 16973 = JCM 13450 GN=atpG PE=3 SV=1	3.3623	12.7	2	4	Cytoplasmic	Cytoplasmic	Cytoplasmic	Cytoplasmic	Cytoplasmic	0.259827	0.274333	0.141877	0.0960314	4.22793	Cytoplasmic	ExpAA=0.28	First60=0.00	PredHel=0	Topology=o	--	N|0.001	--	--	1
E0NRF4	>tr|E0NRF4|E0NRF4_9BACT Translation initiation factor IF-3 OS=Prevotella marshii DSM 16973 = JCM 13450 GN=infC PE=3 SV=1	2.2773	14.1	1	3	Cytoplasmic	Cytoplasmic	Cytoplasmic	Cytoplasmic	Cytoplasmic	0.267896	0.215831	0.996547	0.148341	3.37139	Cytoplasmic	ExpAA=0.00	First60=0.00	PredHel=0	Topology=o	--	N|0.005	--	--	1
G6AYQ3	>tr|G6AYQ3|G6AYQ3_9BACT UDP-3-O-acyl-N-acetylglucosamine deacetylase OS=Prevotella stercorea DSM 18206 GN=lpxC PE=3 SV=1	2.4704	3.5	1	1	Cytoplasmic	Cytoplasmic	Cytoplasmic	Cytoplasmic	Cytoplasmic	0.0222702	0.0316095	0.147107	0.39642	4.40259	Cytoplasmic	ExpAA=0.12	First60=0.08	PredHel=0	Topology=o	--	N|0.000	--	--	1
E0NS69	>tr|E0NS69|E0NS69_9BACT 30S ribosomal protein S6 OS=Prevotella marshii DSM 16973 = JCM 13450 GN=rpsF PE=3 SV=1	14.08	50.4	1	7	Cytoplasmic	Cytoplasmic	Cytoplasmic	Cytoplasmic	Cytoplasmic	0.461669	0.266075	0.706368	0.257585	3.3083	Cytoplasmic	ExpAA=0.00	First60=0.00	PredHel=0	Topology=o	--	N|0.000	--	--	1
E0NT28	>tr|E0NT28|E0NT28_9BACT Polyribonucleotide nucleotidyltransferase OS=Prevotella marshii DSM 16973 = JCM 13450 GN=pnp PE=3 SV=1	1.4442	17.6	1	11	Cytoplasmic	Cytoplasmic	Cytoplasmic	Cytoplasmic	Cytoplasmic	0.0781356	0.286033	0.456568	0.21201	3.96725	Cytoplasmic	ExpAA=0.13	First60=0.12	PredHel=0	Topology=o	--	N|0.000	--	2	0.993
E0NT47	>tr|E0NT47|E0NT47_9BACT Protein TonB OS=Prevotella marshii DSM 16973 = JCM 13450 GN=tonB2 PE=3 SV=1	1.4937	14.1	2	5	Cytoplasmic	Cytoplasmic	Periplasmic	Periplasmic	Periplasmic	0.265849	0.451871	2.3311	0.39399	1.55719	Periplasmic	ExpAA=22.88	First60=22.85	PredHel=1	Topology=i37-59o	--	N|0.001	--	--	1
E0NT49	>tr|E0NT49|E0NT49_9BACT Uncharacterized protein OS=Prevotella marshii DSM 16973 = JCM 13450 GN=HMPREF0658_1350 PE=3 SV=1	45.763	9.9	0	2	Periplasmic	Periplasmic	Periplasmic	Cytoplasmic	Periplasmic	0.514934	0.336752	2.80168	0.242493	1.10414	Periplasmic	ExpAA=12.65	First60=12.42	PredHel=0	Topology=o	1-38	N|0.006	--	--	1
E0NT68	>tr|E0NT68|E0NT68_9BACT OmpA family protein OS=Prevotella marshii DSM 16973 = JCM 13450 GN=HMPREF0658_1370 PE=3 SV=1	2.3825	3.7	1	1	Extracellular	OuterMembrane	Periplasmic	OuterMembrane	Periplasmic	0.778218	2.54957	1.56635	0.0433345	0.0625303	OuterMembrane	ExpAA=5.83	First60=5.41	PredHel=0	Topology=o	19-1	N|0.350	--	10	0.906
E0NTS4	>tr|E0NTS4|E0NTS4_9BACT 30S ribosomal protein S2 OS=Prevotella marshii DSM 16973 = JCM 13450 GN=rpsB PE=3 SV=1	-2	35.9	0	12	Cytoplasmic	Cytoplasmic	Cytoplasmic	Cytoplasmic	Periplasmic	0.0552866	0.021681	1.13124	0.116625	3.67517	Cytoplasmic	ExpAA=0.00	First60=0.00	PredHel=0	Topology=o	--	N|0.001	--	--	1
E0NTS5	>tr|E0NTS5|E0NTS5_9BACT 30S ribosomal protein S9 OS=Prevotella marshii DSM 16973 = JCM 13450 GN=rpsI PE=3 SV=1	1.5997	27.3	0	3	Periplasmic	Cytoplasmic	Cytoplasmic	Periplasmic	Periplasmic	0.521783	0.428365	1.91151	0.411725	1.72662	Periplasmic	ExpAA=0.00	First60=0.00	PredHel=0	Topology=i	--	N|0.005	--	--	1
E0NTW9	>tr|E0NTW9|E0NTW9_9BACT Enolase OS=Prevotella marshii DSM 16973 = JCM 13450 GN=eno PE=3 SV=1	-2	24.6	1	8	Cytoplasmic	Cytoplasmic	Cytoplasmic	Cytoplasmic	Cytoplasmic	0.182911	0.0131526	0.177379	0.0180859	4.60847	Cytoplasmic	ExpAA=0.65	First60=0.00	PredHel=0	Topology=o	--	N|0.001	--	--	1
E0NTY7	>tr|E0NTY7|E0NTY7_9BACT Phosphate acetyltransferase OS=Prevotella marshii DSM 16973 = JCM 13450 GN=pta PE=4 SV=1	1.3964	13.4	0	6	Cytoplasmic	Cytoplasmic	Cytoplasmic	Cytoplasmic	Cytoplasmic	0.00735712	0.0143832	0.152588	0.24256	4.58311	Cytoplasmic	ExpAA=0.03	First60=0.00	PredHel=0	Topology=o	--	N|0.018	--	--	1
E0NUF7	>tr|E0NUF7|E0NUF7_9BACT Tetratricopeptide repeat protein OS=Prevotella marshii DSM 16973 = JCM 13450 GN=HMPREF0658_1810 PE=4 SV=1	-2	5.7	1	4	Periplasmic	OuterMembrane	Periplasmic	OuterMembrane	OuterMembrane	0.912283	2.07692	1.57955	0.21161	0.219634	OuterMembrane	ExpAA=4.08	First60=4.08	PredHel=0	Topology=o	28-1	N|0.026	--	2	0.974
E0NV21	>tr|E0NV21|E0NV21_9BACT Cysteine synthase OS=Prevotella marshii DSM 16973 = JCM 13450 GN=cysK PE=3 SV=1	1.6866	7.3	0	2	Cytoplasmic	Cytoplasmic	Cytoplasmic	Cytoplasmic	Cytoplasmic	0.0904253	0.0684543	0.695682	0.408314	3.73712	Cytoplasmic	ExpAA=1.19	First60=0.00	PredHel=0	Topology=o	--	N|0.002	--	--	1
E0NV58	>tr|E0NV58|E0NV58_9BACT 50S ribosomal protein L19 OS=Prevotella marshii DSM 16973 = JCM 13450 GN=rplS PE=3 SV=1	-2	16.7	1	3	Cytoplasmic	Cytoplasmic	Cytoplasmic	Cytoplasmic	Cytoplasmic	0.484924	0.413462	0.776639	0.270664	3.05431	Cytoplasmic	ExpAA=0.00	First60=0.00	PredHel=0	Topology=o	--	N|0.003	--	--	1
E0NV99	>tr|E0NV99|E0NV99_9BACT Chaperone protein ClpB OS=Prevotella marshii DSM 16973 = JCM 13450 GN=clpB PE=3 SV=1	4.9718	17.2	1	13	Cytoplasmic	Cytoplasmic	Cytoplasmic	Cytoplasmic	Cytoplasmic	0.148729	0.239798	0.239281	0.517692	3.8545	Cytoplasmic	ExpAA=0.03	First60=0.00	PredHel=0	Topology=o	--	N|0.000	--	--	1
E0NVD9	>tr|E0NVD9|E0NVD9_9BACT 50S ribosomal protein L3 OS=Prevotella marshii DSM 16973 = JCM 13450 GN=rplC PE=3 SV=1	-2	38.7	1	8	Cytoplasmic	Cytoplasmic	Periplasmic	Periplasmic	Periplasmic	0.339957	0.217519	2.31654	0.169721	1.95626	Periplasmic	ExpAA=0.01	First60=0.00	PredHel=0	Topology=o	--	N|0.008	--	2	0.983
E0NVF0	>tr|E0NVF0|E0NVF0_9BACT 50S ribosomal protein L24 OS=Prevotella marshii DSM 16973 = JCM 13450 GN=rplX PE=3 SV=1	10.03	25.5	1	2	Cytoplasmic	Cytoplasmic	Cytoplasmic	Cytoplasmic	Cytoplasmic	0.488508	0.232467	1.32013	0.343426	2.61547	Cytoplasmic	ExpAA=0.00	First60=0.00	PredHel=0	Topology=i	--	N|0.000	--	--	1
E0NVF6	>tr|E0NVF6|E0NVF6_9BACT 30S ribosomal protein S5 OS=Prevotella marshii DSM 16973 = JCM 13450 GN=rpsE PE=3 SV=1	4.9737	27.1	0	5	Cytoplasmic	Periplasmic	Cytoplasmic	InnerMembrane	Cytoplasmic	0.605127	0.222069	1.47982	0.837908	1.85508	Cytoplasmic	ExpAA=10.56	First60=9.38	PredHel=0	Topology=o	--	N|0.007	--	--	1
E0NVF7	>tr|E0NVF7|E0NVF7_9BACT 50S ribosomal protein L30 OS=Prevotella marshii DSM 16973 = JCM 13450 GN=rpmD PE=3 SV=1	1.24	31	1	3	Cytoplasmic	Cytoplasmic	Cytoplasmic	Cytoplasmic	Cytoplasmic	0.562035	0.211337	0.972888	0.475609	2.77813	Cytoplasmic	ExpAA=0.00	First60=0.00	PredHel=0	Topology=i	--	N|0.000	--	--	1
E0NVF8	>tr|E0NVF8|E0NVF8_9BACT 50S ribosomal protein L15 OS=Prevotella marshii DSM 16973 = JCM 13450 GN=rplO PE=3 SV=1	8.5531	38.5	0	7	Periplasmic	Cytoplasmic	Cytoplasmic	Cytoplasmic	Cytoplasmic	0.592981	0.243435	0.749821	0.283066	3.1307	Cytoplasmic	ExpAA=0.00	First60=0.00	PredHel=0	Topology=o	--	N|0.016	--	--	1
E0NVK1	>tr|E0NVK1|E0NVK1_9BACT Methylmalonyl-CoA epimerase OS=Prevotella marshii DSM 16973 = JCM 13450 GN=mce PE=4 SV=1	2.7441	25.4	0	3	Cytoplasmic	Cytoplasmic	Cytoplasmic	Cytoplasmic	Cytoplasmic	0.0778611	0.0346126	0.583533	0.0787939	4.2252	Cytoplasmic	ExpAA=0.00	First60=0.00	PredHel=0	Topology=o	--	N|0.001	--	--	1
E0NVS6	>tr|E0NVS6|E0NVS6_9BACT Proline--tRNA ligase OS=Prevotella marshii DSM 16973 = JCM 13450 GN=proS PE=3 SV=1	1.4544	18.9	1	7	Cytoplasmic	Cytoplasmic	Cytoplasmic	Cytoplasmic	Cytoplasmic	0.0152025	0.0175289	0.175007	0.0532103	4.73905	Cytoplasmic	ExpAA=0.01	First60=0.00	PredHel=0	Topology=o	--	N|0.001	--	--	1
E0NVU7	>tr|E0NVU7|E0NVU7_9BACT 30S ribosomal protein S21 OS=Prevotella marshii DSM 16973 = JCM 13450 GN=rpsU PE=3 SV=1	13.193	57.1	0	6	Cytoplasmic	Cytoplasmic	Cytoplasmic	Cytoplasmic	Cytoplasmic	0.536043	0.280128	0.988788	0.38999	2.80505	Cytoplasmic	ExpAA=0.00	First60=0.00	PredHel=0	Topology=o	--	N|0.000	--	--	1
E0NVV0	>tr|E0NVV0|E0NVV0_9BACT Elongation factor Tu OS=Prevotella marshii DSM 16973 = JCM 13450 GN=tuf PE=3 SV=1	11.132	38.2	1	15	Cytoplasmic	Cytoplasmic	Cytoplasmic	Cytoplasmic	Cytoplasmic	0.0129719	0.00137336	0.0247695	0.00997069	4.95091	Cytoplasmic	ExpAA=0.97	First60=0.00	PredHel=0	Topology=o	--	N|0.001	--	--	1
E0NVV7	>tr|E0NVV7|E0NVV7_9BACT DNA-directed RNA polymerase subunit beta OS=Prevotella marshii DSM 16973 = JCM 13450 GN=rpoC PE=3 SV=1	1.211	23	0	28	Cytoplasmic	Extracellular	Cytoplasmic	InnerMembrane	Cytoplasmic	0.500105	0.64135	0.115059	0.617297	3.12619	Cytoplasmic	ExpAA=0.17	First60=0.00	PredHel=0	Topology=o	--	N|0.000	--	--	1
E1KNN6	>tr|E1KNN6|E1KNN6_9BACT Transporter, MotA/TolQ/ExbB proton channel family protein OS=Prevotella disiens FB035-09AN GN=HMPREF9296_2420 PE=3 SV=1	2.8013	7.2	2	2	Periplasmic	Periplasmic	InnerMembrane	Periplasmic	InnerMembrane	0.576609	0.13022	1.62755	1.94334	0.722287	InnerMembrane	ExpAA=89.61	First60=23.03	PredHel=4	Topology=i21-43o63-85i181-203o228-250i	--	N|0.004	--	--	1
E1KP63	>tr|E1KP63|E1KP63_9BACT Large-conductance mechanosensitive channel OS=Prevotella disiens FB035-09AN GN=mscL PE=3 SV=1	2.2423	22.2	1	2	InnerMembrane	InnerMembrane	Cytoplasmic	InnerMembrane	InnerMembrane	0.36757	0.125985	0.726675	2.05544	1.72433	InnerMembrane	ExpAA=47.15	First60=26.24	PredHel=2	Topology=i20-42o70-89i	--	N|0.003	--	--	1
E1KPB7	>tr|E1KPB7|E1KPB7_9BACT Acyl carrier protein OS=Prevotella disiens FB035-09AN GN=acpP PE=3 SV=1	24.22	65.4	1	6	Cytoplasmic	Cytoplasmic	Cytoplasmic	Cytoplasmic	Cytoplasmic	0.567374	0.170886	0.579748	0.289794	3.3922	Cytoplasmic	ExpAA=0.00	First60=0.00	PredHel=0	Topology=o	--	N|0.000	--	--	1
E1KQG3	>tr|E1KQG3|E1KQG3_9BACT Chaperone protein DnaK OS=Prevotella disiens FB035-09AN GN=dnaK PE=2 SV=1	2.4494	21	1	10	Periplasmic	Cytoplasmic	Cytoplasmic	OuterMembrane	Cytoplasmic	0.414909	0.461464	1.80528	0.170653	2.14769	Cytoplasmic	ExpAA=0.01	First60=0.00	PredHel=0	Topology=o	20-1	N|0.002	--	--	1
E1KQU5	>tr|E1KQU5|E1KQU5_9BACT OmpA family protein OS=Prevotella disiens FB035-09AN GN=HMPREF9296_1176 PE=4 SV=1	159.18	29.7	1	10	OuterMembrane	OuterMembrane	OuterMembrane	Periplasmic	OuterMembrane	0.828061	3.37737	0.465783	0.0753682	0.25342	OuterMembrane	ExpAA=2.83	First60=2.83	PredHel=0	Topology=o	23-1	N|0.058	--	--	1
E1KSA7	>tr|E1KSA7|E1KSA7_9BACT Uncharacterized protein OS=Prevotella disiens FB035-09AN GN=HMPREF9296_1568 PE=4 SV=1	5.5617	7.3	1	2	Extracellular	OuterMembrane	Extracellular	OuterMembrane	OuterMembrane	1.92271	2.54875	0.47861	0.00980624	0.0401267	OuterMembrane	ExpAA=0.89	First60=0.68	PredHel=0	Topology=o	19-1	N|0.292	--	8	0.946
E1KT32	>tr|E1KT32|E1KT32_9BACT DNA-directed RNA polymerase subunit alpha OS=Prevotella disiens FB035-09AN GN=rpoA PE=3 SV=1	4.5702	45.5	0	13	Cytoplasmic	Cytoplasmic	Cytoplasmic	Periplasmic	Cytoplasmic	0.405615	0.474148	0.810966	0.0476773	3.26159	Cytoplasmic	ExpAA=0.00	First60=0.00	PredHel=0	Topology=o	--	N|0.000	--	--	1
E1KT40	>tr|E1KT40|E1KT40_9BACT 50S ribosomal protein L15 OS=Prevotella disiens FB035-09AN GN=rplO PE=3 SV=1	-2	35.8	0	6	Extracellular	Cytoplasmic	Cytoplasmic	Cytoplasmic	Cytoplasmic	0.648585	0.281561	0.707547	0.273389	3.08892	Cytoplasmic	ExpAA=0.00	First60=0.00	PredHel=0	Topology=o	--	N|0.011	--	--	1
E1KT42	>tr|E1KT42|E1KT42_9BACT 30S ribosomal protein S5 OS=Prevotella disiens FB035-09AN GN=rpsE PE=3 SV=1	-2	35.3	0	7	Periplasmic	Periplasmic	Cytoplasmic	Cytoplasmic	Cytoplasmic	0.593082	0.197125	1.704	0.552187	1.9536	Cytoplasmic	ExpAA=3.64	First60=3.62	PredHel=0	Topology=o	--	N|0.006	--	--	1
E1KT46	>tr|E1KT46|E1KT46_9BACT 30S ribosomal protein S14 OS=Prevotella disiens FB035-09AN GN=rpsN PE=3 SV=1	35.078	23	1	2	Periplasmic	Cytoplasmic	Cytoplasmic	Cytoplasmic	Cytoplasmic	0.437586	0.231092	0.89928	0.438517	2.99353	Cytoplasmic	ExpAA=0.00	First60=0.00	PredHel=0	Topology=i	--	N|0.000	--	--	1
E1KT47	>tr|E1KT47|E1KT47_9BACT 50S ribosomal protein L5 OS=Prevotella disiens FB035-09AN GN=rplE PE=3 SV=1	2.8071	53.3	0	15	Cytoplasmic	Cytoplasmic	Cytoplasmic	Periplasmic	Cytoplasmic	0.286061	0.313947	1.09664	0.340177	2.96318	Cytoplasmic	ExpAA=0.01	First60=0.00	PredHel=0	Topology=o	--	N|0.004	--	--	1
E6K3W8	>tr|E6K3W8|E6K3W8_9BACT Elongation factor G OS=Prevotella buccae ATCC 33574 GN=fusA PE=3 SV=1	13.852	17.2	1	9	Cytoplasmic	Cytoplasmic	Cytoplasmic	Cytoplasmic	Cytoplasmic	0.0644129	0.0952921	0.750116	0.0574612	4.03272	Cytoplasmic	ExpAA=0.17	First60=0.00	PredHel=0	Topology=o	--	N|0.000	--	--	1
E6K4D8	>tr|E6K4D8|E6K4D8_9BACT Polyribonucleotide nucleotidyltransferase OS=Prevotella buccae ATCC 33574 GN=pnp PE=3 SV=1	10.675	13.3	2	11	Cytoplasmic	Cytoplasmic	Cytoplasmic	OuterMembrane	Cytoplasmic	0.0929621	0.325619	0.462539	0.248791	3.87009	Cytoplasmic	ExpAA=0.13	First60=0.13	PredHel=0	Topology=o	--	N|0.000	--	2	0.985
E6KAP3	>tr|E6KAP3|E6KAP3_9BACT Transketolase OS=Prevotella buccae ATCC 33574 GN=tktA PE=3 SV=1	33.918	18.5	1	9	Cytoplasmic	Periplasmic	Cytoplasmic	Cytoplasmic	Cytoplasmic	0.0872073	0.206413	1.49679	0.194857	3.01473	Cytoplasmic	ExpAA=4.47	First60=0.01	PredHel=0	Topology=o	--	N|0.001	--	2	0.999
E6MKK1	>tr|E6MKK1|E6MKK1_9BACT SPFH/Band 7/PHB domain protein OS=Prevotella salivae DSM 15606 GN=HMPREF9420_0018 PE=4 SV=1	3.5741	22.8	1	6	InnerMembrane	Cytoplasmic	InnerMembrane	Periplasmic	Cytoplasmic	0.19544	0.280662	1.44289	1.7687	1.31231	InnerMembrane	ExpAA=22.43	First60=22.41	PredHel=1	Topology=i2-24o	--	N|0.004	--	--	1
E6MLH8	>tr|E6MLH8|E6MLH8_9BACT 30S ribosomal protein S16 OS=Prevotella salivae DSM 15606 GN=rpsP PE=3 SV=1	6.7119	33	2	5	Periplasmic	Periplasmic	Cytoplasmic	Cytoplasmic	Cytoplasmic	0.473379	0.215241	1.48611	0.290732	2.53454	Cytoplasmic	ExpAA=0.01	First60=0.01	PredHel=0	Topology=o	--	N|0.036	--	--	1
E6MMM5	>tr|E6MMM5|E6MMM5_9BACT Glutamate dehydrogenase OS=Prevotella salivae DSM 15606 GN=gdhA PE=3 SV=1	-2	29.1	1	12	Cytoplasmic	Periplasmic	Cytoplasmic	Cytoplasmic	Cytoplasmic	0.376669	0.252877	0.899034	0.0406724	3.43075	Cytoplasmic	ExpAA=0.01	First60=0.00	PredHel=0	Topology=o	--	N|0.003	--	--	1
E6MMN4	>tr|E6MMN4|E6MMN4_9BACT Phosphoserine aminotransferase OS=Prevotella salivae DSM 15606 GN=serC PE=3 SV=1	10.864	6.4	1	3	Cytoplasmic	Cytoplasmic	Cytoplasmic	Cytoplasmic	Cytoplasmic	0.135901	0.450697	0.279178	0.0887549	4.04547	Cytoplasmic	ExpAA=0.76	First60=0.01	PredHel=0	Topology=o	--	N|0.000	--	--	1
E6MNT2	>tr|E6MNT2|E6MNT2_9BACT Transporter, MotA/TolQ/ExbB proton channel family protein OS=Prevotella salivae DSM 15606 GN=HMPREF9420_1150 PE=3 SV=1	18.321	17.6	0	3	Periplasmic	Periplasmic	InnerMembrane	Extracellular	InnerMembrane	1.20948	0.421076	1.34987	1.61135	0.408224	InnerMembrane	ExpAA=88.88	First60=22.08	PredHel=4	Topology=i21-40o60-82i180-202o227-249i	--	N|0.005	--	6	0.885
E6MP53	>tr|E6MP53|E6MP53_9BACT 30S ribosomal protein S4 OS=Prevotella salivae DSM 15606 GN=rpsD PE=3 SV=1	3.9803	67.2	0	17	Cytoplasmic	Cytoplasmic	Cytoplasmic	Cytoplasmic	Cytoplasmic	0.0549433	0.0550927	1.1567	0.349873	3.38339	Cytoplasmic	ExpAA=0.00	First60=0.00	PredHel=0	Topology=o	--	N|0.000	--	--	0.925
E6MP81	>tr|E6MP81|E6MP81_9BACT 30S ribosomal protein S7 OS=Prevotella salivae DSM 15606 GN=rpsG PE=3 SV=1	-2	56.3	0	12	Periplasmic	Periplasmic	Cytoplasmic	Cytoplasmic	Periplasmic	0.255446	0.11219	2.09264	0.274576	2.26514	Cytoplasmic	ExpAA=0.00	First60=0.00	PredHel=0	Topology=i	--	N|0.000	--	--	1
E6MPS1	>tr|E6MPS1|E6MPS1_9BACT TonB-linked outer membrane protein, SusC/RagA family OS=Prevotella salivae DSM 15606 GN=HMPREF9420_1489 PE=4 SV=1	12.543	2.1	1	2	OuterMembrane	OuterMembrane	OuterMembrane	OuterMembrane	OuterMembrane	0.225297	4.42636	0.0634569	0.22499	0.0598993	OuterMembrane	ExpAA=6.49	First60=6.45	PredHel=0	Topology=o	21-1	Y|0.912	--	28	0.836
U2MK66	>tr|U2MK66|U2MK66_9BACT Peptidase, M16 family OS=Prevotella salivae F0493 GN=HMPREF9145_0951 PE=3 SV=1	1.2125	1	1	1	Periplasmic	OuterMembrane	Periplasmic	OuterMembrane	Periplasmic	0.699239	1.7972	1.67984	0.306997	0.516734	OuterMembrane	ExpAA=1.88	First60=1.87	PredHel=0	Topology=o	20-1	N|0.014	--	8	0.924
E6MRD1	>tr|E6MRD1|E6MRD1_9BACT 30S ribosomal protein S9 OS=Prevotella salivae DSM 15606 GN=rpsI PE=3 SV=1	1.2234	25	1	3	Cytoplasmic	Cytoplasmic	Cytoplasmic	Periplasmic	Cytoplasmic	0.343746	0.187357	1.4632	0.54509	2.46061	Cytoplasmic	ExpAA=0.01	First60=0.01	PredHel=0	Topology=i	--	N|0.002	--	--	1
E6MRD3	>tr|E6MRD3|E6MRD3_9BACT 30S ribosomal protein S2 OS=Prevotella salivae DSM 15606 GN=rpsB PE=3 SV=1	2.0158	53.3	1	18	Cytoplasmic	Cytoplasmic	Cytoplasmic	Cytoplasmic	Cytoplasmic	0.0873547	0.0591984	1.18643	0.187329	3.47969	Cytoplasmic	ExpAA=0.00	First60=0.00	PredHel=0	Topology=o	--	N|0.002	--	--	1
E6MS35	>tr|E6MS35|E6MS35_9BACT Transcription elongation factor GreA OS=Prevotella salivae DSM 15606 GN=greA PE=3 SV=1	10.251	19.2	1	3	Cytoplasmic	Cytoplasmic	OuterMembrane	Cytoplasmic	Cytoplasmic	0.366018	0.865861	0.892592	0.23178	2.64375	Cytoplasmic	ExpAA=0.00	First60=0.00	PredHel=0	Topology=o	--	N|0.024	--	--	1
E6MSV4	>tr|E6MSV4|E6MSV4_9BACT OmpA family protein OS=Prevotella salivae DSM 15606 GN=HMPREF9420_2572 PE=4 SV=1	1.7492	19.4	1	6	OuterMembrane	OuterMembrane	OuterMembrane	Periplasmic	OuterMembrane	0.778436	2.40214	1.24585	0.10273	0.470847	OuterMembrane	ExpAA=0.21	First60=0.21	PredHel=0	Topology=o	23-1	N|0.036	--	--	1
R7F3Q6	>tr|R7F3Q6|R7F3Q6_9BACT Electron transfer flavoprotein FAD-binding domain protein OS=Prevotella sp. CAG:485 GN=BN677_00044 PE=4 SV=1	9.4239	6	1	2	Cytoplasmic	Cytoplasmic	Cytoplasmic	Cytoplasmic	Cytoplasmic	0.00841716	0.0211328	0.274095	0.0850977	4.61126	Cytoplasmic	ExpAA=0.84	First60=0.00	PredHel=0	Topology=o	--	N|0.004	--	--	1
E7RLU5	>tr|E7RLU5|E7RLU5_9BACT 30S ribosomal protein S2 OS=Prevotella oralis ATCC 33269 GN=rpsB PE=3 SV=1	2.5188	42	0	18	Cytoplasmic	Cytoplasmic	Cytoplasmic	Cytoplasmic	Cytoplasmic	0.0684006	0.0605603	1.37813	0.138261	3.35464	Cytoplasmic	ExpAA=0.00	First60=0.00	PredHel=0	Topology=o	--	N|0.003	--	--	1
E7RMB0	>tr|E7RMB0|E7RMB0_9BACT Tetratricopeptide repeat protein OS=Prevotella oralis ATCC 33269 GN=HMPREF0663_10260 PE=4 SV=1	94.612	14.9	1	9	Periplasmic	OuterMembrane	Cytoplasmic	Periplasmic	OuterMembrane	0.847013	1.5451	1.68139	0.179583	0.746907	Periplasmic	ExpAA=0.00	First60=0.00	PredHel=0	Topology=o	--	N|0.000	--	--	0.955
E7RMN8	>tr|E7RMN8|E7RMN8_9BACT 2-oxoacid:acceptor oxidoreductase, alpha subunit OS=Prevotella oralis ATCC 33269 GN=HMPREF0663_10388 PE=4 SV=1	6.4001	10	2	5	Cytoplasmic	Cytoplasmic	Cytoplasmic	Cytoplasmic	Cytoplasmic	0.0754248	0.178389	1.06058	0.17265	3.51296	Cytoplasmic	ExpAA=0.12	First60=0.02	PredHel=0	Topology=o	--	N|0.000	--	--	0.989
E7RN88	>tr|E7RN88|E7RN88_9BACT Polyribonucleotide nucleotidyltransferase OS=Prevotella oralis ATCC 33269 GN=pnp PE=3 SV=1	1.6733	13.7	1	9	Cytoplasmic	Cytoplasmic	Periplasmic	OuterMembrane	Cytoplasmic	0.12974	0.304698	1.01959	0.291254	3.25472	Cytoplasmic	ExpAA=0.13	First60=0.13	PredHel=0	Topology=o	--	N|0.000	--	--	0.957
E7RQC7	>tr|E7RQC7|E7RQC7_9BACT Ribosomal protein L10 OS=Prevotella oralis ATCC 33269 GN=rplJ PE=3 SV=1	1.4499	17.4	1	3	Cytoplasmic	Periplasmic	Cytoplasmic	Cytoplasmic	Cytoplasmic	0.184412	0.295113	1.03801	0.121094	3.36137	Cytoplasmic	ExpAA=0.02	First60=0.02	PredHel=0	Topology=o	--	N|0.003	--	--	1
V8BMQ1	>tr|V8BMQ1|V8BMQ1_9BACT DNA-directed RNA polymerase subunit beta OS=Prevotella oralis CC98A GN=rpoC PE=3 SV=1	2.6961	21.2	0	28	Cytoplasmic	Extracellular	Cytoplasmic	InnerMembrane	Cytoplasmic	0.487623	0.667121	0.116499	0.602883	3.12587	Cytoplasmic	ExpAA=0.23	First60=0.00	PredHel=0	Topology=o	--	N|0.000	--	--	1
E7RQE6	>tr|E7RQE6|E7RQE6_9BACT 50S ribosomal protein L4 OS=Prevotella oralis ATCC 33269 GN=rplD PE=3 SV=1	9.0832	22.5	1	5	OuterMembrane	Periplasmic	Cytoplasmic	Cytoplasmic	Periplasmic	0.371651	0.913022	1.68463	0.151727	1.87897	Cytoplasmic	ExpAA=0.00	First60=0.00	PredHel=0	Topology=o	--	N|0.024	--	--	1
V8BPR1	>tr|V8BPR1|V8BPR1_9BACT 50S ribosomal protein L23 OS=Prevotella oralis CC98A GN=rplW PE=3 SV=1	55.809	18.5	3	4	Periplasmic	Periplasmic	Periplasmic	Periplasmic	Periplasmic	0.756012	0.455271	2.09304	0.289114	1.40656	Periplasmic	ExpAA=0.00	First60=0.00	PredHel=0	Topology=o	--	N|0.002	--	--	1
E7RR82	>tr|E7RR82|E7RR82_9BACT Glucose-6-phosphate isomerase OS=Prevotella oralis ATCC 33269 GN=pgi PE=3 SV=1	5.6844	15.5	1	7	Cytoplasmic	Cytoplasmic	Periplasmic	Cytoplasmic	Cytoplasmic	0.0703939	0.0481865	1.0362	0.0972458	3.74798	Cytoplasmic	ExpAA=3.21	First60=0.00	PredHel=0	Topology=o	--	N|0.000	--	--	0.993
E7RRA8	>tr|E7RRA8|E7RRA8_9BACT Uncharacterized protein OS=Prevotella oralis ATCC 33269 GN=HMPREF0663_11709 PE=4 SV=1	2.1778	12.1	1	2	Cytoplasmic	Cytoplasmic	Cytoplasmic	Cytoplasmic	Periplasmic	0.280067	0.340399	1.34146	0.106197	2.93188	Cytoplasmic	ExpAA=0.00	First60=0.00	PredHel=0	Topology=o	--	N|0.006	--	--	1
E7RRC5	>tr|E7RRC5|E7RRC5_9BACT Aspartate--ammonia ligase OS=Prevotella oralis ATCC 33269 GN=asnA PE=3 SV=1	6.6108	16.5	1	5	Cytoplasmic	Cytoplasmic	Cytoplasmic	Cytoplasmic	Cytoplasmic	0.00955049	0.0439938	0.0474619	0.0371289	4.86186	Cytoplasmic	ExpAA=0.01	First60=0.00	PredHel=0	Topology=o	--	N|0.012	--	--	0.994
E7RRP2	>tr|E7RRP2|E7RRP2_9BACT 60 kDa chaperonin OS=Prevotella oralis ATCC 33269 GN=groL PE=3 SV=1	3.6018	15.2	0	10	Cytoplasmic	Cytoplasmic	Cytoplasmic	Cytoplasmic	Cytoplasmic	0.0481835	0.0448992	0.970127	0.0511463	3.88564	Cytoplasmic	ExpAA=0.01	First60=0.00	PredHel=0	Topology=o	--	N|0.007	--	--	1
R6FQD9	>tr|R6FQD9|R6FQD9_9BACT Uncharacterized protein OS=Prevotella sp. CAG:520 GN=BN691_01087 PE=4 SV=1	3.0777	12.6	1	1	Periplasmic	Periplasmic	Cytoplasmic	Cytoplasmic	Cytoplasmic	0.903043	0.389937	1.46192	0.337498	1.9076	Cytoplasmic	ExpAA=0.00	First60=0.00	PredHel=0	Topology=i	--	N|0.000	--	--	1
E7RSI2	>tr|E7RSI2|E7RSI2_9BACT Aspartokinase OS=Prevotella oralis ATCC 33269 GN=lysC PE=3 SV=1	11.17	7.1	1	3	Cytoplasmic	OuterMembrane	Cytoplasmic	Cytoplasmic	Cytoplasmic	0.553945	0.697854	0.392512	0.267221	3.08847	Cytoplasmic	ExpAA=0.04	First60=0.02	PredHel=0	Topology=o	--	N|0.000	--	--	1
R5P4M4	>tr|R5P4M4|R5P4M4_9BACT Glycine dehydrogenase (aminomethyl-transferring) OS=Prevotella sp. CAG:1092 GN=BN465_00406 PE=3 SV=1	3.9371	9.9	2	2	Periplasmic	Cytoplasmic	Cytoplasmic	OuterMembrane	Cytoplasmic	0.133973	0.662859	1.69472	0.096294	2.41215	Cytoplasmic	ExpAA=0.01	First60=0.00	PredHel=0	Topology=o	--	N|0.003	--	2	0.94
F0F3Q4	>tr|F0F3Q4|F0F3Q4_9BACT Polyribonucleotide nucleotidyltransferase OS=Prevotella multiformis DSM 16608 GN=pnp PE=3 SV=1	8.4511	23.2	1	16	Cytoplasmic	Cytoplasmic	Cytoplasmic	Cytoplasmic	Cytoplasmic	0.0785797	0.285599	0.348291	0.195004	4.09253	Cytoplasmic	ExpAA=0.13	First60=0.13	PredHel=0	Topology=o	--	N|0.000	--	--	1
F0F4N3	>tr|F0F4N3|F0F4N3_9BACT GTPase Era OS=Prevotella multiformis DSM 16608 GN=era PE=3 SV=1	1.1805	5.1	2	2	Cytoplasmic	Cytoplasmic	Cytoplasmic	Cytoplasmic	Cytoplasmic	0.0459363	0.105711	0.555925	0.186785	4.10564	Cytoplasmic	ExpAA=0.00	First60=0.00	PredHel=0	Topology=o	--	N|0.002	--	--	1
F0F673	>tr|F0F673|F0F673_9BACT Chaperone protein ClpB OS=Prevotella multiformis DSM 16608 GN=clpB PE=3 SV=1	-2	13.3	1	11	Cytoplasmic	Cytoplasmic	Cytoplasmic	Cytoplasmic	Cytoplasmic	0.16935	0.261186	0.262423	0.499624	3.80742	Cytoplasmic	ExpAA=0.01	First60=0.00	PredHel=0	Topology=o	--	N|0.000	--	--	1
F0F6Y2	>tr|F0F6Y2|F0F6Y2_9BACT 50S ribosomal protein L5 OS=Prevotella multiformis DSM 16608 GN=rplE PE=3 SV=1	3.2627	53.3	0	14	Cytoplasmic	Cytoplasmic	Cytoplasmic	Cytoplasmic	OuterMembrane	0.293589	0.811645	1.3853	0.306479	2.20298	Cytoplasmic	ExpAA=0.00	First60=0.00	PredHel=0	Topology=o	--	N|0.005	--	--	1
F0F7F8	>tr|F0F7F8|F0F7F8_9BACT Putative 4-alpha-glucanotransferase OS=Prevotella multiformis DSM 16608 GN=malQ PE=4 SV=1	3.2455	4.5	2	4	Cytoplasmic	Cytoplasmic	Cytoplasmic	InnerMembrane	Cytoplasmic	0.244644	0.229403	0.747493	0.323257	3.4552	Cytoplasmic	ExpAA=0.01	First60=0.00	PredHel=0	Topology=o	--	N|0.005	--	4	0.985
F0F815	>tr|F0F815|F0F815_9BACT Uncharacterized protein OS=Prevotella multiformis DSM 16608 GN=HMPREF9141_1732 PE=4 SV=1	3.8692	29.5	2	2	Periplasmic	Periplasmic	Cytoplasmic	Cytoplasmic	Periplasmic	0.728094	0.30303	1.84269	0.372299	1.75388	Periplasmic	ExpAA=0.01	First60=0.01	PredHel=0	Topology=i	--	N|0.000	--	--	1
F0F8Y6	>tr|F0F8Y6|F0F8Y6_9BACT 50S ribosomal protein L31 type B OS=Prevotella multiformis DSM 16608 GN=rpmE PE=3 SV=1	-2	60.2	0	5	Periplasmic	Periplasmic	Cytoplasmic	Periplasmic	Extracellular	0.986021	0.364928	1.83714	0.275961	1.53595	Periplasmic	ExpAA=0.00	First60=0.00	PredHel=0	Topology=i	--	N|0.000	--	--	1
F0FAE4	>tr|F0FAE4|F0FAE4_9BACT Glutamate dehydrogenase OS=Prevotella multiformis DSM 16608 GN=gdh PE=3 SV=1	26.737	27.9	0	13	Cytoplasmic	Periplasmic	Cytoplasmic	Periplasmic	Cytoplasmic	0.222313	0.335891	1.42709	0.0886686	2.92604	Cytoplasmic	ExpAA=0.01	First60=0.00	PredHel=0	Topology=o	--	N|0.004	--	--	1
F0H3J4	>tr|F0H3J4|F0H3J4_9BACT OmpA family protein OS=Prevotella denticola CRIS 18C-A GN=HMPREF9303_0472 PE=4 SV=1	3.9932	11.5	3	5	Extracellular	OuterMembrane	OuterMembrane	OuterMembrane	Extracellular	1.85948	2.70221	0.37659	0.0259755	0.0357446	OuterMembrane	ExpAA=0.02	First60=0.00	PredHel=0	Topology=o	14-1	Y|1.000	The Porphyromonas Major Outer Membrane (MOMP/OmpA) Family	8	0.885
F0H4I7	>tr|F0H4I7|F0H4I7_9BACT Ribosomal protein L10 OS=Prevotella denticola CRIS 18C-A GN=rplJ PE=3 SV=1	4.5782	30.2	1	3	Cytoplasmic	Cytoplasmic	Cytoplasmic	Cytoplasmic	Cytoplasmic	0.199546	0.170189	0.94664	0.131201	3.55242	Cytoplasmic	ExpAA=0.02	First60=0.02	PredHel=0	Topology=o	--	N|0.002	--	--	1
F0H683	>tr|F0H683|F0H683_9BACT 30S ribosomal protein S4 OS=Prevotella denticola CRIS 18C-A GN=rpsD PE=3 SV=1	16.482	49.8	0	12	Cytoplasmic	Periplasmic	Cytoplasmic	Cytoplasmic	Cytoplasmic	0.0902591	0.171411	1.11561	0.203867	3.41886	Cytoplasmic	ExpAA=0.02	First60=0.00	PredHel=0	Topology=o	--	N|0.002	--	2	0.892
F0H881	>tr|F0H881|F0H881_9BACT Polyprenyl synthetase OS=Prevotella denticola CRIS 18C-A GN=HMPREF9303_0749 PE=3 SV=1	1.4794	5.6	1	1	Cytoplasmic	Cytoplasmic	Cytoplasmic	Cytoplasmic	Cytoplasmic	0.112433	0.193675	0.162777	0.176604	4.35451	Cytoplasmic	ExpAA=0.07	First60=0.00	PredHel=0	Topology=o	--	N|0.000	--	--	1
F0HB54	>tr|F0HB54|F0HB54_9BACT 3-methyl-2-oxobutanoate dehydrogenase (Ferredoxin) OS=Prevotella denticola CRIS 18C-A GN=HMPREF9303_0121 PE=4 SV=1	1.68	7.8	1	2	Cytoplasmic	Cytoplasmic	Cytoplasmic	Cytoplasmic	Cytoplasmic	0.0227854	0.0209845	0.200723	0.494275	4.26123	Cytoplasmic	ExpAA=0.01	First60=0.00	PredHel=0	Topology=o	--	N|0.001	--	--	1
F3QPC1	>tr|F3QPC1|F3QPC1_9BACT Alpha-glucan phosphorylase OS=Paraprevotella xylaniphila YIT 11841 GN=HMPREF9442_00008 PE=3 SV=1	1.4356	12.3	1	9	Cytoplasmic	Cytoplasmic	Cytoplasmic	OuterMembrane	Cytoplasmic	0.251357	0.700319	0.447087	0.15734	3.4439	Cytoplasmic	ExpAA=0.04	First60=0.00	PredHel=0	Topology=o	--	N|0.000	--	2	0.997
F3QQ31	>tr|F3QQ31|F3QQ31_9BACT Glyceraldehyde-3-phosphate dehydrogenase OS=Paraprevotella xylaniphila YIT 11841 GN=HMPREF9442_00268 PE=3 SV=1	5.0953	23.2	0	8	Periplasmic	Periplasmic	Cytoplasmic	Cytoplasmic	Cytoplasmic	0.312362	0.290828	1.54256	0.0749824	2.77926	Cytoplasmic	ExpAA=0.00	First60=0.00	PredHel=0	Topology=o	19-1	N|0.003	--	--	1
G5SLF8	>tr|G5SLF8|G5SLF8_9BACT Glutamate dehydrogenase OS=Paraprevotella clara YIT 11840 GN=HMPREF9441_00177 PE=3 SV=1	3.1954	21.6	1	10	Cytoplasmic	Cytoplasmic	Cytoplasmic	Cytoplasmic	Cytoplasmic	0.0665584	0.13198	0.306372	0.12168	4.37341	Cytoplasmic	ExpAA=0.01	First60=0.00	PredHel=0	Topology=o	--	N|0.002	--	--	0.999
F3QQB6	>tr|F3QQB6|F3QQB6_9BACT 50S ribosomal protein L20 OS=Paraprevotella xylaniphila YIT 11841 GN=rplT PE=3 SV=1	4.2189	47.4	1	6	Periplasmic	Cytoplasmic	Cytoplasmic	Cytoplasmic	Periplasmic	0.477917	0.263942	1.31262	0.46881	2.47671	Cytoplasmic	ExpAA=0.03	First60=0.00	PredHel=0	Topology=o	--	N|0.000	--	--	1
F3QRS7	>tr|F3QRS7|F3QRS7_9BACT Putative translation elongation factor G OS=Paraprevotella xylaniphila YIT 11841 GN=HMPREF9442_00900 PE=4 SV=1	16.167	6	2	4	Cytoplasmic	Cytoplasmic	Cytoplasmic	Cytoplasmic	Cytoplasmic	0.118576	0.11653	0.683092	0.215103	3.8667	Cytoplasmic	ExpAA=0.13	First60=0.03	PredHel=0	Topology=o	--	N|0.000	--	--	1
F3QS21	>tr|F3QS21|F3QS21_9BACT Electron transfer flavoprotein OS=Paraprevotella xylaniphila YIT 11841 GN=HMPREF9442_00976 PE=4 SV=1	2.3284	11	1	2	Periplasmic	Periplasmic	Periplasmic	Cytoplasmic	Periplasmic	0.0446591	0.0529949	3.72533	0.0445268	1.13249	Periplasmic	ExpAA=0.01	First60=0.00	PredHel=0	Topology=o	--	N|0.006	--	--	1
F3QS58	>tr|F3QS58|F3QS58_9BACT 30S ribosomal protein S2 OS=Paraprevotella xylaniphila YIT 11841 GN=rpsB PE=3 SV=1	118.15	41.5	1	15	Cytoplasmic	Cytoplasmic	Cytoplasmic	Cytoplasmic	Cytoplasmic	0.0456238	0.0452305	0.4988	0.127531	4.28281	Cytoplasmic	ExpAA=0.00	First60=0.00	PredHel=0	Topology=o	--	N|0.003	--	--	1
F3QS59	>tr|F3QS59|F3QS59_9BACT 30S ribosomal protein S9 OS=Paraprevotella xylaniphila YIT 11841 GN=rpsI PE=3 SV=1	1.4186	7	1	1	Cytoplasmic	Cytoplasmic	Cytoplasmic	Periplasmic	Periplasmic	0.447506	0.541416	1.66983	0.460633	1.88062	Cytoplasmic	ExpAA=0.01	First60=0.00	PredHel=0	Topology=o	--	N|0.006	--	--	1
F3QTG6	>tr|F3QTG6|F3QTG6_9BACT DNA-binding protein HU-beta OS=Paraprevotella xylaniphila YIT 11841 GN=HMPREF9442_01484 PE=3 SV=1	13.849	29	2	2	Periplasmic	Periplasmic	Cytoplasmic	Cytoplasmic	Cytoplasmic	0.644805	0.305765	1.4086	0.317811	2.32301	Cytoplasmic	ExpAA=0.00	First60=0.00	PredHel=0	Topology=o	--	N|0.000	--	--	1
F3QU42	>tr|F3QU42|F3QU42_9BACT Protein translocase subunit SecA OS=Paraprevotella xylaniphila YIT 11841 GN=secA PE=3 SV=1	2.0896	7.2	2	7	Cytoplasmic	InnerMembrane	Cytoplasmic	OuterMembrane	Cytoplasmic	0.279949	0.494577	0.402616	0.633761	3.1891	Cytoplasmic	ExpAA=0.03	First60=0.00	PredHel=0	Topology=o	--	N|0.000	--	--	1
F3QVQ2	>tr|F3QVQ2|F3QVQ2_9BACT Glutamate--tRNA ligase OS=Paraprevotella xylaniphila YIT 11841 GN=gltX PE=3 SV=1	1.4364	9.1	2	4	Cytoplasmic	Cytoplasmic	Cytoplasmic	Cytoplasmic	Cytoplasmic	0.0034643	0.00926009	0.0403878	0.0531603	4.89373	Cytoplasmic	ExpAA=0.24	First60=0.23	PredHel=0	Topology=o	--	N|0.002	--	4	0.982
F3QVT1	>tr|F3QVT1|F3QVT1_9BACT Tetratricopeptide repeat protein OS=Paraprevotella xylaniphila YIT 11841 GN=HMPREF9442_02384 PE=4 SV=1	1.7435	3.7	2	3	Periplasmic	OuterMembrane	Periplasmic	OuterMembrane	Periplasmic	0.752398	1.5556	2.36557	0.0855402	0.240894	Periplasmic	ExpAA=0.07	First60=0.06	PredHel=0	Topology=o	28-1	N|0.051	--	6	0.918
F3QVX5	>tr|F3QVX5|F3QVX5_9BACT 50S ribosomal protein L5 OS=Paraprevotella xylaniphila YIT 11841 GN=rplE PE=3 SV=1	1.6098	55.7	1	12	Cytoplasmic	Cytoplasmic	Cytoplasmic	Periplasmic	Cytoplasmic	0.207386	0.211909	0.935079	0.489281	3.15634	Cytoplasmic	ExpAA=0.01	First60=0.01	PredHel=0	Topology=o	--	N|0.013	--	--	1
F3QVY6	>tr|F3QVY6|F3QVY6_9BACT 50S ribosomal protein L4 OS=Paraprevotella xylaniphila YIT 11841 GN=rplD PE=3 SV=1	2.1294	28.2	1	6	Cytoplasmic	Periplasmic	Cytoplasmic	Cytoplasmic	Cytoplasmic	0.333962	0.532989	1.51346	0.174619	2.44497	Cytoplasmic	ExpAA=0.01	First60=0.00	PredHel=0	Topology=o	--	N|0.025	--	--	1
F3QVY9	>tr|F3QVY9|F3QVY9_9BACT Elongation factor G OS=Paraprevotella xylaniphila YIT 11841 GN=fusA PE=3 SV=1	1.8506	17.4	0	11	Cytoplasmic	Cytoplasmic	Cytoplasmic	Periplasmic	Cytoplasmic	0.0707764	0.404225	0.924659	0.0484454	3.55189	Cytoplasmic	ExpAA=0.09	First60=0.00	PredHel=0	Topology=o	--	N|0.000	--	--	1
F3QVZ0	>tr|F3QVZ0|F3QVZ0_9BACT 30S ribosomal protein S7 OS=Paraprevotella xylaniphila YIT 11841 GN=rpsG PE=3 SV=1	2.3038	44.9	2	8	Periplasmic	Periplasmic	Cytoplasmic	Cytoplasmic	Periplasmic	0.307936	0.113527	2.11336	0.25924	2.20594	Cytoplasmic	ExpAA=0.00	First60=0.00	PredHel=0	Topology=i	--	N|0.000	--	--	1
F3QW14	>tr|F3QW14|F3QW14_9BACT Elongation factor Tu OS=Paraprevotella xylaniphila YIT 11841 GN=tuf PE=3 SV=1	1.7799	35.1	2	14	Cytoplasmic	Cytoplasmic	Cytoplasmic	Cytoplasmic	Cytoplasmic	0.0396145	0.00407615	0.034025	0.0131975	4.90909	Cytoplasmic	ExpAA=0.18	First60=0.02	PredHel=0	Topology=o	--	N|0.001	--	--	1
F3QWS4	>tr|F3QWS4|F3QWS4_9BACT Chaperone protein ClpB OS=Paraprevotella xylaniphila YIT 11841 GN=clpB PE=3 SV=1	2.2627	14.7	1	12	Cytoplasmic	Cytoplasmic	Cytoplasmic	Cytoplasmic	Cytoplasmic	0.158602	0.370225	0.213941	0.427068	3.83016	Cytoplasmic	ExpAA=0.00	First60=0.00	PredHel=0	Topology=o	--	N|0.000	--	--	1
G5SWA3	>tr|G5SWA3|G5SWA3_9BACT Pyruvate, phosphate dikinase OS=Paraprevotella clara YIT 11840 GN=HMPREF9441_03675 PE=4 SV=1	1.4673	10.7	1	8	Cytoplasmic	Cytoplasmic	Cytoplasmic	Cytoplasmic	Cytoplasmic	0.0559161	0.155914	0.382759	0.347423	4.05799	Cytoplasmic	ExpAA=0.03	First60=0.02	PredHel=0	Topology=o	--	N|0.000	--	--	1
F3QYE9	>tr|F3QYE9|F3QYE9_9BACT Methylmalonyl-CoA mutase OS=Paraprevotella xylaniphila YIT 11841 GN=HMPREF9442_03243 PE=4 SV=1	2.6063	23.2	1	12	Cytoplasmic	Cytoplasmic	Cytoplasmic	Cytoplasmic	Cytoplasmic	0.0904953	0.157729	0.439238	0.354284	3.95825	Cytoplasmic	ExpAA=1.28	First60=0.00	PredHel=0	Topology=o	--	N|0.001	--	--	0.999
F3QYJ9	>tr|F3QYJ9|F3QYJ9_9BACT Serine--tRNA ligase OS=Paraprevotella xylaniphila YIT 11841 GN=HMPREF9442_03293 PE=4 SV=1	1.3467	7.9	1	5	Cytoplasmic	Cytoplasmic	Cytoplasmic	Cytoplasmic	Cytoplasmic	0.0483095	0.0334909	0.0785559	0.00856056	4.83108	Cytoplasmic	ExpAA=0.00	First60=0.00	PredHel=0	Topology=o	--	N|0.000	--	2	0.973
F3QYK0	>tr|F3QYK0|F3QYK0_9BACT Glutamate synthase OS=Paraprevotella xylaniphila YIT 11841 GN=HMPREF9442_03294 PE=4 SV=1	-2	6	2	4	Cytoplasmic	Cytoplasmic	Cytoplasmic	OuterMembrane	Cytoplasmic	0.0555473	0.349279	0.281269	0.424659	3.88924	Cytoplasmic	ExpAA=3.88	First60=0.00	PredHel=0	Topology=o	--	N|0.000	--	--	0.994
F3QYV9	>tr|F3QYV9|F3QYV9_9BACT Fructose-1,6-bisphosphate aldolase, class II OS=Paraprevotella xylaniphila YIT 11841 GN=HMPREF9442_03404 PE=3 SV=1	1.5901	23.5	1	8	Cytoplasmic	Cytoplasmic	Cytoplasmic	Cytoplasmic	Periplasmic	0.0307064	0.0226346	1.88148	0.0192325	3.04594	Cytoplasmic	ExpAA=0.03	First60=0.03	PredHel=0	Topology=o	--	N|0.005	--	--	1
F8N5V1	>tr|F8N5V1|F8N5V1_9BACT Uncharacterized protein OS=Prevotella multisaccharivorax DSM 17128 GN=Premu_0638 PE=4 SV=1	4.6974	5.4	2	3	Periplasmic	Extracellular	Periplasmic	Periplasmic	Periplasmic	1.53928	0.778937	2.47077	0.0524732	0.15854	Periplasmic	ExpAA=1.68	First60=1.68	PredHel=0	Topology=o	28-1	N|0.023	--	4	0.906
F8N5V9	>tr|F8N5V9|F8N5V9_9BACT Uncharacterized protein OS=Prevotella multisaccharivorax DSM 17128 GN=Premu_0648 PE=4 SV=1	8.0356	15.9	2	3	Cytoplasmic	Periplasmic	Cytoplasmic	Cytoplasmic	Cytoplasmic	0.427411	0.0862357	1.16126	0.188905	3.13619	Cytoplasmic	ExpAA=0.00	First60=0.00	PredHel=0	Topology=o	--	N|0.000	--	--	1
F8N6L2	>tr|F8N6L2|F8N6L2_9BACT 30S ribosomal protein S2 OS=Prevotella multisaccharivorax DSM 17128 GN=rpsB PE=3 SV=1	5.3351	32.1	0	13	Cytoplasmic	Periplasmic	Periplasmic	Cytoplasmic	Cytoplasmic	0.100001	0.0543438	1.58898	0.325922	2.93076	Cytoplasmic	ExpAA=0.00	First60=0.00	PredHel=0	Topology=o	--	N|0.003	--	--	1
F8N877	>tr|F8N877|F8N877_9BACT 60 kDa chaperonin OS=Prevotella multisaccharivorax DSM 17128 GN=groL PE=3 SV=1	1.7841	16.7	1	11	Cytoplasmic	Cytoplasmic	Cytoplasmic	Cytoplasmic	Cytoplasmic	0.0635378	0.0862955	0.83454	0.0593658	3.95626	Cytoplasmic	ExpAA=0.01	First60=0.00	PredHel=0	Topology=o	--	N|0.004	--	--	1
F8N8E2	>tr|F8N8E2|F8N8E2_9BACT ATP-binding region ATPase domain protein OS=Prevotella multisaccharivorax DSM 17128 GN=Premu_0079 PE=4 SV=1	-2	8.5	0	6	Cytoplasmic	Cytoplasmic	Cytoplasmic	Cytoplasmic	Cytoplasmic	0.252941	0.277115	0.569847	0.0533335	3.84676	Cytoplasmic	ExpAA=0.88	First60=0.00	PredHel=0	Topology=o	--	N|0.000	--	--	1
F8N8H0	>tr|F8N8H0|F8N8H0_9BACT Protein translocase subunit SecA OS=Prevotella multisaccharivorax DSM 17128 GN=secA PE=3 SV=1	-2	5.6	0	7	Cytoplasmic	Cytoplasmic	Cytoplasmic	OuterMembrane	Cytoplasmic	0.341856	0.524183	0.17607	0.577189	3.3807	Cytoplasmic	ExpAA=0.02	First60=0.00	PredHel=0	Topology=o	--	N|0.000	--	--	0.999
F8N8L7	>tr|F8N8L7|F8N8L7_9BACT 30S ribosomal protein S6 OS=Prevotella multisaccharivorax DSM 17128 GN=rpsF PE=3 SV=1	1.6975	48.2	1	6	Cytoplasmic	Cytoplasmic	Cytoplasmic	Cytoplasmic	Cytoplasmic	0.417169	0.191933	0.851757	0.215991	3.32315	Cytoplasmic	ExpAA=0.00	First60=0.00	PredHel=0	Topology=o	--	N|0.000	--	--	1
F8N8L8	>tr|F8N8L8|F8N8L8_9BACT 30S ribosomal protein S18 OS=Prevotella multisaccharivorax DSM 17128 GN=rpsR PE=3 SV=1	1.6019	42.1	1	7	Periplasmic	Cytoplasmic	Cytoplasmic	Cytoplasmic	Cytoplasmic	0.621874	0.358015	1.21465	0.366192	2.43927	Cytoplasmic	ExpAA=0.00	First60=0.00	PredHel=0	Topology=i	--	N|0.000	--	--	1
F8N8X8	>tr|F8N8X8|F8N8X8_9BACT Phosphoribosylaminoimidazolecarboxamideformyltra nsferase OS=Prevotella multisaccharivorax DSM 17128 GN=Premu_0132 PE=4 SV=1	3.4935	11.2	1	3	Cytoplasmic	Cytoplasmic	Periplasmic	Periplasmic	Cytoplasmic	0.0464652	0.197099	2.09588	0.0283727	2.63219	Cytoplasmic	ExpAA=0.01	First60=0.00	PredHel=0	Topology=o	--	N|0.000	--	--	0.989
F8N9F3	>tr|F8N9F3|F8N9F3_9BACT Heat shock protein Hsp20 OS=Prevotella multisaccharivorax DSM 17128 GN=Premu_0181 PE=3 SV=1	2.4944	8.2	1	1	Cytoplasmic	Cytoplasmic	Cytoplasmic	Cytoplasmic	Extracellular	0.743528	0.40261	0.693189	0.199549	2.96112	Cytoplasmic	ExpAA=0.00	First60=0.00	PredHel=0	Topology=o	--	N|0.018	--	--	1
F8N9K7	>tr|F8N9K7|F8N9K7_9BACT 50S ribosomal protein L15 OS=Prevotella multisaccharivorax DSM 17128 GN=rplO PE=3 SV=1	10.474	31.1	2	4	Periplasmic	Periplasmic	Periplasmic	Cytoplasmic	Periplasmic	0.667998	0.32401	1.67948	0.239831	2.08869	Cytoplasmic	ExpAA=0.00	First60=0.00	PredHel=0	Topology=o	--	N|0.012	--	--	1
F8N9L0	>tr|F8N9L0|F8N9L0_9BACT 50S ribosomal protein L18 OS=Prevotella multisaccharivorax DSM 17128 GN=rplR PE=3 SV=1	2.5409	25.4	1	3	Cytoplasmic	Periplasmic	Cytoplasmic	Cytoplasmic	Cytoplasmic	0.394665	0.578707	1.12503	0.327754	2.57384	Cytoplasmic	ExpAA=0.00	First60=0.00	PredHel=0	Topology=i	--	N|0.000	--	--	1
F8N9L1	>tr|F8N9L1|F8N9L1_9BACT 50S ribosomal protein L6 OS=Prevotella multisaccharivorax DSM 17128 GN=rplF PE=3 SV=1	2.7033	21.1	1	4	Periplasmic	Cytoplasmic	Cytoplasmic	Periplasmic	Periplasmic	0.223291	0.879336	1.87573	0.261884	1.75976	Periplasmic	ExpAA=0.00	First60=0.00	PredHel=0	Topology=o	21-1	N|0.016	--	--	1
F8N9Y1	>tr|F8N9Y1|F8N9Y1_9BACT OmpA-related protein OS=Prevotella multisaccharivorax DSM 17128 GN=Premu_2425 PE=4 SV=1	1.2652	1.8	1	2	Extracellular	OuterMembrane	OuterMembrane	OuterMembrane	OuterMembrane	1.83488	2.60233	0.123015	0.364851	0.0749249	OuterMembrane	ExpAA=19.77	First60=19.69	PredHel=1	Topology=i5-24o	1-34	Y|0.994	--	34	0.855
F8NA12	>tr|F8NA12|F8NA12_9BACT Elongation factor G OS=Prevotella multisaccharivorax DSM 17128 GN=fusA PE=3 SV=1	1.5338	10.7	1	7	Cytoplasmic	Cytoplasmic	Cytoplasmic	Cytoplasmic	Periplasmic	0.0936355	0.179521	1.31779	0.0586873	3.35037	Cytoplasmic	ExpAA=0.07	First60=0.00	PredHel=0	Topology=o	--	N|0.000	--	--	1
F8NA36	>tr|F8NA36|F8NA36_9BACT Hypoxanthine phosphoribosyltransferase OS=Prevotella multisaccharivorax DSM 17128 GN=Premu_0280 PE=4 SV=1	2.8621	11.2	2	2	Cytoplasmic	Cytoplasmic	Cytoplasmic	Cytoplasmic	Cytoplasmic	0.117847	0.0273871	0.116814	0.402427	4.33552	Cytoplasmic	ExpAA=18.80	First60=17.40	PredHel=1	Topology=i40-62o	--	N|0.003	--	--	1
F8NA47	>tr|F8NA47|F8NA47_9BACT 50S ribosomal protein L7/L12 OS=Prevotella multisaccharivorax DSM 17128 GN=rplL PE=3 SV=1	1.5444	27.2	2	5	Periplasmic	Cytoplasmic	Cytoplasmic	Cytoplasmic	Cytoplasmic	0.485974	0.241375	1.0741	0.412997	2.78555	Cytoplasmic	ExpAA=0.02	First60=0.02	PredHel=0	Topology=o	--	N|0.064	--	--	1
F8NA49	>tr|F8NA49|F8NA49_9BACT 50S ribosomal protein L1 OS=Prevotella multisaccharivorax DSM 17128 GN=rplA PE=3 SV=1	2.7216	32.5	2	6	Periplasmic	Periplasmic	Cytoplasmic	Cytoplasmic	Cytoplasmic	0.13446	0.131412	2.21836	0.111949	2.40382	Cytoplasmic	ExpAA=0.02	First60=0.00	PredHel=0	Topology=o	--	N|0.007	--	--	1
F8NAF4	>tr|F8NAF4|F8NAF4_9BACT Outer membrane chaperone Skp (OmpH) OS=Prevotella multisaccharivorax DSM 17128 GN=Premu_2465 PE=4 SV=1	2.0911	8.5	1	1	Periplasmic	Periplasmic	Periplasmic	Periplasmic	Periplasmic	0.797433	0.381256	2.90541	0.423326	0.492574	Periplasmic	ExpAA=0.41	First60=0.40	PredHel=0	Topology=o	18-1	N|0.019	--	--	1
F8NAQ5	>tr|F8NAQ5|F8NAQ5_9BACT 30S ribosomal protein S15 OS=Prevotella multisaccharivorax DSM 17128 GN=rpsO PE=3 SV=1	4.0851	39.3	1	3	Cytoplasmic	Cytoplasmic	Cytoplasmic	Cytoplasmic	Cytoplasmic	0.501013	0.319738	0.690859	0.318971	3.16942	Cytoplasmic	ExpAA=0.01	First60=0.01	PredHel=0	Topology=i	--	N|0.000	--	--	1
F8NAT1	>tr|F8NAT1|F8NAT1_9BACT Glutamate dehydrogenase OS=Prevotella multisaccharivorax DSM 17128 GN=Premu_1402 PE=3 SV=1	5.9024	22	1	8	Cytoplasmic	Periplasmic	Cytoplasmic	Periplasmic	Cytoplasmic	0.688315	0.554989	1.62886	0.163255	1.96458	Cytoplasmic	ExpAA=0.08	First60=0.00	PredHel=0	Topology=o	--	N|0.001	--	--	1
F8NBH8	>tr|F8NBH8|F8NBH8_9BACT 30S ribosomal protein S16 OS=Prevotella multisaccharivorax DSM 17128 GN=rpsP PE=3 SV=1	60.392	29.8	2	4	Periplasmic	Periplasmic	Cytoplasmic	Cytoplasmic	Periplasmic	0.468854	0.210842	2.13797	0.322965	1.85937	Periplasmic	ExpAA=0.00	First60=0.00	PredHel=0	Topology=o	--	N|0.006	--	--	1
F8NBQ3	>tr|F8NBQ3|F8NBQ3_9BACT TonB-dependent receptor plug OS=Prevotella multisaccharivorax DSM 17128 GN=Premu_0447 PE=4 SV=1	22.483	3.3	2	3	OuterMembrane	OuterMembrane	OuterMembrane	OuterMembrane	OuterMembrane	0.587945	4.06079	0.0740395	0.214366	0.0628583	OuterMembrane	ExpAA=8.19	First60=8.17	PredHel=0	Topology=o	21-1	Y|0.981	--	28	0.897
F8NC22	>tr|F8NC22|F8NC22_9BACT Pyruvate phosphate dikinase OS=Prevotella multisaccharivorax DSM 17128 GN=Premu_1576 PE=4 SV=1	1.4855	12.7	1	12	Cytoplasmic	Cytoplasmic	Cytoplasmic	Cytoplasmic	Cytoplasmic	0.0656634	0.164562	0.369444	0.374787	4.02555	Cytoplasmic	ExpAA=0.04	First60=0.02	PredHel=0	Topology=o	--	N|0.000	--	--	1
F8NC60	>tr|F8NC60|F8NC60_9BACT 50S ribosomal protein L20 OS=Prevotella multisaccharivorax DSM 17128 GN=rplT PE=3 SV=1	2.5013	27.2	1	4	Periplasmic	Periplasmic	Cytoplasmic	Cytoplasmic	Cytoplasmic	0.587976	0.410051	1.41351	0.39152	2.19694	Cytoplasmic	ExpAA=0.01	First60=0.00	PredHel=0	Topology=o	--	N|0.000	--	--	1
F8NC77	>tr|F8NC77|F8NC77_9BACT TonB-dependent receptor plug OS=Prevotella multisaccharivorax DSM 17128 GN=Premu_2695 PE=4 SV=1	3.5013	3.4	3	3	OuterMembrane	OuterMembrane	OuterMembrane	OuterMembrane	Extracellular	1.27307	3.25029	0.150701	0.260654	0.0652816	OuterMembrane	ExpAA=0.91	First60=0.88	PredHel=0	Topology=o	16-1	Y|0.970	--	28	0.889
F8NCB8	>tr|F8NCB8|F8NCB8_9BACT Succinate dehydrogenase subunit B OS=Prevotella multisaccharivorax DSM 17128 GN=Premu_0529 PE=4 SV=1	-2	17.5	0	4	Cytoplasmic	Periplasmic	Cytoplasmic	Cytoplasmic	Cytoplasmic	0.211457	0.0609005	0.965223	0.136204	3.62622	Cytoplasmic	ExpAA=0.05	First60=0.00	PredHel=0	Topology=o	--	N|0.001	--	--	1
F9CZY7	>tr|F9CZY7|F9CZY7_PREDD Aspartokinase OS=Prevotella dentalis (strain ATCC 49559 / DSM 3688 / JCM 13448 / NCTC 12043 / ES 2772) GN=lysC PE=3 SV=1	1.6949	7.1	1	3	Cytoplasmic	OuterMembrane	Cytoplasmic	Cytoplasmic	Cytoplasmic	0.543287	1.23016	0.186382	0.192061	2.84811	Cytoplasmic	ExpAA=0.02	First60=0.01	PredHel=0	Topology=o	--	N|0.000	--	--	1
F9D0J6	>tr|F9D0J6|F9D0J6_PREDD Phosphoglycerate kinase OS=Prevotella dentalis (strain ATCC 49559 / DSM 3688 / JCM 13448 / NCTC 12043 / ES 2772) GN=pgk PE=3 SV=1	182.93	28.2	2	10	Cytoplasmic	Cytoplasmic	Cytoplasmic	Cytoplasmic	Cytoplasmic	0.172752	0.041665	0.802926	0.0467484	3.93591	Cytoplasmic	ExpAA=0.01	First60=0.00	PredHel=0	Topology=o	--	N|0.000	--	--	1
F9D0K5	>tr|F9D0K5|F9D0K5_PREDD Alpha-glucan phosphorylase OS=Prevotella dentalis (strain ATCC 49559 / DSM 3688 / JCM 13448 / NCTC 12043 / ES 2772) GN=malP PE=3 SV=1	2.2063	14.7	0	9	Cytoplasmic	Cytoplasmic	Cytoplasmic	Periplasmic	Cytoplasmic	0.249917	0.556022	0.664682	0.143923	3.38545	Cytoplasmic	ExpAA=0.04	First60=0.00	PredHel=0	Topology=o	--	N|0.000	--	4	0.963
F9D107	>tr|F9D107|F9D107_PREDD 50S ribosomal protein L24 OS=Prevotella dentalis (strain ATCC 49559 / DSM 3688 / JCM 13448 / NCTC 12043 / ES 2772) GN=rplX PE=3 SV=1	5.2284	15.2	1	1	Periplasmic	Cytoplasmic	Cytoplasmic	Cytoplasmic	Cytoplasmic	0.53261	0.202819	1.54819	0.355643	2.36074	Cytoplasmic	ExpAA=0.00	First60=0.00	PredHel=0	Topology=o	--	N|0.000	--	--	1
F9D145	>tr|F9D145|F9D145_PREDD 50S ribosomal protein L7/L12 OS=Prevotella dentalis (strain ATCC 49559 / DSM 3688 / JCM 13448 / NCTC 12043 / ES 2772) GN=rplL PE=3 SV=1	155.4	18.3	2	3	Periplasmic	Periplasmic	Cytoplasmic	Cytoplasmic	Cytoplasmic	0.533689	0.249961	1.41901	0.536856	2.26049	Cytoplasmic	ExpAA=0.52	First60=0.52	PredHel=0	Topology=o	--	N|0.065	--	--	1
F9D1B9	>tr|F9D1B9|F9D1B9_PREDD Glutamate dehydrogenase OS=Prevotella dentalis (strain ATCC 49559 / DSM 3688 / JCM 13448 / NCTC 12043 / ES 2772) GN=gdh2 PE=3 SV=1	5.6246	23.1	1	9	Cytoplasmic	Periplasmic	Cytoplasmic	Cytoplasmic	Periplasmic	0.268427	0.317527	1.84379	0.0580746	2.51218	Cytoplasmic	ExpAA=0.02	First60=0.00	PredHel=0	Topology=o	--	N|0.004	--	--	1
R5FD39	>tr|R5FD39|R5FD39_9BACT Uncharacterized protein OS=Prevotella sp. CAG:924 GN=BN812_00370 PE=4 SV=1	2.4562	6.5	0	2	OuterMembrane	OuterMembrane	OuterMembrane	OuterMembrane	OuterMembrane	0.460357	3.45521	0.994674	0.0165934	0.0731679	OuterMembrane	ExpAA=0.48	First60=0.42	PredHel=0	Topology=o	19-1	Y|0.957	--	8	0.879
F9D1G9	>tr|F9D1G9|F9D1G9_PREDD Band 7/Mec-2 family protein OS=Prevotella dentalis (strain ATCC 49559 / DSM 3688 / JCM 13448 / NCTC 12043 / ES 2772) GN=Prede_0839 PE=4 SV=1	1.5622	22.3	1	5	InnerMembrane	Cytoplasmic	InnerMembrane	Periplasmic	OuterMembrane	0.154164	0.656641	1.06103	1.88698	1.24119	InnerMembrane	ExpAA=22.25	First60=22.23	PredHel=1	Topology=i5-27o	--	N|0.004	--	--	1
F9D260	>tr|F9D260|F9D260_PREDD Pseudouridine synthase OS=Prevotella dentalis (strain ATCC 49559 / DSM 3688 / JCM 13448 / NCTC 12043 / ES 2772) GN=rluB PE=3 SV=1	7.0695	24.1	1	12	Periplasmic	OuterMembrane	Cytoplasmic	OuterMembrane	Cytoplasmic	0.924874	1.4723	0.781454	0.631704	1.18967	OuterMembrane	ExpAA=0.00	First60=0.00	PredHel=0	Topology=o	--	N|0.001	--	2	0.957
F9D2I5	>tr|F9D2I5|F9D2I5_PREDD 30S ribosomal protein S9 OS=Prevotella dentalis (strain ATCC 49559 / DSM 3688 / JCM 13448 / NCTC 12043 / ES 2772) GN=rpsI PE=3 SV=1	14.243	39.1	0	6	Cytoplasmic	Cytoplasmic	Cytoplasmic	Periplasmic	Periplasmic	0.394681	0.63256	1.65656	0.393259	1.92294	Cytoplasmic	ExpAA=0.00	First60=0.00	PredHel=0	Topology=i	--	N|0.005	--	--	1
F9D2U5	>tr|F9D2U5|F9D2U5_PREDD Bacterial nucleoid DNA-binding protein OS=Prevotella dentalis (strain ATCC 49559 / DSM 3688 / JCM 13448 / NCTC 12043 / ES 2772) GN=hup2 PE=3 SV=1	4.9078	34.1	3	3	Periplasmic	Periplasmic	Periplasmic	Cytoplasmic	Periplasmic	0.544511	0.231625	2.21872	0.239466	1.76568	Periplasmic	ExpAA=0.01	First60=0.01	PredHel=0	Topology=i	--	N|0.000	--	--	1
F9D2X6	>tr|F9D2X6|F9D2X6_PREDD M16 family peptidase OS=Prevotella dentalis (strain ATCC 49559 / DSM 3688 / JCM 13448 / NCTC 12043 / ES 2772) GN=Prede_1330 PE=3 SV=1	1.1976	2.4	1	2	Periplasmic	OuterMembrane	Periplasmic	OuterMembrane	Periplasmic	0.412575	1.85655	1.98654	0.438519	0.305814	Periplasmic	ExpAA=6.28	First60=6.28	PredHel=0	Topology=o	20-1	N|0.005	--	2	0.95
F9D371	>tr|F9D371|F9D371_PREDD Peptidyl-prolyl cis-trans isomerase OS=Prevotella dentalis (strain ATCC 49559 / DSM 3688 / JCM 13448 / NCTC 12043 / ES 2772) GN=Prede_1423 PE=4 SV=1	3.6205	4.8	2	2	Periplasmic	Periplasmic	Periplasmic	Periplasmic	Periplasmic	0.937804	0.48104	3.36191	0.0509877	0.168256	Periplasmic	ExpAA=0.29	First60=0.29	PredHel=0	Topology=o	27-1	N|0.009	--	--	1
F9D426	>tr|F9D426|F9D426_PREDD ATP synthase subunit b OS=Prevotella dentalis (strain ATCC 49559 / DSM 3688 / JCM 13448 / NCTC 12043 / ES 2772) GN=atpF PE=3 SV=1	70.133	9.4	1	1	Cytoplasmic	Cytoplasmic	InnerMembrane	Periplasmic	InnerMembrane	0.233428	0.198539	1.28553	1.30525	1.97725	Cytoplasmic	ExpAA=22.28	First60=22.28	PredHel=1	Topology=o10-32i	--	N|0.009	--	--	1
F9D530	>tr|F9D530|F9D530_PREDD Xylose isomerase OS=Prevotella dentalis (strain ATCC 49559 / DSM 3688 / JCM 13448 / NCTC 12043 / ES 2772) GN=xylA PE=3 SV=1	3.2427	6.2	1	2	Periplasmic	Periplasmic	Cytoplasmic	Cytoplasmic	Cytoplasmic	0.261015	0.0365689	1.71574	0.0136138	2.97307	Cytoplasmic	ExpAA=0.00	First60=0.00	PredHel=0	Topology=o	--	N|0.070	--	6	0.82
F9D5M3	>tr|F9D5M3|F9D5M3_PREDD GPH family glycoside-pentoside-hexuronide:cation symporter OS=Prevotella dentalis (strain ATCC 49559 / DSM 3688 / JCM 13448 / NCTC 12043 / ES 2772) GN=uidB PE=4 SV=1	1.3486	2.1	1	1	InnerMembrane	InnerMembrane	InnerMembrane	InnerMembrane	InnerMembrane	0.0131262	0.0161739	0.0146454	4.93537	0.0206841	InnerMembrane	ExpAA=247.95	First60=20.13	PredHel=11	Topology=o35-54i93-115o120-142i162-184o194-216i250-272o287-309i316-338o348-370i391-413o428-450i	--	N|0.000	--	--	1
F9D663	>tr|F9D663|F9D663_PREDD Glyceraldehyde-3-phosphate dehydrogenase OS=Prevotella dentalis (strain ATCC 49559 / DSM 3688 / JCM 13448 / NCTC 12043 / ES 2772) GN=gap PE=3 SV=1	113.68	44.8	0	16	Periplasmic	Cytoplasmic	Cytoplasmic	Cytoplasmic	OuterMembrane	0.916988	0.670988	1.42778	0.152842	1.8314	Cytoplasmic	ExpAA=0.10	First60=0.00	PredHel=0	Topology=o	23-1	N|0.007	--	--	1
F9D6T6	>tr|F9D6T6|F9D6T6_PREDD 30S ribosomal protein S18 OS=Prevotella dentalis (strain ATCC 49559 / DSM 3688 / JCM 13448 / NCTC 12043 / ES 2772) GN=rpsR PE=3 SV=1	3.4703	47.8	0	7	Periplasmic	Cytoplasmic	Cytoplasmic	Cytoplasmic	Cytoplasmic	0.686567	0.320567	1.53581	0.378686	2.07837	Cytoplasmic	ExpAA=0.00	First60=0.00	PredHel=0	Topology=i	--	N|0.000	--	--	1
F9DAC0	>tr|F9DAC0|F9DAC0_9BACT Acyl-CoA dehydrogenase OS=Prevotella nigrescens ATCC 33563 GN=acd PE=3 SV=1	2.6211	11.5	1	7	Cytoplasmic	Cytoplasmic	Cytoplasmic	Cytoplasmic	Cytoplasmic	0.0603817	0.116966	0.0751977	0.0251174	4.72234	Cytoplasmic	ExpAA=0.06	First60=0.00	PredHel=0	Topology=o	--	N|0.000	--	--	1
F9DE95	>tr|F9DE95|F9DE95_9BACT Uncharacterized protein (Fragment) OS=Prevotella nigrescens ATCC 33563 GN=HMPREF9419_2408 PE=4 SV=1	1.9885	3.5	1	1	InnerMembrane	InnerMembrane	InnerMembrane	InnerMembrane	InnerMembrane	0.00191655	0.00241035	0.00319433	4.9885	0.00397461	InnerMembrane	ExpAA=235.11	First60=22.56	PredHel=11	Topology=i21-43o63-85i90-112o153-172i193-210o220-242i269-291o322-341i348-367o371-393i400-422o	--	N|0.000	--	--	1
F9DG31	>tr|F9DG31|F9DG31_9BACT Outer membrane protein OS=Prevotella pallens ATCC 700821 GN=HMPREF9144_0621 PE=4 SV=1	1.7866	5.3	0	3	OuterMembrane	Extracellular	OuterMembrane	OuterMembrane	OuterMembrane	1.94873	2.8199	0.182727	0.010113	0.0385343	OuterMembrane	ExpAA=0.21	First60=0.15	PredHel=0	Topology=o	24-1	N|0.115	--	4	0.917
F9DHJ2	>tr|F9DHJ2|F9DHJ2_9BACT DNA-binding protein HU OS=Prevotella pallens ATCC 700821 GN=hup PE=3 SV=1	1.7829	12.7	1	1	Cytoplasmic	Cytoplasmic	Cytoplasmic	Cytoplasmic	Extracellular	0.996174	0.365082	1.13314	0.282104	2.2235	Cytoplasmic	ExpAA=0.00	First60=0.00	PredHel=0	Topology=o	--	N|0.000	--	--	1
F9DIA0	>tr|F9DIA0|F9DIA0_9BACT Uncharacterized protein OS=Prevotella pallens ATCC 700821 GN=HMPREF9144_1390 PE=4 SV=1	1.554	8.1	2	2	Cytoplasmic	Cytoplasmic	Cytoplasmic	Cytoplasmic	Cytoplasmic	0.447956	0.150429	0.936163	0.147951	3.3175	Cytoplasmic	ExpAA=0.04	First60=0.00	PredHel=0	Topology=o	--	N|0.012	--	--	1
F9DJ80	>tr|F9DJ80|F9DJ80_9BACT Small heat shock protein OS=Prevotella pallens ATCC 700821 GN=hsp20 PE=3 SV=1	2.6625	9.6	1	1	Cytoplasmic	Cytoplasmic	Periplasmic	Cytoplasmic	Cytoplasmic	0.608171	0.406449	1.09245	0.191647	2.70128	Cytoplasmic	ExpAA=0.00	First60=0.00	PredHel=0	Topology=o	--	N|0.006	--	--	1
F9DJS9	>tr|F9DJS9|F9DJS9_9BACT 30S ribosomal protein S8 OS=Prevotella pallens ATCC 700821 GN=rpsH PE=3 SV=1	-2	36.6	1	5	Cytoplasmic	Cytoplasmic	Cytoplasmic	Cytoplasmic	Periplasmic	0.293069	0.461574	1.29351	0.418436	2.53341	Cytoplasmic	ExpAA=0.23	First60=0.00	PredHel=0	Topology=o	--	N|0.003	--	--	1
F9DJV5	>tr|F9DJV5|F9DJV5_9BACT Uncharacterized protein OS=Prevotella pallens ATCC 700821 GN=HMPREF9144_1946 PE=4 SV=1	3.4111	19.8	3	3	Periplasmic	Cytoplasmic	Cytoplasmic	Cytoplasmic	Periplasmic	0.514475	0.374303	1.52485	0.649968	1.93641	Cytoplasmic	ExpAA=0.04	First60=0.04	PredHel=0	Topology=i	--	N|0.000	--	--	1
F9DK13	>tr|F9DK13|F9DK13_9BACT 50S ribosomal protein L10 OS=Prevotella pallens ATCC 700821 GN=rplJ PE=3 SV=1	85.451	30.8	2	4	Cytoplasmic	Cytoplasmic	Cytoplasmic	Cytoplasmic	Cytoplasmic	0.286555	0.126778	0.581416	0.168785	3.83647	Cytoplasmic	ExpAA=0.09	First60=0.06	PredHel=0	Topology=o	--	N|0.002	--	--	1
G1V9H8	>tr|G1V9H8|G1V9H8_9BACT ATP synthase subunit beta OS=Prevotella sp. C561 GN=atpD PE=3 SV=1	10.63	26.4	0	11	Cytoplasmic	Cytoplasmic	Cytoplasmic	Cytoplasmic	Cytoplasmic	0.0449401	0.0781985	0.272245	0.0998759	4.50474	Cytoplasmic	ExpAA=0.18	First60=0.00	PredHel=0	Topology=o	--	N|0.001	--	--	1
G1VAB0	>tr|G1VAB0|G1VAB0_9BACT Uncharacterized protein OS=Prevotella sp. C561 GN=HMPREF0666_00343 PE=4 SV=1	2.0694	4.5	1	1	Periplasmic	Periplasmic	Periplasmic	Periplasmic	Periplasmic	0.731865	0.463587	2.76568	0.440988	0.597876	Periplasmic	ExpAA=19.79	First60=19.74	PredHel=1	Topology=i28-45o	--	N|0.003	--	--	1
G1VD55	>tr|G1VD55|G1VD55_9BACT Lysine--tRNA ligase OS=Prevotella sp. C561 GN=lysS PE=3 SV=1	112.39	17.8	0	8	Cytoplasmic	Cytoplasmic	Cytoplasmic	Cytoplasmic	Cytoplasmic	0.0213747	0.0240359	0.0351075	0.0210693	4.89841	Cytoplasmic	ExpAA=0.02	First60=0.00	PredHel=0	Topology=o	--	N|0.000	--	--	1
G1VDU8	>tr|G1VDU8|G1VDU8_9BACT Uncharacterized protein OS=Prevotella sp. C561 GN=HMPREF0666_01581 PE=4 SV=1	1.5275	2.1	1	1	Cytoplasmic	Cytoplasmic	Cytoplasmic	Cytoplasmic	Cytoplasmic	0.0146464	0.00522095	0.101661	0.004501	4.87397	Cytoplasmic	ExpAA=0.00	First60=0.00	PredHel=0	Topology=o	--	N|0.001	--	--	1
G1VFM7	>tr|G1VFM7|G1VFM7_9BACT 30S ribosomal protein S15 OS=Prevotella sp. C561 GN=rpsO PE=3 SV=1	5.0867	44	1	5	Cytoplasmic	Cytoplasmic	Cytoplasmic	Cytoplasmic	Cytoplasmic	0.556167	0.573623	0.910132	0.335376	2.6247	Cytoplasmic	ExpAA=0.00	First60=0.00	PredHel=0	Topology=i	--	N|0.000	--	--	1
G1VFZ0	>tr|G1VFZ0|G1VFZ0_9BACT 30S ribosomal protein S4 OS=Prevotella sp. C561 GN=rpsD PE=3 SV=1	1.8928	50	0	13	Cytoplasmic	Periplasmic	Cytoplasmic	Cytoplasmic	Periplasmic	0.117	0.225974	1.40348	0.227695	3.02585	Cytoplasmic	ExpAA=0.00	First60=0.00	PredHel=0	Topology=o	--	N|0.001	--	--	0.998
G1VHT4	>tr|G1VHT4|G1VHT4_9BACT Pyridoxal 5-phosphate synthase subunit PdxS OS=Prevotella sp. C561 GN=pdxS PE=3 SV=1	2.1044	23.8	1	6	Cytoplasmic	Cytoplasmic	Cytoplasmic	Cytoplasmic	Cytoplasmic	0.0122737	0.00563665	0.661577	0.234133	4.08638	Cytoplasmic	ExpAA=0.61	First60=0.00	PredHel=0	Topology=o	--	N|0.006	--	--	1
G1W878	>tr|G1W878|G1W878_9BACT Protein translocase subunit SecA OS=Prevotella oulorum F0390 GN=secA PE=3 SV=1	1.3751	5.5	1	6	Cytoplasmic	Cytoplasmic	Cytoplasmic	OuterMembrane	Cytoplasmic	0.292788	0.434026	0.197247	0.519889	3.55605	Cytoplasmic	ExpAA=0.04	First60=0.00	PredHel=0	Topology=o	--	N|0.000	--	--	1
G1W8Y7	>tr|G1W8Y7|G1W8Y7_9BACT Uncharacterized protein OS=Prevotella oulorum F0390 GN=HMPREF9431_00288 PE=4 SV=1	1.7369	5.2	1	1	Periplasmic	Periplasmic	Periplasmic	Periplasmic	Periplasmic	0.734104	0.570247	2.67205	0.26509	0.758507	Periplasmic	ExpAA=22.45	First60=22.01	PredHel=1	Topology=o28-50i	--	N|0.007	--	--	1
G1W935	>tr|G1W935|G1W935_9BACT Uncharacterized protein OS=Prevotella oulorum F0390 GN=HMPREF9431_00336 PE=4 SV=1	4.2296	6.8	1	1	Cytoplasmic	Cytoplasmic	Cytoplasmic	Cytoplasmic	Cytoplasmic	0.115223	0.0468582	0.337223	0.0559158	4.44478	Cytoplasmic	ExpAA=0.00	First60=0.00	PredHel=0	Topology=o	--	N|0.002	--	--	1
G1W9M2	>tr|G1W9M2|G1W9M2_9BACT Uncharacterized protein OS=Prevotella oulorum F0390 GN=HMPREF9431_00523 PE=4 SV=1	4.2045	11.9	1	3	Cytoplasmic	Cytoplasmic	Cytoplasmic	Cytoplasmic	Cytoplasmic	0.193368	0.0823656	0.184836	0.126737	4.41269	Cytoplasmic	ExpAA=0.00	First60=0.00	PredHel=0	Topology=o	--	N|0.004	--	--	1
G1W9Y1	>tr|G1W9Y1|G1W9Y1_9BACT Uncharacterized protein OS=Prevotella oulorum F0390 GN=HMPREF9431_00632 PE=4 SV=1	4.1043	6.5	1	1	Periplasmic	Periplasmic	Periplasmic	Periplasmic	Periplasmic	0.76192	0.763235	2.85687	0.331178	0.286793	Periplasmic	ExpAA=1.80	First60=1.80	PredHel=0	Topology=o	21-1	N|0.007	--	--	1
G1WA03	>tr|G1WA03|G1WA03_9BACT Uncharacterized protein OS=Prevotella oulorum F0390 GN=HMPREF9431_00654 PE=4 SV=1	10.513	3.9	1	4	Extracellular	OuterMembrane	OuterMembrane	OuterMembrane	OuterMembrane	1.65221	2.84199	0.0927466	0.337696	0.0753524	OuterMembrane	ExpAA=18.00	First60=18.00	PredHel=1	Topology=i7-24o	21-1	Y|0.997	--	30	0.862
G1WAP5	>tr|G1WAP5|G1WAP5_9BACT Glyceraldehyde-3-phosphate dehydrogenase OS=Prevotella oulorum F0390 GN=HMPREF9431_00896 PE=3 SV=1	61.616	44.8	1	15	Periplasmic	Periplasmic	Cytoplasmic	Cytoplasmic	Extracellular	1.04009	0.494053	1.92373	0.130762	1.41136	Periplasmic	ExpAA=0.02	First60=0.00	PredHel=0	Topology=o	23-1	N|0.007	--	--	1
G1WB24	>tr|G1WB24|G1WB24_9BACT Uncharacterized protein OS=Prevotella oulorum F0390 GN=HMPREF9431_01025 PE=4 SV=1	2.4287	27.8	1	7	InnerMembrane	Cytoplasmic	InnerMembrane	Periplasmic	Periplasmic	0.13521	0.205857	1.4528	1.67516	1.53098	InnerMembrane	ExpAA=22.82	First60=22.78	PredHel=1	Topology=i5-27o	--	N|0.007	--	--	1
G1WBE1	>tr|G1WBE1|G1WBE1_9BACT Uncharacterized protein OS=Prevotella oulorum F0390 GN=HMPREF9431_01142 PE=4 SV=1	2.1001	25.3	1	4	Cytoplasmic	Cytoplasmic	InnerMembrane	Periplasmic	InnerMembrane	0.112877	0.119974	1.16438	1.74235	1.86042	Cytoplasmic	ExpAA=20.19	First60=19.80	PredHel=1	Topology=o4-21i	--	N|0.003	--	--	1
G1WBI5	>tr|G1WBI5|G1WBI5_9BACT Ribosome-recycling factor OS=Prevotella oulorum F0390 GN=frr PE=3 SV=1	69.738	23.7	1	3	Cytoplasmic	Cytoplasmic	Periplasmic	Cytoplasmic	Cytoplasmic	0.152306	0.0604918	0.742588	0.118691	3.92592	Cytoplasmic	ExpAA=0.00	First60=0.00	PredHel=0	Topology=o	--	N|0.014	--	--	1
G1WBQ5	>tr|G1WBQ5|G1WBQ5_9BACT Uncharacterized protein OS=Prevotella oulorum F0390 GN=HMPREF9431_01256 PE=3 SV=1	28.644	12.3	1	2	Extracellular	Periplasmic	InnerMembrane	Extracellular	InnerMembrane	1.43671	0.484785	1.24225	1.47571	0.360543	InnerMembrane	ExpAA=89.50	First60=22.64	PredHel=4	Topology=i21-43o63-85i180-202o222-244i	--	N|0.005	--	--	1
G1WCQ6	>tr|G1WCQ6|G1WCQ6_9BACT Uncharacterized protein OS=Prevotella oulorum F0390 GN=HMPREF9431_01607 PE=3 SV=1	1.4762	2.4	1	2	OuterMembrane	OuterMembrane	OuterMembrane	OuterMembrane	OuterMembrane	0.730676	4.02846	0.0664582	0.126268	0.0481433	OuterMembrane	ExpAA=0.24	First60=0.00	PredHel=0	Topology=o	20-1	N|0.303	--	22	0.906
G1WCZ4	>tr|G1WCZ4|G1WCZ4_9BACT Uncharacterized protein OS=Prevotella oulorum F0390 GN=HMPREF9431_01695 PE=4 SV=1	1.9155	11.1	1	2	Cytoplasmic	Cytoplasmic	InnerMembrane	Cytoplasmic	Periplasmic	0.0851652	0.0479849	0.850491	0.921525	3.09483	Cytoplasmic	ExpAA=0.10	First60=0.05	PredHel=0	Topology=o	--	N|0.004	--	--	1
G1WD65	>tr|G1WD65|G1WD65_9BACT 30S ribosomal protein S7 OS=Prevotella oulorum F0390 GN=rpsG PE=3 SV=1	-2	50	1	11	Periplasmic	Periplasmic	Cytoplasmic	Cytoplasmic	Periplasmic	0.296594	0.112016	2.05585	0.266537	2.269	Cytoplasmic	ExpAA=0.00	First60=0.00	PredHel=0	Topology=i	--	N|0.001	--	--	1
G1WD69	>tr|G1WD69|G1WD69_9BACT 50S ribosomal protein L4 OS=Prevotella oulorum F0390 GN=rplD PE=3 SV=1	8.9197	36.8	2	8	Periplasmic	Periplasmic	Cytoplasmic	Cytoplasmic	Periplasmic	0.449066	0.904654	1.47	0.18234	1.99394	Cytoplasmic	ExpAA=0.01	First60=0.00	PredHel=0	Topology=o	--	N|0.056	--	--	1
G1WD94	>tr|G1WD94|G1WD94_9BACT 30S ribosomal protein S4 OS=Prevotella oulorum F0390 GN=rpsD PE=3 SV=1	5.0976	67.2	0	17	Cytoplasmic	Cytoplasmic	Cytoplasmic	Cytoplasmic	Cytoplasmic	0.0543922	0.0523959	0.886939	0.297725	3.70855	Cytoplasmic	ExpAA=0.00	First60=0.00	PredHel=0	Topology=o	--	N|0.000	--	--	0.925
G1WD95	>tr|G1WD95|G1WD95_9BACT DNA-directed RNA polymerase subunit alpha OS=Prevotella oulorum F0390 GN=rpoA PE=3 SV=1	7.3877	58.8	0	18	Cytoplasmic	Cytoplasmic	Cytoplasmic	Periplasmic	Cytoplasmic	0.0554479	0.418917	0.754399	0.0385204	3.73272	Cytoplasmic	ExpAA=0.00	First60=0.00	PredHel=0	Topology=o	--	N|0.000	--	--	1
G1WDT4	>tr|G1WDT4|G1WDT4_9BACT Uncharacterized protein OS=Prevotella oulorum F0390 GN=HMPREF9431_01985 PE=3 SV=1	2.9656	33.6	2	6	Periplasmic	Periplasmic	Periplasmic	Cytoplasmic	Cytoplasmic	0.566796	0.264175	2.38626	0.260549	1.52222	Periplasmic	ExpAA=5.71	First60=5.71	PredHel=0	Topology=o	30-1	N|0.006	--	--	1
G1WDZ9	>tr|G1WDZ9|G1WDZ9_9BACT 50S ribosomal protein L13 OS=Prevotella oulorum F0390 GN=rplM PE=3 SV=1	1.76	35.3	1	6	Periplasmic	Cytoplasmic	Periplasmic	Cytoplasmic	Cytoplasmic	0.382501	0.0893704	2.35005	0.116744	2.06134	Periplasmic	ExpAA=0.00	First60=0.00	PredHel=0	Topology=o	--	N|0.002	--	--	1
G1WE18	>tr|G1WE18|G1WE18_9BACT Phosphoenolpyruvate carboxykinase [ATP] OS=Prevotella oulorum F0390 GN=pckA PE=3 SV=1	13.309	22	0	14	Periplasmic	Cytoplasmic	Cytoplasmic	Cytoplasmic	Periplasmic	0.696982	0.17671	1.61784	0.0593898	2.44908	Cytoplasmic	ExpAA=0.03	First60=0.00	PredHel=0	Topology=o	--	N|0.003	--	--	1
G1WE55	>tr|G1WE55|G1WE55_9BACT Uncharacterized protein OS=Prevotella oulorum F0390 GN=HMPREF9431_02185 PE=3 SV=1	1.4421	7.2	1	2	Periplasmic	Periplasmic	Periplasmic	Periplasmic	Periplasmic	0.649308	0.274233	3.31144	0.227588	0.537432	Periplasmic	ExpAA=6.97	First60=6.89	PredHel=0	Topology=o	30-1	N|0.009	--	2	0.894
G1WEA3	>tr|G1WEA3|G1WEA3_9BACT Uncharacterized protein OS=Prevotella oulorum F0390 GN=HMPREF9431_02075 PE=4 SV=1	5.4772	21.7	1	4	Periplasmic	Cytoplasmic	Periplasmic	Periplasmic	Extracellular	0.738345	0.545198	1.90504	0.464318	1.3471	Periplasmic	ExpAA=19.39	First60=19.39	PredHel=1	Topology=i13-30o	29-1	N|0.016	--	--	1
G1WEK1	>tr|G1WEK1|G1WEK1_9BACT Uncharacterized protein OS=Prevotella oulorum F0390 GN=HMPREF9431_02252 PE=4 SV=1	2.4724	2.9	0	2	OuterMembrane	Extracellular	OuterMembrane	Extracellular	Extracellular	2.74487	1.9784	0.212319	0.0254357	0.0389705	Extracellular	ExpAA=12.14	First60=7.35	PredHel=0	Topology=o	25-1	N|0.387	--	6	0.912
G5G993	>tr|G5G993|G5G993_9BACT Pyruvate OS=Alloprevotella rava F0323 GN=HMPREF9332_00144 PE=4 SV=1	-2	9	0	8	Cytoplasmic	Cytoplasmic	Cytoplasmic	Cytoplasmic	Cytoplasmic	0.0535603	0.11859	0.328408	0.247441	4.252	Cytoplasmic	ExpAA=0.07	First60=0.01	PredHel=0	Topology=o	--	N|0.000	--	--	1
G5G9I2	>tr|G5G9I2|G5G9I2_9BACT Uncharacterized protein OS=Alloprevotella rava F0323 GN=HMPREF9332_00233 PE=4 SV=1	3.1514	42.1	0	7	Cytoplasmic	Cytoplasmic	Cytoplasmic	Cytoplasmic	Cytoplasmic	0.264386	0.177661	0.839004	0.0762864	3.64266	Cytoplasmic	ExpAA=0.01	First60=0.00	PredHel=0	Topology=o	--	N|0.001	--	--	0.953
G5G9W9	>tr|G5G9W9|G5G9W9_9BACT 50S ribosomal protein L31 type B OS=Alloprevotella rava F0323 GN=rpmE2 PE=3 SV=1	11.325	63.1	1	7	Periplasmic	Periplasmic	Cytoplasmic	Periplasmic	Extracellular	1.02531	0.653553	1.96518	0.199552	1.15641	Periplasmic	ExpAA=0.00	First60=0.00	PredHel=0	Topology=i	--	N|0.000	--	--	1
G5GB61	>tr|G5GB61|G5GB61_9BACT Uncharacterized protein OS=Alloprevotella rava F0323 GN=HMPREF9332_00812 PE=3 SV=1	3.5269	6.3	1	1	Periplasmic	Extracellular	Extracellular	Periplasmic	Extracellular	1.64074	0.801266	1.7584	0.662568	0.137024	Periplasmic	ExpAA=33.09	First60=20.44	PredHel=1	Topology=i7-29o	29-1	N|0.015	--	--	1
G5GBJ0	>tr|G5GBJ0|G5GBJ0_9BACT Uncharacterized protein OS=Alloprevotella rava F0323 GN=HMPREF9332_00941 PE=4 SV=1	1.7475	17.8	1	3	Cytoplasmic	Cytoplasmic	Cytoplasmic	Cytoplasmic	Cytoplasmic	0.0219489	0.0174112	0.030685	0.0385451	4.89141	Cytoplasmic	ExpAA=0.00	First60=0.00	PredHel=0	Topology=o	--	N|0.000	--	--	1
G5GBW4	>tr|G5GBW4|G5GBW4_9BACT Uncharacterized protein OS=Alloprevotella rava F0323 GN=HMPREF9332_01065 PE=3 SV=1	1.863	1.2	1	1	Periplasmic	OuterMembrane	Periplasmic	OuterMembrane	Periplasmic	0.387188	1.59458	2.23769	0.474196	0.306344	Periplasmic	ExpAA=17.20	First60=17.20	PredHel=1	Topology=i7-24o	24-1	N|0.000	--	--	0.972
G5GDX2	>tr|G5GDX2|G5GDX2_9BACT Uncharacterized protein OS=Alloprevotella rava F0323 GN=HMPREF9332_01774 PE=4 SV=1	2.4816	8.5	2	3	Extracellular	OuterMembrane	OuterMembrane	Extracellular	OuterMembrane	1.7934	2.27003	0.881243	0.0178559	0.0374727	OuterMembrane	ExpAA=0.15	First60=0.14	PredHel=0	Topology=o	19-1	Y|1.000	The Porphyromonas Major Outer Membrane (MOMP/OmpA) Family	8	0.934
G5GE48	>tr|G5GE48|G5GE48_9BACT 50S ribosomal protein L11 OS=Alloprevotella rava F0323 GN=rplK PE=3 SV=1	4.2097	39.5	0	5	Periplasmic	Periplasmic	Periplasmic	Periplasmic	Periplasmic	0.161462	0.0704695	3.87137	0.325751	0.570946	Periplasmic	ExpAA=0.07	First60=0.02	PredHel=0	Topology=o	--	N|0.004	--	--	1
G5GE71	>tr|G5GE71|G5GE71_9BACT 50S ribosomal protein L16 OS=Alloprevotella rava F0323 GN=rplP PE=3 SV=1	1.3894	27.7	0	4	InnerMembrane	Periplasmic	Periplasmic	Cytoplasmic	Periplasmic	0.28324	0.136315	1.9335	0.74613	1.90082	Periplasmic	ExpAA=0.04	First60=0.01	PredHel=0	Topology=i	--	N|0.000	--	--	1
G5GE77	>tr|G5GE77|G5GE77_9BACT 30S ribosomal protein S14 OS=Alloprevotella rava F0323 GN=rpsN PE=3 SV=1	-2	24	1	5	Periplasmic	Cytoplasmic	Cytoplasmic	Cytoplasmic	Cytoplasmic	0.430068	0.401266	1.28762	0.446659	2.43438	Cytoplasmic	ExpAA=0.01	First60=0.00	PredHel=0	Topology=i	--	N|0.000	--	--	1
G5GE91	>tr|G5GE91|G5GE91_9BACT 50S ribosomal protein L17 OS=Alloprevotella rava F0323 GN=rplQ PE=3 SV=1	4.109	31.1	0	8	Periplasmic	Periplasmic	Periplasmic	Cytoplasmic	OuterMembrane	0.61794	0.620932	1.76502	0.269578	1.72653	Periplasmic	ExpAA=0.04	First60=0.04	PredHel=0	Topology=o	1-41	N|0.005	--	--	1
G5GEH6	>tr|G5GEH6|G5GEH6_9BACT Uncharacterized protein OS=Alloprevotella rava F0323 GN=HMPREF9332_01978 PE=4 SV=1	2.0856	6.6	1	3	Cytoplasmic	Cytoplasmic	Cytoplasmic	Cytoplasmic	Cytoplasmic	0.099848	0.189272	0.962641	0.0433006	3.70494	Cytoplasmic	ExpAA=0.01	First60=0.01	PredHel=0	Topology=o	--	N|0.033	--	--	1
G5SLF4	>tr|G5SLF4|G5SLF4_9BACT Glutamate dehydrogenase OS=Paraprevotella clara YIT 11840 GN=HMPREF9441_00173 PE=3 SV=1	2.7233	20	0	8	Cytoplasmic	Extracellular	Cytoplasmic	Cytoplasmic	Cytoplasmic	0.668549	0.380852	0.806907	0.0656585	3.07803	Cytoplasmic	ExpAA=0.01	First60=0.00	PredHel=0	Topology=o	--	N|0.006	--	--	1
G5SRQ2	>tr|G5SRQ2|G5SRQ2_9BACT Uncharacterized protein OS=Paraprevotella clara YIT 11840 GN=HMPREF9441_02050 PE=4 SV=1	2.8906	29.7	2	3	Cytoplasmic	Cytoplasmic	Cytoplasmic	Cytoplasmic	Cytoplasmic	0.640943	0.290868	0.368328	0.145897	3.55396	Cytoplasmic	ExpAA=0.00	First60=0.00	PredHel=0	Topology=i	--	N|0.000	--	--	1
G5SRZ8	>tr|G5SRZ8|G5SRZ8_9BACT Phosphoribosylformylglycinamidine synthase OS=Paraprevotella clara YIT 11840 GN=purL PE=3 SV=1	1.2877	5.3	0	5	Cytoplasmic	OuterMembrane	Cytoplasmic	OuterMembrane	Cytoplasmic	0.388986	0.83537	0.33898	0.5109	2.92576	Cytoplasmic	ExpAA=0.00	First60=0.00	PredHel=0	Topology=o	--	N|0.000	--	2	0.947
G5SSG8	>tr|G5SSG8|G5SSG8_9BACT 30S ribosomal protein S18 OS=Paraprevotella clara YIT 11840 GN=rpsR PE=3 SV=1	1.9219	56.8	1	8	Periplasmic	Periplasmic	Cytoplasmic	Cytoplasmic	Cytoplasmic	0.587972	0.272361	1.60033	0.422545	2.11679	Cytoplasmic	ExpAA=0.00	First60=0.00	PredHel=0	Topology=o	--	N|0.000	--	--	1
G5STM8	>tr|G5STM8|G5STM8_9BACT 30S ribosomal protein S16 OS=Paraprevotella clara YIT 11840 GN=rpsP PE=3 SV=1	130.51	30.4	0	7	Periplasmic	Periplasmic	Cytoplasmic	Cytoplasmic	Periplasmic	0.455696	0.194257	2.09312	0.267804	1.98913	Periplasmic	ExpAA=0.01	First60=0.01	PredHel=0	Topology=o	27-1	N|0.092	--	--	1
G5SVE6	>tr|G5SVE6|G5SVE6_9BACT 50S ribosomal protein L13 OS=Paraprevotella clara YIT 11840 GN=rplM PE=3 SV=1	2.4183	19.6	0	3	Periplasmic	Cytoplasmic	Periplasmic	Periplasmic	Periplasmic	0.313799	0.11545	2.90677	0.271658	1.39232	Periplasmic	ExpAA=0.00	First60=0.00	PredHel=0	Topology=o	--	N|0.002	--	--	1
G5SWS2	>tr|G5SWS2|G5SWS2_9BACT 30S ribosomal protein S4 OS=Paraprevotella clara YIT 11840 GN=rpsD PE=3 SV=1	6.8393	41.3	1	11	Cytoplasmic	Cytoplasmic	Cytoplasmic	Cytoplasmic	Cytoplasmic	0.0641923	0.101683	0.458888	0.29741	4.07782	Cytoplasmic	ExpAA=0.00	First60=0.00	PredHel=0	Topology=o	--	N|0.001	--	--	0.945
G5SWT5	>tr|G5SWT5|G5SWT5_9BACT 30S ribosomal protein S14 OS=Paraprevotella clara YIT 11840 GN=rpsN PE=3 SV=1	1.763	33.3	1	5	Periplasmic	Periplasmic	Cytoplasmic	Cytoplasmic	Cytoplasmic	0.418315	0.202914	1.58438	0.44366	2.35073	Cytoplasmic	ExpAA=0.00	First60=0.00	PredHel=0	Topology=i	--	N|0.000	--	--	1
G5SWT6	>tr|G5SWT6|G5SWT6_9BACT 50S ribosomal protein L5 OS=Paraprevotella clara YIT 11840 GN=rplE PE=3 SV=1	8.8257	61.6	0	14	Cytoplasmic	Cytoplasmic	Cytoplasmic	Periplasmic	Cytoplasmic	0.202991	0.225247	1.14157	0.551787	2.87841	Cytoplasmic	ExpAA=0.02	First60=0.01	PredHel=0	Topology=o	--	N|0.014	--	--	1
G5SWU4	>tr|G5SWU4|G5SWU4_9BACT 30S ribosomal protein S19 OS=Paraprevotella clara YIT 11840 GN=rpsS PE=3 SV=1	11.462	69.7	0	8	Periplasmic	Periplasmic	Periplasmic	Cytoplasmic	Periplasmic	0.781649	0.182518	1.94601	0.324582	1.76524	Periplasmic	ExpAA=0.02	First60=0.02	PredHel=0	Topology=o	--	N|0.000	--	--	1
G5SWW1	>tr|G5SWW1|G5SWW1_9BACT DNA-directed RNA polymerase subunit beta OS=Paraprevotella clara YIT 11840 GN=rpoC PE=3 SV=1	-2	12.1	1	17	Cytoplasmic	Extracellular	Cytoplasmic	InnerMembrane	Cytoplasmic	0.487674	0.649462	0.11531	0.620507	3.12705	Cytoplasmic	ExpAA=2.00	First60=0.00	PredHel=0	Topology=o	--	N|0.000	--	--	1
G6ADC9	>tr|G6ADC9|G6ADC9_9BACT 50S ribosomal protein L19 OS=Prevotella histicola F0411 GN=rplS PE=3 SV=1	2.9715	39.2	0	6	Cytoplasmic	Cytoplasmic	Cytoplasmic	Periplasmic	Cytoplasmic	0.410232	0.346627	1.0866	0.277402	2.87914	Cytoplasmic	ExpAA=0.00	First60=0.00	PredHel=0	Topology=o	--	N|0.004	--	--	1
[truncated: 691 more rows]
