# Supplementary material for: Occurrence and Function of the Na+-Translocating NADH:Quinone Oxidoreductase in Prevotella spp
Source: Microorganisms. 2019 Apr 27;7(5):117. doi: 10.3390/microorganisms7050117 (PMC6560451; doi:10.3390/microorganisms7050117)
Supplement: Supplementary file 1 [file microorganisms-07-00117-s001.zip › Supplementary material/Table S2.xlsx]

## Sheet: P.bryantii proteins_CD fraction
Table S2. Proteins of the membrane proteome of P. bryantii B14 in the cell debris fraction (CD). Identification parameters of the Thermo Proteome Discoverer software (v.1.4.1.14) and the Mascot engine (v. 2.4) and the assignments of CELLO (v.2.5), TMHMM Server (v.2.0) and PRED-TMBB2 for subcellular localization, α-helices and ß-barrel outer membrane proteins.
	Thermo Proteome Discoverer software (v.1.4.1.14) and the Mascot engine (v. 2.4)					CELLO v.2.5 (http://cello.life.nctu.edu.tw/)											TMHMM Server v.2.0 (http://www.cbs.dtu.dk/services/TMHMM/)				PRED-TMBB2 (http://www.compgen.org/tools/PRED-TMBB2)
Uniprot accession number	Description	Score (Mascot/PD)	Sequence coverage (%)	Unique peptides	Total peptides	Comp.Result	Di-pep.Result	part-Comp.Result	chemo-type.Result	Neighbor	extra	outer	peri	inner	cyto	#Most-likely-Location	The expected number of amino acids in transmembrane helices	The expected number of amino acids in transmembrane helices in the first 60 amino acids of the protein	The number of predicted transmembrane helices by N-best	The topology predicted by N-best	SP	β-score (cut-off is 0.43)	OMPdb family	#TM	Reliability
D8DZE1	OmpA family protein OS=Prevotella bryantii B14 GN=PBR_2501 PE=3 SV=1 - [D8DZE1_PREBR]	2186.32	53.17	21	21	Extracellular	OuterMembrane	Periplasmic	OuterMembrane	OuterMembrane	1.14793	3.07235	0.752888	0.0126946	0.0141391	OuterMembrane	ExpAA=0.42	First60=0.41	PredHel=0	Topology=o	19-1	N|0.245	--	8	0.932
D8DZI6	60 kDa chaperonin OS=Prevotella bryantii B14 GN=groL PE=3 SV=1 - [D8DZI6_PREBR]	1432.03	44.81	29	29	Cytoplasmic	Cytoplasmic	Cytoplasmic	Cytoplasmic	Cytoplasmic	0.0119266	0.0333593	0.371122	0.0358771	4.54772	Cytoplasmic	ExpAA=0.01	First60=0.00	PredHel=0	Topology=o	--	N|0.004	--	--	1
D8DXY3	Iron complex outermembrane recepter protein OS=Prevotella bryantii B14 GN=PBR_0332 PE=3 SV=1 - [D8DXY3_PREBR]	1295.06	34.76	31	33	Extracellular	OuterMembrane	OuterMembrane	OuterMembrane	OuterMembrane	1.87475	2.84895	0.0815292	0.145553	0.0492184	OuterMembrane	ExpAA=2.23	First60=2.23	PredHel=0	Topology=o	27-1	Y|1.000	The Outer Membrane Receptor (OMR-TonB Dependent Receptor) Family	32	0.905
D8DZS4	Phosphoenolpyruvate carboxykinase (ATP) OS=Prevotella bryantii B14 GN=pckA PE=3 SV=1 - [D8DZS4_PREBR]	1152.82	49.25	27	28	Periplasmic	Cytoplasmic	Cytoplasmic	Cytoplasmic	Periplasmic	0.88318	0.41505	1.67864	0.0453328	1.97779	Cytoplasmic	ExpAA=0.02	First60=0.00	PredHel=0	Topology=o	--	N|0.000	--	--	1
D8DWD4	Putative lipoprotein OS=Prevotella bryantii B14 GN=PBR_1964 PE=4 SV=1 - [D8DWD4_PREBR]	1146.36	32.03	20	20	Extracellular	OuterMembrane	Extracellular	OuterMembrane	Extracellular	3.23248	1.4762	0.230774	0.0305518	0.0299892	Extracellular	ExpAA=1.47	First60=1.43	PredHel=0	Topology=o	23-1	N|0.003	--	--	0.97
D8DZJ1	Glyceraldehyde-3-phosphate dehydrogenase OS=Prevotella bryantii B14 GN=gap PE=3 SV=1 - [D8DZJ1_PREBR]	1118.75	45.91	17	17	Cytoplasmic	Periplasmic	Cytoplasmic	Cytoplasmic	Extracellular	0.981512	0.248095	1.05218	0.182489	2.53572	Cytoplasmic	ExpAA=0.10	First60=0.00	PredHel=0	Topology=o	--	N|0.002	--	--	1
D8DYF6	Chaperone protein DnaK OS=Prevotella bryantii B14 GN=dnaK PE=2 SV=1 - [D8DYF6_PREBR]	1009.04	33.33	23	23	Periplasmic	Cytoplasmic	Cytoplasmic	OuterMembrane	Cytoplasmic	0.493076	0.627223	1.12318	0.161672	2.59485	Cytoplasmic	ExpAA=0.01	First60=0.00	PredHel=0	Topology=o	--	N|0.000	--	--	1
A0A1H9JXP7	Elongation factor Tu OS=Prevotella bryantii B14 GN=SAMN05444375_11727 PE=4 SV=1 - [A0A1H9JXP7_PREBR]	1006.32	43.21	19	19	Cytoplasmic	Cytoplasmic	Cytoplasmic	Cytoplasmic	Cytoplasmic	0.0219311	0.00282608	0.034044	0.00607611	4.93512	Cytoplasmic	ExpAA=0.01	First60=0.00	PredHel=0	Topology=o	--	N|0.000	--	--	1
D8DWJ0	Pyruvate-flavodoxin oxidoreductase OS=Prevotella bryantii B14 GN=nifJ PE=3 SV=1 - [D8DWJ0_PREBR]	985.264	25.08	28	28	Periplasmic	OuterMembrane	Periplasmic	OuterMembrane	Periplasmic	0.445851	0.768696	2.44235	0.496641	0.846459	Periplasmic	ExpAA=0.61	First60=0.49	PredHel=0	Topology=o	--	N|0.000	--	4	0.954
D8DWJ3	Do/DeqQ family serine protease OS=Prevotella bryantii B14 GN=htrA PE=4 SV=1 - [D8DWJ3_PREBR]	959.653	41.06	23	23	Periplasmic	Periplasmic	Periplasmic	OuterMembrane	OuterMembrane	1.20128	1.52475	2.14532	0.0554042	0.0732475	Periplasmic	ExpAA=20.37	First60=20.34	PredHel=1	Topology=i5-27o	29-1	N|0.029	--	2	0.992
D8DVS6	Triosephosphate isomerase OS=Prevotella bryantii B14 GN=tpiA_2 PE=3 SV=1 - [D8DVS6_PREBR]	927.317	75.4	19	19	Cytoplasmic	Cytoplasmic	Cytoplasmic	Periplasmic	Cytoplasmic	0.136452	0.0408149	0.841193	0.129435	3.8521	Cytoplasmic	ExpAA=0.01	First60=0.00	PredHel=0	Topology=o	31-1	N|0.008	--	--	1
D8DWD3	Major outer membrane protein OmpA OS=Prevotella bryantii B14 GN=PBR_1963 PE=4 SV=1 - [D8DWD3_PREBR]	864.787	38.87	18	18	Periplasmic	OuterMembrane	Periplasmic	Periplasmic	Periplasmic	0.360717	1.62385	2.53328	0.0367511	0.445405	Periplasmic	ExpAA=0.15	First60=0.13	PredHel=0	Topology=o	21-1	Y|0.979	--	4	0.931
D8DUN8	Threonine--tRNA ligase OS=Prevotella bryantii B14 GN=thrS PE=3 SV=1 - [D8DUN8_PREBR]	814.099	34.1	23	23	Cytoplasmic	Cytoplasmic	Cytoplasmic	Cytoplasmic	Cytoplasmic	0.0167301	0.0393942	0.0900795	0.0189411	4.83486	Cytoplasmic	ExpAA=0.00	First60=0.00	PredHel=0	Topology=o	--	N|0.009	--	6	0.933
A0A1H9JZ01	Elongation factor G OS=Prevotella bryantii B14 GN=SAMN05444375_11740 PE=4 SV=1 - [A0A1H9JZ01_PREBR]	760.138	20.17	16	16	Cytoplasmic	Cytoplasmic	Cytoplasmic	Cytoplasmic	Cytoplasmic	0.0929835	0.181345	0.93569	0.0581698	3.73181	Cytoplasmic	ExpAA=0.05	First60=0.00	PredHel=0	Topology=o	--	N|0.000	--	--	1
D8DW44	ATP synthase subunit beta OS=Prevotella bryantii B14 GN=atpD PE=3 SV=1 - [D8DW44_PREBR]	714.131	29.13	14	14	Cytoplasmic	Cytoplasmic	Cytoplasmic	Cytoplasmic	Cytoplasmic	0.0621962	0.0940122	0.325277	0.125179	4.39334	Cytoplasmic	ExpAA=0.13	First60=0.00	PredHel=0	Topology=o	--	N|0.001	--	--	1
D8DY78	Phosphoglycerate kinase OS=Prevotella bryantii B14 GN=pgk PE=3 SV=1 - [D8DY78_PREBR]	687.699	45.56	19	19	Periplasmic	Periplasmic	Periplasmic	Cytoplasmic	Cytoplasmic	0.188245	0.0608879	2.29846	0.0324135	2.41999	Cytoplasmic	ExpAA=0.01	First60=0.00	PredHel=0	Topology=o	--	N|0.001	--	--	1
D8DWY7	Pyruvate, phosphate dikinase OS=Prevotella bryantii B14 GN=ppdK PE=3 SV=1 - [D8DWY7_PREBR]	652.967	18.43	21	21	Cytoplasmic	Cytoplasmic	Cytoplasmic	Cytoplasmic	Cytoplasmic	0.0899999	0.205545	0.566721	0.378158	3.75958	Cytoplasmic	ExpAA=0.02	First60=0.02	PredHel=0	Topology=o	--	N|0.000	--	--	0.999
D8DZV9	Trigger factor OS=Prevotella bryantii B14 GN=tig PE=4 SV=1 - [D8DZV9_PREBR]	650.333	34.37	17	17	Cytoplasmic	Cytoplasmic	Cytoplasmic	Cytoplasmic	Cytoplasmic	0.167093	0.549491	0.222449	0.0403779	4.02059	Cytoplasmic	ExpAA=0.00	First60=0.00	PredHel=0	Topology=o	--	N|0.000	--	2	0.945
A0A1H9L390	Uncharacterized protein OS=Prevotella bryantii B14 GN=SAMN05444375_12216 PE=4 SV=1 - [A0A1H9L390_PREBR]	633.559	31.91	16	16	Extracellular	Extracellular	OuterMembrane	Periplasmic	OuterMembrane	1.36265	2.24729	0.933437	0.179317	0.277299	OuterMembrane	ExpAA=0.00	First60=0.00	PredHel=0	Topology=o	21-1	N|0.021	--	--	1
D8DU71	Phosphate acetyltransferase OS=Prevotella bryantii B14 GN=pta PE=4 SV=1 - [D8DU71_PREBR]	629.468	36.21	11	11	Periplasmic	Periplasmic	Cytoplasmic	Cytoplasmic	Cytoplasmic	0.0428744	0.0231619	2.04096	0.190102	2.7029	Cytoplasmic	ExpAA=0.04	First60=0.00	PredHel=0	Topology=o	--	N|0.010	--	--	1
D8DTP5	Rubredoxin/rubrerythrin OS=Prevotella bryantii B14 GN=PBR_1296 PE=4 SV=1 - [D8DTP5_PREBR]	619.637	51.89	10	10	Periplasmic	Cytoplasmic	Cytoplasmic	Cytoplasmic	Cytoplasmic	0.244725	0.0949044	0.556495	0.15441	3.94947	Cytoplasmic	ExpAA=0.00	First60=0.00	PredHel=0	Topology=o	--	N|0.001	--	--	1
D8DXM5	Fumarate reductase, iron-sulfur protein OS=Prevotella bryantii B14 GN=frdB PE=4 SV=1 - [D8DXM5_PREBR]	619.213	51.19	13	13	Cytoplasmic	Cytoplasmic	Cytoplasmic	Cytoplasmic	Cytoplasmic	0.18067	0.214835	0.638881	0.0907554	3.87486	Cytoplasmic	ExpAA=0.06	First60=0.00	PredHel=0	Topology=o	--	N|0.001	--	--	1
D8DY01	Chemotaxis protein MotB OS=Prevotella bryantii B14 GN=PBR_0350 PE=4 SV=1 - [D8DY01_PREBR]	613.685	49.3	14	14	OuterMembrane	Periplasmic	OuterMembrane	Periplasmic	OuterMembrane	1.21157	2.01558	1.48496	0.106292	0.181594	OuterMembrane	ExpAA=0.07	First60=0.07	PredHel=0	Topology=o	24-1	N|0.072	--	--	1
D8DWR0	2-dehydro-3-deoxygluconokinase OS=Prevotella bryantii B14 GN=PBR_1316 PE=4 SV=1 - [D8DWR0_PREBR]	612.64	41.47	13	13	Cytoplasmic	Cytoplasmic	Cytoplasmic	OuterMembrane	Cytoplasmic	0.250051	0.555527	0.341961	0.0438256	3.80864	Cytoplasmic	ExpAA=0.00	First60=0.00	PredHel=0	Topology=o	--	N|0.005	--	--	1
A0A1H9JXW6	LSU ribosomal protein L10P OS=Prevotella bryantii B14 GN=SAMN05444375_11733 PE=4 SV=1 - [A0A1H9JXW6_PREBR]	598.674	61.05	10	10	Cytoplasmic	Cytoplasmic	Cytoplasmic	Cytoplasmic	Cytoplasmic	0.116897	0.140801	0.769648	0.0786776	3.89398	Cytoplasmic	ExpAA=0.01	First60=0.00	PredHel=0	Topology=o	--	N|0.003	--	--	1
D8E049	50S ribosomal protein L5 OS=Prevotella bryantii B14 GN=rplE PE=3 SV=1 - [D8E049_PREBR]	586.07	57.07	13	13	Cytoplasmic	Cytoplasmic	Cytoplasmic	Cytoplasmic	Periplasmic	0.204958	0.336607	1.50678	0.377268	2.57439	Cytoplasmic	ExpAA=0.00	First60=0.00	PredHel=0	Topology=o	--	N|0.002	--	--	1
D8DXY2	Outer membrane protein OS=Prevotella bryantii B14 GN=PBR_0331 PE=4 SV=1 - [D8DXY2_PREBR]	578.715	21.23	10	10	OuterMembrane	Extracellular	Extracellular	Extracellular	OuterMembrane	2.77644	2.1095	0.0676117	0.0120503	0.0343968	Extracellular	ExpAA=1.47	First60=1.43	PredHel=0	Topology=o	25-1	N|0.249	--	4	0.976
D8DSU1	Altronate oxidoreductase OS=Prevotella bryantii B14 GN=PBR_1060 PE=4 SV=1 - [D8DSU1_PREBR]	569.908	33.47	16	16	Cytoplasmic	Cytoplasmic	Cytoplasmic	Cytoplasmic	Cytoplasmic	0.0504374	0.0125228	0.295391	0.153681	4.48797	Cytoplasmic	ExpAA=0.11	First60=0.02	PredHel=0	Topology=o	--	N|0.002	--	--	1
Q59716	Exo-1,4-beta glucosidase OS=Prevotella bryantii GN=cdxA PE=3 SV=2 - [Q59716_PREBR]	565.371	20.64	16	16	Periplasmic	Periplasmic	Periplasmic	OuterMembrane	Periplasmic	0.3648	1.01166	3.08175	0.26367	0.278123	Periplasmic	ExpAA=4.54	First60=2.96	PredHel=0	Topology=o	22-1	N|0.000	--	--	1
D8E032	Fructose-1,6-bisphosphate aldolase, class II OS=Prevotella bryantii B14 GN=fba PE=3 SV=1 - [D8E032_PREBR]	564.862	37.39	14	14	Cytoplasmic	Cytoplasmic	Cytoplasmic	Cytoplasmic	Cytoplasmic	0.20388	0.0931712	0.874963	0.0317366	3.79625	Cytoplasmic	ExpAA=0.01	First60=0.01	PredHel=0	Topology=o	--	N|0.001	--	--	1
D8DXW1	Uncharacterized protein OS=Prevotella bryantii B14 GN=PBR_0146 PE=4 SV=1 - [D8DXW1_PREBR]	560.129	29.57	14	14	OuterMembrane	OuterMembrane	OuterMembrane	Extracellular	OuterMembrane	0.617568	4.34534	0.0324799	0.00308236	0.0015261	OuterMembrane	ExpAA=9.03	First60=9.00	PredHel=0	Topology=o	20-1	Y|0.868	--	14	0.925
D8DW79	Glucose-6-phosphate isomerase OS=Prevotella bryantii B14 GN=pgi PE=3 SV=1 - [D8DW79_PREBR]	554.701	29.87	13	13	Cytoplasmic	Cytoplasmic	Cytoplasmic	Cytoplasmic	Cytoplasmic	0.0309589	0.0319482	0.474969	0.0421286	4.41999	Cytoplasmic	ExpAA=3.07	First60=0.00	PredHel=0	Topology=o	--	N|0.000	--	--	0.994
D8E035	30S ribosomal protein S4 OS=Prevotella bryantii B14 GN=rpsD PE=3 SV=1 - [D8E035_PREBR]	525.011	46.53	12	12	Cytoplasmic	Cytoplasmic	Cytoplasmic	Cytoplasmic	Cytoplasmic	0.211815	0.313663	0.839925	0.362131	3.27247	Cytoplasmic	ExpAA=0.00	First60=0.00	PredHel=0	Topology=o	--	N|0.001	--	--	0.997
D8E042	50S ribosomal protein L15 OS=Prevotella bryantii B14 GN=rplO PE=3 SV=1 - [D8E042_PREBR]	516.805	65.54	12	12	Periplasmic	Cytoplasmic	Cytoplasmic	Cytoplasmic	Cytoplasmic	0.641891	0.31437	0.863943	0.275771	2.90402	Cytoplasmic	ExpAA=0.00	First60=0.00	PredHel=0	Topology=o	--	N|0.039	--	--	1
D8E044	30S ribosomal protein S5 OS=Prevotella bryantii B14 GN=rpsE PE=3 SV=1 - [D8E044_PREBR]	516.706	63.1	10	10	Cytoplasmic	Periplasmic	Cytoplasmic	Cytoplasmic	Cytoplasmic	0.584989	0.299814	1.36844	0.558838	2.18792	Cytoplasmic	ExpAA=10.88	First60=10.85	PredHel=0	Topology=o	--	N|0.006	--	--	1
D8DZB7	GGGtGRT protein OS=Prevotella bryantii B14 GN=PBR_2477 PE=4 SV=1 - [D8DZB7_PREBR]	507.619	38.46	16	16	Cytoplasmic	Cytoplasmic	Cytoplasmic	Cytoplasmic	Cytoplasmic	0.390749	0.183197	0.416963	0.267067	3.74202	Cytoplasmic	ExpAA=4.69	First60=0.00	PredHel=0	Topology=o	--	N|0.001	--	--	1
A0A1H9B1J6	Small subunit ribosomal protein S2 OS=Prevotella bryantii B14 GN=SAMN05444375_10356 PE=4 SV=1 - [A0A1H9B1J6_PREBR]	507.28	48.51	15	15	Cytoplasmic	Cytoplasmic	Cytoplasmic	Cytoplasmic	Cytoplasmic	0.0678837	0.0314351	1.07078	0.294486	3.53542	Cytoplasmic	ExpAA=0.00	First60=0.00	PredHel=0	Topology=o	--	N|0.002	--	--	1
D8DTJ5	HSP20 family protein OS=Prevotella bryantii B14 GN=hsp20 PE=3 SV=1 - [D8DTJ5_PREBR]	506.329	36.55	7	7	Cytoplasmic	Cytoplasmic	Periplasmic	Cytoplasmic	Extracellular	0.892566	0.338382	1.16991	0.252453	2.34669	Cytoplasmic	ExpAA=0.00	First60=0.00	PredHel=0	Topology=o	--	N|0.018	--	--	1
D8DUP2	Putative lipoprotein OS=Prevotella bryantii B14 GN=PBR_1365 PE=4 SV=1 - [D8DUP2_PREBR]	494.615	51.85	9	9	Periplasmic	Extracellular	Extracellular	Cytoplasmic	OuterMembrane	1.27014	1.26732	1.28642	0.16806	1.00807	Periplasmic	ExpAA=1.42	First60=1.39	PredHel=0	Topology=o	22-1	N|0.021	--	--	1
A0A1H9J8E6	F-type H+-transporting ATPase subunit alpha OS=Prevotella bryantii B14 GN=SAMN05444375_11541 PE=4 SV=1 - [A0A1H9J8E6_PREBR]	493.378	29.92	14	14	Cytoplasmic	Cytoplasmic	Cytoplasmic	Cytoplasmic	Cytoplasmic	0.0862873	0.217397	0.167489	0.486713	4.04211	Cytoplasmic	ExpAA=0.01	First60=0.00	PredHel=0	Topology=o	--	N|0.001	--	--	1
D8DSV8	Pyridoxal 5'-phosphate synthase subunit PdxS OS=Prevotella bryantii B14 GN=pdxS PE=3 SV=1 - [D8DSV8_PREBR]	488.519	31.03	11	11	Cytoplasmic	Cytoplasmic	Cytoplasmic	Cytoplasmic	Cytoplasmic	0.0131856	0.00773455	0.214998	0.366856	4.39723	Cytoplasmic	ExpAA=0.31	First60=0.00	PredHel=0	Topology=o	--	N|0.006	--	--	1
D8DW45	ATP-dependent 6-phosphofructokinase OS=Prevotella bryantii B14 GN=pfkA PE=3 SV=1 - [D8DW45_PREBR]	479.527	25.85	7	7	Cytoplasmic	Cytoplasmic	Cytoplasmic	Periplasmic	Cytoplasmic	0.233845	0.151148	0.709051	0.499431	3.40653	Cytoplasmic	ExpAA=0.05	First60=0.04	PredHel=0	Topology=o	25-1	N|0.005	--	--	1
D8DY14	TonB-dependent receptor, plug OS=Prevotella bryantii B14 GN=PBR_0363 PE=4 SV=1 - [D8DY14_PREBR]	477.002	15.77	15	15	Extracellular	OuterMembrane	OuterMembrane	OuterMembrane	OuterMembrane	1.80984	2.74211	0.0751294	0.303276	0.0696431	OuterMembrane	ExpAA=0.14	First60=0.12	PredHel=0	Topology=o	19-1	Y|0.831	--	24	0.884
D8DXM6	Succinate dehydrogenase OS=Prevotella bryantii B14 GN=PBR_0059 PE=4 SV=1 - [D8DXM6_PREBR]	475.146	22	15	15	Cytoplasmic	Cytoplasmic	Cytoplasmic	Periplasmic	Periplasmic	0.337434	0.344112	1.30912	0.185483	2.82385	Cytoplasmic	ExpAA=4.03	First60=3.87	PredHel=0	Topology=o	--	N|0.000	--	--	1
A0A1H9JYE1	Large subunit ribosomal protein L7/L12 OS=Prevotella bryantii B14 GN=SAMN05444375_11734 PE=4 SV=1 - [A0A1H9JYE1_PREBR]	472.632	70.16	9	9	Periplasmic	Cytoplasmic	Cytoplasmic	Cytoplasmic	Cytoplasmic	0.542856	0.25095	1.1854	0.470242	2.55055	Cytoplasmic	ExpAA=0.20	First60=0.20	PredHel=0	Topology=o	--	N|0.073	--	--	1
A0A1H9JY91	Large subunit ribosomal protein L1 OS=Prevotella bryantii B14 GN=SAMN05444375_11732 PE=4 SV=1 - [A0A1H9JY91_PREBR]	470.219	57.39	14	14	Periplasmic	Periplasmic	Cytoplasmic	Cytoplasmic	Cytoplasmic	0.148886	0.155861	1.86366	0.177173	2.65442	Cytoplasmic	ExpAA=0.03	First60=0.00	PredHel=0	Topology=o	--	N|0.006	--	--	1
D8E0G3	Enolase OS=Prevotella bryantii B14 GN=eno PE=3 SV=1 - [D8E0G3_PREBR]	465.846	28.28	10	11	Cytoplasmic	Cytoplasmic	Cytoplasmic	Cytoplasmic	Cytoplasmic	0.187602	0.034878	0.311944	0.0109824	4.45459	Cytoplasmic	ExpAA=1.08	First60=0.00	PredHel=0	Topology=o	--	N|0.001	--	--	1
D8E045	50S ribosomal protein L18 OS=Prevotella bryantii B14 GN=rplR PE=3 SV=1 - [D8E045_PREBR]	460.547	56.14	9	9	Cytoplasmic	Periplasmic	Cytoplasmic	Cytoplasmic	OuterMembrane	0.498721	1.11861	1.22852	0.259236	1.89491	Cytoplasmic	ExpAA=0.00	First60=0.00	PredHel=0	Topology=i	--	N|0.000	--	--	1
D8E046	50S ribosomal protein L6 OS=Prevotella bryantii B14 GN=rplF PE=3 SV=1 - [D8E046_PREBR]	454.116	43.16	10	10	OuterMembrane	Cytoplasmic	Cytoplasmic	Periplasmic	Cytoplasmic	0.255578	1.2547	1.52499	0.186645	1.77808	Cytoplasmic	ExpAA=0.00	First60=0.00	PredHel=0	Topology=o	--	N|0.002	--	--	1
D8E060	50S ribosomal protein L4 OS=Prevotella bryantii B14 GN=rplD PE=3 SV=1 - [D8E060_PREBR]	447.31	36.36	10	10	Periplasmic	Periplasmic	Cytoplasmic	Cytoplasmic	Periplasmic	0.41506	0.820915	1.44778	0.132342	2.18391	Cytoplasmic	ExpAA=0.00	First60=0.00	PredHel=0	Topology=o	--	N|0.083	--	--	1
D8DYC5	Electron transfer flavoprotein beta subunit OS=Prevotella bryantii B14 GN=etfB PE=4 SV=1 - [D8DYC5_PREBR]	446.576	40.14	8	9	Periplasmic	Cytoplasmic	Periplasmic	Periplasmic	Cytoplasmic	0.152039	0.12088	2.76728	0.0677838	1.89201	Periplasmic	ExpAA=0.08	First60=0.00	PredHel=0	Topology=o	--	N|0.004	--	--	0.924
D8DSW6	Periplasmic chaperone for outer membrane proteins Skp OS=Prevotella bryantii B14 GN=PBR_1047 PE=4 SV=1 - [D8DSW6_PREBR]	442.002	56.12	12	12	Periplasmic	Periplasmic	Periplasmic	Periplasmic	Periplasmic	0.549868	0.574017	3.32423	0.258535	0.29335	Periplasmic	ExpAA=0.36	First60=0.36	PredHel=0	Topology=o	1-37	N|0.013	--	--	1
D8DVS2	Membrane fusion protein, multidrug efflux system OS=Prevotella bryantii B14 GN=mtrC PE=3 SV=1 - [D8DVS2_PREBR]	435.18	35.09	12	12	Extracellular	Extracellular	OuterMembrane	OuterMembrane	Periplasmic	1.37341	2.12741	1.42588	0.0281173	0.0451819	OuterMembrane	ExpAA=1.52	First60=1.51	PredHel=0	Topology=o	28-1	N|0.003	--	--	1
D8E064	30S ribosomal protein S7 OS=Prevotella bryantii B14 GN=rpsG PE=3 SV=1 - [D8E064_PREBR]	426.098	58.86	10	10	Periplasmic	Periplasmic	Cytoplasmic	Cytoplasmic	Periplasmic	0.385394	0.137362	2.32342	0.271514	1.88231	Periplasmic	ExpAA=0.00	First60=0.00	PredHel=0	Topology=i	--	N|0.001	--	--	1
D8DW52	30S ribosomal protein S16 OS=Prevotella bryantii B14 GN=rpsP PE=3 SV=1 - [D8DW52_PREBR]	424.624	51.12	13	13	Periplasmic	Periplasmic	Cytoplasmic	Cytoplasmic	Cytoplasmic	0.550006	0.282924	1.6563	0.327889	2.18288	Cytoplasmic	ExpAA=0.00	First60=0.00	PredHel=0	Topology=o	--	N|0.010	--	--	1
D8DY17	IPT/TIG domain-containing protein OS=Prevotella bryantii B14 GN=PBR_0366 PE=4 SV=1 - [D8DY17_PREBR]	420.543	17.74	10	10	Extracellular	Extracellular	OuterMembrane	OuterMembrane	Extracellular	2.40912	1.95402	0.225573	0.189287	0.221997	Extracellular	ExpAA=5.00	First60=4.97	PredHel=0	Topology=o	25-1	N|0.001	--	2	0.996
D8DZY5	Elongation factor Ts OS=Prevotella bryantii B14 GN=tsf PE=3 SV=1 - [D8DZY5_PREBR]	397.12	21.69	6	6	Cytoplasmic	Cytoplasmic	Periplasmic	Cytoplasmic	Periplasmic	0.119073	0.0235249	1.7534	0.0345544	3.06944	Cytoplasmic	ExpAA=0.00	First60=0.00	PredHel=0	Topology=o	--	N|0.002	--	--	1
D8DU26	Ribosomal subunit interface protein OS=Prevotella bryantii B14 GN=raiA PE=4 SV=1 - [D8DU26_PREBR]	396.969	76.77	7	7	Periplasmic	Cytoplasmic	Cytoplasmic	Cytoplasmic	Cytoplasmic	0.406041	0.282338	0.96875	0.259607	3.08326	Cytoplasmic	ExpAA=0.00	First60=0.00	PredHel=0	Topology=o	--	N|0.000	--	--	1
D8DYU9	Hemin-binding protein OS=Prevotella bryantii B14 GN=PBR_2594 PE=4 SV=1 - [D8DYU9_PREBR]	396.194	29.34	15	15	Cytoplasmic	Cytoplasmic	Cytoplasmic	Cytoplasmic	Cytoplasmic	0.0308596	0.174068	0.124348	0.0190313	4.65169	Cytoplasmic	ExpAA=0.00	First60=0.00	PredHel=0	Topology=o	--	N|0.000	--	--	1
D8DTE5	30S ribosomal protein S9 OS=Prevotella bryantii B14 GN=rpsI PE=3 SV=1 - [D8DTE5_PREBR]	389.493	60.94	10	10	Periplasmic	Cytoplasmic	Cytoplasmic	Periplasmic	Periplasmic	0.414085	0.253123	1.73572	0.524931	2.07214	Cytoplasmic	ExpAA=0.01	First60=0.00	PredHel=0	Topology=o	--	N|0.003	--	--	1
A0A1H9EWQ5	Transketolase OS=Prevotella bryantii B14 GN=SAMN05444375_107121 PE=4 SV=1 - [A0A1H9EWQ5_PREBR]	389.061	27.79	15	15	Periplasmic	Periplasmic	Periplasmic	Cytoplasmic	Periplasmic	0.409518	0.157161	3.03275	0.240986	1.15959	Periplasmic	ExpAA=11.41	First60=0.03	PredHel=0	Topology=o	--	N|0.000	--	--	1
D8E034	DNA-directed RNA polymerase subunit alpha OS=Prevotella bryantii B14 GN=rpoA PE=3 SV=1 - [D8E034_PREBR]	388.397	26.36	9	9	Cytoplasmic	Cytoplasmic	Cytoplasmic	Periplasmic	Cytoplasmic	0.110101	0.343088	0.969482	0.0297281	3.5476	Cytoplasmic	ExpAA=0.00	First60=0.00	PredHel=0	Topology=o	--	N|0.000	--	--	1
D8DXH1	Putative RagA protein (Fragment) OS=Prevotella bryantii B14 GN=PBR_0001 PE=4 SV=1 - [D8DXH1_PREBR]	387.976	11.45	8	9	OuterMembrane	OuterMembrane	OuterMembrane	OuterMembrane	OuterMembrane	0.542413	4.23333	0.0788298	0.103188	0.0422408	OuterMembrane	ExpAA=0.16	First60=0.14	PredHel=0	Topology=o	26-1	Y|0.972	--	26	0.894
A0A1H9DD30	Outer membrane protein OmpA OS=Prevotella bryantii B14 GN=SAMN05444375_105173 PE=4 SV=1 - [A0A1H9DD30_PREBR]	386.416	38.46	14	14	Extracellular	OuterMembrane	OuterMembrane	OuterMembrane	OuterMembrane	0.899647	3.49681	0.571684	0.0077043	0.0241569	OuterMembrane	ExpAA=0.01	First60=0.00	PredHel=0	Topology=o	16-1	Y|1.000	The Porphyromonas Major Outer Membrane (MOMP/OmpA) Family	10	0.947
O06839	Putative uncharacterized protein OS=Prevotella bryantii PE=4 SV=1 - [O06839_PREBR]	385.074	17.65	7	7	OuterMembrane	Extracellular	OuterMembrane	Extracellular	Extracellular	2.39388	2.30402	0.2198	0.00662866	0.075674	Extracellular	ExpAA=0.01	First60=0.00	PredHel=0	Topology=o	--	N|0.004	--	--	1
D8DWI0	Uronate isomerase OS=Prevotella bryantii B14 GN=uxaC PE=3 SV=1 - [D8DWI0_PREBR]	383.41	21.2	10	10	Cytoplasmic	Cytoplasmic	Cytoplasmic	Cytoplasmic	Cytoplasmic	0.307151	0.161095	0.348651	0.0190619	4.16404	Cytoplasmic	ExpAA=0.05	First60=0.00	PredHel=0	Topology=o	--	N|0.000	--	--	1
D8DU70	Acetate kinase OS=Prevotella bryantii B14 GN=ackA PE=3 SV=1 - [D8DU70_PREBR]	375.767	22.75	8	8	Cytoplasmic	Cytoplasmic	Cytoplasmic	Cytoplasmic	Cytoplasmic	0.139514	0.154135	0.336658	0.0741452	4.29555	Cytoplasmic	ExpAA=7.08	First60=0.00	PredHel=0	Topology=o	--	N|0.001	--	--	1
D8E067	DNA-directed RNA polymerase subunit beta' OS=Prevotella bryantii B14 GN=rpoC PE=3 SV=1 - [D8E067_PREBR]	373.593	8.73	10	10	Cytoplasmic	Extracellular	Cytoplasmic	InnerMembrane	Cytoplasmic	0.490541	0.648257	0.122273	0.602822	3.13611	Cytoplasmic	ExpAA=0.26	First60=0.00	PredHel=0	Topology=o	--	N|0.000	--	--	1
D8DWG0	Uncharacterized conserved protein, DUF1015 family OS=Prevotella bryantii B14 GN=PBR_1993 PE=4 SV=1 - [D8DWG0_PREBR]	365.062	26.27	9	9	Cytoplasmic	Cytoplasmic	Cytoplasmic	Cytoplasmic	Cytoplasmic	0.020399	0.111131	0.56983	0.0288204	4.26982	Cytoplasmic	ExpAA=0.01	First60=0.00	PredHel=0	Topology=o	--	N|0.001	--	--	1
D8DWB4	Immunogenic 23 kDa lipoprotein PG3 OS=Prevotella bryantii B14 GN=PBR_1942 PE=3 SV=1 - [D8DWB4_PREBR]	364.822	27.51	6	6	Extracellular	Extracellular	Periplasmic	Extracellular	Extracellular	2.37967	0.969487	1.22684	0.0717231	0.352279	Extracellular	ExpAA=45.16	First60=32.43	PredHel=2	Topology=i21-43o53-75i	1-34	N|0.091	--	--	1
D8DWG1	D-3-phosphoglycerate dehydrogenase OS=Prevotella bryantii B14 GN=PBR_1994 PE=3 SV=1 - [D8DWG1_PREBR]	363.109	42.62	11	11	Cytoplasmic	Periplasmic	Cytoplasmic	Cytoplasmic	Cytoplasmic	0.0653982	0.0734822	1.29822	0.0759988	3.48691	Cytoplasmic	ExpAA=0.11	First60=0.00	PredHel=0	Topology=o	--	N|0.008	--	--	1
A0A1H9JYJ0	DNA-directed RNA polymerase subunit beta OS=Prevotella bryantii B14 GN=SAMN05444375_11735 PE=4 SV=1 - [A0A1H9JYJ0_PREBR]	358.26	10.94	12	12	Cytoplasmic	OuterMembrane	Cytoplasmic	OuterMembrane	Cytoplasmic	0.40598	0.70364	0.138878	0.556285	3.19522	Cytoplasmic	ExpAA=0.11	First60=0.01	PredHel=0	Topology=o	--	N|0.000	--	--	1
D8E058	50S ribosomal protein L2 OS=Prevotella bryantii B14 GN=rplB PE=3 SV=1 - [D8E058_PREBR]	355.416	41.61	12	12	Periplasmic	Periplasmic	Cytoplasmic	Cytoplasmic	Extracellular	1.15908	0.611255	1.80558	0.41246	1.01163	Periplasmic	ExpAA=0.01	First60=0.00	PredHel=0	Topology=o	--	N|0.001	--	--	1
D8DSY3	L-fucose isomerase OS=Prevotella bryantii B14 GN=PBR_0769 PE=4 SV=1 - [D8DSY3_PREBR]	354.559	20.65	9	9	Cytoplasmic	Cytoplasmic	Cytoplasmic	OuterMembrane	Cytoplasmic	0.1276	0.526776	0.332736	0.110967	3.90192	Cytoplasmic	ExpAA=0.07	First60=0.00	PredHel=0	Topology=o	--	N|0.000	--	--	0.986
D8DUB1	2,3-bisphosphoglycerate-independent phosphoglycerate mutase OS=Prevotella bryantii B14 GN=gpmI PE=3 SV=1 - [D8DUB1_PREBR]	352.338	20.95	12	12	Cytoplasmic	Periplasmic	Periplasmic	Cytoplasmic	Cytoplasmic	0.0814503	0.0268286	1.98939	0.0182324	2.8841	Cytoplasmic	ExpAA=0.02	First60=0.01	PredHel=0	Topology=o	20-1	N|0.001	--	--	1
D8DT83	Nucleotidyl transferase OS=Prevotella bryantii B14 GN=PBR_2836 PE=4 SV=1 - [D8DT83_PREBR]	350.307	39.14	11	11	Cytoplasmic	Cytoplasmic	Periplasmic	Periplasmic	Periplasmic	0.326381	0.184521	2.08887	0.0329043	2.36733	Cytoplasmic	ExpAA=0.03	First60=0.03	PredHel=0	Topology=o	17-1	N|0.006	--	2	0.894
A0A1H9DGH7	Phosphoglucomutase OS=Prevotella bryantii B14 GN=SAMN05444375_105187 PE=4 SV=1 - [A0A1H9DGH7_PREBR]	348.999	25.26	13	13	Cytoplasmic	Cytoplasmic	Cytoplasmic	OuterMembrane	Cytoplasmic	0.138513	0.374435	1.13697	0.0342241	3.31586	Cytoplasmic	ExpAA=0.91	First60=0.00	PredHel=0	Topology=o	--	N|0.000	--	--	1
D8DYP0	DNA-binding response regulator RprY OS=Prevotella bryantii B14 GN=rprY PE=4 SV=1 - [D8DYP0_PREBR]	343.176	52.59	13	13	Cytoplasmic	Cytoplasmic	Cytoplasmic	Cytoplasmic	Cytoplasmic	0.0731726	0.0374978	0.150921	0.0989565	4.63945	Cytoplasmic	ExpAA=0.00	First60=0.00	PredHel=0	Topology=o	--	N|0.001	--	--	1
D8DZW9	Peptidyl-prolyl cis-trans isomerase D OS=Prevotella bryantii B14 GN=PBR_0176 PE=4 SV=1 - [D8DZW9_PREBR]	342.643	16.25	11	11	Periplasmic	OuterMembrane	Periplasmic	Cytoplasmic	Periplasmic	0.405652	0.900646	2.99372	0.299713	0.40027	Periplasmic	ExpAA=18.33	First60=18.28	PredHel=1	Topology=i12-31o	27-1	N|0.000	--	--	0.974
D8E055	30S ribosomal protein S3 OS=Prevotella bryantii B14 GN=rpsC PE=3 SV=1 - [D8E055_PREBR]	341.538	42.74	10	10	Cytoplasmic	Cytoplasmic	Cytoplasmic	Periplasmic	Cytoplasmic	0.4794	0.363391	1.00299	0.633288	2.52093	Cytoplasmic	ExpAA=0.03	First60=0.01	PredHel=0	Topology=o	--	N|0.003	--	--	1
D8DU30	Malate dehydrogenase OS=Prevotella bryantii B14 GN=mdh PE=3 SV=1 - [D8DU30_PREBR]	341.282	28.18	9	9	Cytoplasmic	Periplasmic	Periplasmic	Periplasmic	Cytoplasmic	0.295905	0.163683	2.76419	0.157858	1.61837	Periplasmic	ExpAA=6.42	First60=6.28	PredHel=0	Topology=o	--	N|0.001	--	--	1
D8E017	TPR domain protein OS=Prevotella bryantii B14 GN=PBR_1107 PE=4 SV=1 - [D8E017_PREBR]	335.754	17.81	7	7	Periplasmic	Periplasmic	Periplasmic	Cytoplasmic	Periplasmic	0.371506	0.49448	3.52779	0.0719446	0.534283	Periplasmic	ExpAA=0.00	First60=0.00	PredHel=0	Topology=o	15-1	N|0.007	--	2	0.955
A0A1H9C5Q4	Polyribonucleotide nucleotidyltransferase OS=Prevotella bryantii B14 GN=SAMN05444375_10491 PE=4 SV=1 - [A0A1H9C5Q4_PREBR]	333.781	19.52	13	14	Cytoplasmic	Cytoplasmic	Cytoplasmic	Cytoplasmic	Cytoplasmic	0.0573885	0.183729	0.326148	0.113	4.31973	Cytoplasmic	ExpAA=0.13	First60=0.12	PredHel=0	Topology=o	--	N|0.000	--	--	1
D8E056	50S ribosomal protein L22 OS=Prevotella bryantii B14 GN=rplV PE=3 SV=1 - [D8E056_PREBR]	331.964	55.22	11	11	Periplasmic	Cytoplasmic	Periplasmic	Cytoplasmic	Periplasmic	0.333634	0.264708	1.77821	0.345208	2.27824	Cytoplasmic	ExpAA=0.00	First60=0.00	PredHel=0	Topology=o	--	N|0.001	--	--	1
D8DVM8	Chaperone protein ClpB OS=Prevotella bryantii B14 GN=clpB PE=3 SV=1 - [D8DVM8_PREBR]	326.832	11.6	9	9	Cytoplasmic	Cytoplasmic	Cytoplasmic	Cytoplasmic	Cytoplasmic	0.17809	0.294372	0.206886	0.559119	3.76153	Cytoplasmic	ExpAA=0.01	First60=0.00	PredHel=0	Topology=o	--	N|0.000	--	--	1
D8E061	50S ribosomal protein L3 OS=Prevotella bryantii B14 GN=rplC PE=3 SV=1 - [D8E061_PREBR]	315.932	50.98	10	10	Cytoplasmic	Cytoplasmic	Periplasmic	Periplasmic	Periplasmic	0.60139	0.298739	2.43257	0.166133	1.50117	Periplasmic	ExpAA=0.01	First60=0.00	PredHel=0	Topology=o	26-1	N|0.036	--	2	0.976
D8DZT4	Peptidyl-prolyl cis-trans isomerase OS=Prevotella bryantii B14 GN=PBR_0549 PE=3 SV=1 - [D8DZT4_PREBR]	314.549	21.23	9	9	Periplasmic	Extracellular	Periplasmic	OuterMembrane	Periplasmic	1.00444	0.537061	3.28687	0.0503167	0.121313	Periplasmic	ExpAA=5.92	First60=5.87	PredHel=0	Topology=o	27-1	N|0.010	--	--	1
D8DY57	Glutamate dehydrogenase OS=Prevotella bryantii B14 GN=PBR_2093 PE=3 SV=1 - [D8DY57_PREBR]	312.097	24.1	9	9	Cytoplasmic	Periplasmic	Cytoplasmic	Cytoplasmic	Cytoplasmic	0.582794	0.366125	1.09212	0.0349311	2.92403	Cytoplasmic	ExpAA=0.00	First60=0.00	PredHel=0	Topology=o	--	N|0.003	--	--	1
D8DYZ4	Outer membrane efflux protein OS=Prevotella bryantii B14 GN=PBR_0522 PE=4 SV=1 - [D8DYZ4_PREBR]	310.752	16.78	6	6	OuterMembrane	OuterMembrane	OuterMembrane	Extracellular	OuterMembrane	1.24471	3.40286	0.116363	0.194304	0.0417586	OuterMembrane	ExpAA=0.45	First60=0.44	PredHel=0	Topology=o	23-1	Y|1.000	The Outer Membrane Factor (OMF) Family	2	0.942
D8DWA1	Uncharacterized protein OS=Prevotella bryantii B14 GN=PBR_1929 PE=4 SV=1 - [D8DWA1_PREBR]	305.948	25.15	13	13	Cytoplasmic	Cytoplasmic	Cytoplasmic	Cytoplasmic	Cytoplasmic	0.487814	0.298249	0.695957	0.0420076	3.47597	Cytoplasmic	ExpAA=0.00	First60=0.00	PredHel=0	Topology=o	--	N|0.001	--	--	1
D8DVT8	Thioredoxin OS=Prevotella bryantii B14 GN=trx PE=3 SV=1 - [D8DVT8_PREBR]	302.192	58.65	5	5	Cytoplasmic	Cytoplasmic	Cytoplasmic	Cytoplasmic	Cytoplasmic	0.167474	0.0501421	0.360318	0.13949	4.28258	Cytoplasmic	ExpAA=0.02	First60=0.02	PredHel=0	Topology=o	--	N|0.000	--	--	1
D8DY05	Sialate O-acetylesterase OS=Prevotella bryantii B14 GN=PBR_0354 PE=4 SV=1 - [D8DY05_PREBR]	301.623	13.61	6	6	Extracellular	OuterMembrane	Extracellular	Periplasmic	Periplasmic	1.62833	0.967869	1.86954	0.0882452	0.446016	Periplasmic	ExpAA=0.15	First60=0.15	PredHel=0	Topology=o	20-1	N|0.001	--	2	0.922
D8DUR7	Putative oxaloacetate decarboxylase OS=Prevotella bryantii B14 GN=PBR_1818 PE=4 SV=1 - [D8DUR7_PREBR]	297.587	18.75	10	10	Cytoplasmic	Cytoplasmic	Periplasmic	Cytoplasmic	Cytoplasmic	0.0161438	0.0423871	1.22535	0.153589	3.56253	Cytoplasmic	ExpAA=0.27	First60=0.00	PredHel=0	Topology=o	--	N|0.000	--	2	0.991
D8DZZ6	Phosphoribosylaminoimidazolecarboxamide formyltransferase / IMP cyclohydrolase OS=Prevotella bryantii B14 GN=purH_1 PE=4 SV=1 - [D8DZZ6_PREBR]	294.7	34.01	8	8	Cytoplasmic	Cytoplasmic	Cytoplasmic	Cytoplasmic	Cytoplasmic	0.0201986	0.0203288	0.0472685	0.0851832	4.82702	Cytoplasmic	ExpAA=0.02	First60=0.00	PredHel=0	Topology=o	--	N|0.001	--	--	1
A0A1H9JYZ2	LSU ribosomal protein L11P OS=Prevotella bryantii B14 GN=SAMN05444375_11731 PE=4 SV=1 - [A0A1H9JYZ2_PREBR]	293.211	54.11	9	9	Periplasmic	Periplasmic	Periplasmic	Periplasmic	Periplasmic	0.0886743	0.0651261	4.24403	0.124946	0.477226	Periplasmic	ExpAA=0.01	First60=0.00	PredHel=0	Topology=o	18-1	N|0.010	--	--	1
D8DXI0	Transcription termination/antitermination protein NusA OS=Prevotella bryantii B14 GN=nusA PE=3 SV=1 - [D8DXI0_PREBR]	292.35	25.48	10	10	Cytoplasmic	Cytoplasmic	Cytoplasmic	Cytoplasmic	Cytoplasmic	0.0429137	0.187032	0.067784	0.0748586	4.62741	Cytoplasmic	ExpAA=0.00	First60=0.00	PredHel=0	Topology=o	--	N|0.002	--	--	1
A0A1H8YRQ4	IMP dehydrogenase OS=Prevotella bryantii B14 GN=SAMN05444375_10117 PE=4 SV=1 - [A0A1H8YRQ4_PREBR]	290.708	18.62	7	7	Cytoplasmic	Cytoplasmic	Cytoplasmic	Periplasmic	Cytoplasmic	0.0603898	0.167608	0.715983	0.233774	3.82225	Cytoplasmic	ExpAA=0.26	First60=0.17	PredHel=0	Topology=o	--	N|0.001	--	--	1
D8DZH7	Aspartate-semialdehyde dehydrogenase OS=Prevotella bryantii B14 GN=asd PE=3 SV=1 - [D8DZH7_PREBR]	289.385	13.65	4	4	Cytoplasmic	Cytoplasmic	Periplasmic	Cytoplasmic	Cytoplasmic	0.177447	0.119318	0.961784	0.108866	3.63259	Cytoplasmic	ExpAA=0.04	First60=0.01	PredHel=0	Topology=o	--	N|0.001	--	--	1
D8DXY1	Outer membrane protein OS=Prevotella bryantii B14 GN=PBR_0330 PE=4 SV=1 - [D8DXY1_PREBR]	289.201	18.16	6	6	Extracellular	Extracellular	Extracellular	Extracellular	Extracellular	4.76293	0.169627	0.06252	0.00294522	0.00197457	Extracellular	ExpAA=0.07	First60=0.04	PredHel=0	Topology=o	19-1	N|0.010	--	--	1
D8DXQ1	3-oxoacyl-[acyl-carrier-protein] synthase 2 OS=Prevotella bryantii B14 GN=fabF PE=3 SV=1 - [D8DXQ1_PREBR]	288.513	15.95	7	7	Cytoplasmic	Cytoplasmic	Cytoplasmic	OuterMembrane	Periplasmic	0.422745	0.67888	1.18341	0.0312881	2.68368	Cytoplasmic	ExpAA=0.14	First60=0.00	PredHel=0	Topology=o	--	N|0.003	--	--	0.996
A0A1H9BHA9	DNA-binding protein HU-beta OS=Prevotella bryantii B14 GN=SAMN05444375_103191 PE=4 SV=1 - [A0A1H9BHA9_PREBR]	287.179	56.04	8	8	Periplasmic	Periplasmic	Cytoplasmic	Cytoplasmic	Periplasmic	0.605659	0.310334	1.75987	0.215979	2.10816	Cytoplasmic	ExpAA=0.00	First60=0.00	PredHel=0	Topology=o	--	N|0.000	--	--	1
D8DYC6	Electron transfer flavoprotein alpha subunit apoprotein OS=Prevotella bryantii B14 GN=etfA PE=4 SV=1 - [D8DYC6_PREBR]	283.647	30.88	8	8	Cytoplasmic	Cytoplasmic	Cytoplasmic	Cytoplasmic	Cytoplasmic	0.0424334	0.0400236	0.347253	0.063135	4.50715	Cytoplasmic	ExpAA=0.02	First60=0.01	PredHel=0	Topology=o	--	N|0.001	--	--	1
D8E050	50S ribosomal protein L24 OS=Prevotella bryantii B14 GN=rplX PE=3 SV=1 - [D8E050_PREBR]	278.21	53.33	6	6	Cytoplasmic	Cytoplasmic	Cytoplasmic	Cytoplasmic	Cytoplasmic	0.604931	0.273378	1.4521	0.297639	2.37195	Cytoplasmic	ExpAA=0.00	First60=0.00	PredHel=0	Topology=o	--	N|0.000	--	--	1
D8DZ16	Adenylosuccinate synthetase OS=Prevotella bryantii B14 GN=purA PE=3 SV=1 - [D8DZ16_PREBR]	276.028	20	8	8	Cytoplasmic	Cytoplasmic	Cytoplasmic	Periplasmic	Cytoplasmic	0.170572	0.3301	0.486032	0.0176652	3.99563	Cytoplasmic	ExpAA=0.08	First60=0.00	PredHel=0	Topology=o	--	N|0.009	--	--	1
A0A1H9J4B5	Ribose-phosphate pyrophosphokinase OS=Prevotella bryantii B14 GN=SAMN05444375_1156 PE=4 SV=1 - [A0A1H9J4B5_PREBR]	275.103	38.02	9	9	OuterMembrane	Cytoplasmic	OuterMembrane	Cytoplasmic	Cytoplasmic	0.180543	0.970513	0.754551	0.5909	2.50349	Cytoplasmic	ExpAA=0.06	First60=0.00	PredHel=0	Topology=o	--	N|0.005	--	--	1
D8DWC1	Na(+)-translocating NADH-quinone reductase subunit A OS=Prevotella bryantii B14 GN=nqrA PE=3 SV=1 - [D8DWC1_PREBR]	275.001	17.37	7	7	Cytoplasmic	Cytoplasmic	Cytoplasmic	Cytoplasmic	Cytoplasmic	0.0530871	0.172426	0.451706	0.113362	4.20942	Cytoplasmic	ExpAA=0.03	First60=0.00	PredHel=0	Topology=o	--	N|0.006	--	2	0.974
D8DV05	Starch-binding associating with outer membrane OS=Prevotella bryantii B14 GN=PBR_0284 PE=4 SV=1 - [D8DV05_PREBR]	270.784	19.78	10	10	OuterMembrane	OuterMembrane	OuterMembrane	Extracellular	OuterMembrane	1.04042	2.91951	0.385685	0.0778989	0.576491	OuterMembrane	ExpAA=6.98	First60=6.95	PredHel=0	Topology=o	--	N|0.001	--	--	1
D8DXQ0	Acyl carrier protein OS=Prevotella bryantii B14 GN=acpP PE=3 SV=1 - [D8DXQ0_PREBR]	267.175	56.41	4	4	Cytoplasmic	Cytoplasmic	Cytoplasmic	Cytoplasmic	Cytoplasmic	0.633647	0.179987	0.529733	0.278109	3.37852	Cytoplasmic	ExpAA=0.00	First60=0.00	PredHel=0	Topology=o	--	N|0.000	--	--	1
A0A1H9LFB0	IPT/TIG domain-containing protein OS=Prevotella bryantii B14 GN=SAMN05444375_1263 PE=4 SV=1 - [A0A1H9LFB0_PREBR]	266.162	11.78	4	4	Extracellular	Extracellular	Extracellular	Extracellular	Extracellular	4.33298	0.436831	0.193626	0.0198062	0.0167555	Extracellular	ExpAA=0.01	First60=0.00	PredHel=0	Topology=o	24-1	N|0.041	--	6	0.964
D8DZ11	Putative tetratricopeptide repeat domain protein OS=Prevotella bryantii B14 GN=PBR_1916 PE=4 SV=1 - [D8DZ11_PREBR]	264.786	17.87	7	7	Periplasmic	Periplasmic	Periplasmic	Cytoplasmic	Periplasmic	0.344765	0.216115	3.81404	0.0424976	0.582578	Periplasmic	ExpAA=0.00	First60=0.00	PredHel=0	Topology=o	20-1	N|0.161	--	4	0.937
D8E047	30S ribosomal protein S8 OS=Prevotella bryantii B14 GN=rpsH PE=3 SV=1 - [D8E047_PREBR]	261.496	52.67	7	7	Cytoplasmic	Cytoplasmic	Cytoplasmic	Cytoplasmic	Periplasmic	0.177625	0.145392	1.23656	0.426732	3.01369	Cytoplasmic	ExpAA=0.36	First60=0.00	PredHel=0	Topology=o	--	N|0.003	--	--	1
A0A1H9J3G8	Starch phosphorylase OS=Prevotella bryantii B14 GN=SAMN05444375_1155 PE=4 SV=1 - [A0A1H9J3G8_PREBR]	261.297	13.72	10	11	Cytoplasmic	OuterMembrane	Cytoplasmic	Periplasmic	Cytoplasmic	0.38071	0.614922	0.737088	0.172751	3.09453	Cytoplasmic	ExpAA=0.07	First60=0.00	PredHel=0	Topology=o	--	N|0.000	--	2	0.976
D8DXN3	Deoxyribose-phosphate aldolase OS=Prevotella bryantii B14 GN=deoC PE=4 SV=1 - [D8DXN3_PREBR]	259.206	22.12	6	6	Cytoplasmic	Cytoplasmic	Cytoplasmic	Cytoplasmic	Cytoplasmic	0.283639	0.296632	0.242804	0.017014	4.15991	Cytoplasmic	ExpAA=0.01	First60=0.00	PredHel=0	Topology=o	--	N|0.002	--	--	1
D8DZR1	Imelysin OS=Prevotella bryantii B14 GN=PBR_0668 PE=4 SV=1 - [D8DZR1_PREBR]	258.201	19.82	6	6	Extracellular	OuterMembrane	Extracellular	Extracellular	OuterMembrane	3.56741	1.36393	0.0456503	0.0152745	0.00773843	Extracellular	ExpAA=3.28	First60=2.63	PredHel=0	Topology=o	26-1	N|0.015	--	--	1
A0A1H8YRF9	23S rRNA pseudouridine2605 synthase OS=Prevotella bryantii B14 GN=SAMN05444375_10125 PE=4 SV=1 - [A0A1H8YRF9_PREBR]	251.426	21.46	11	11	OuterMembrane	OuterMembrane	Cytoplasmic	OuterMembrane	OuterMembrane	0.800491	2.64181	0.530145	0.488464	0.539091	OuterMembrane	ExpAA=0.00	First60=0.00	PredHel=0	Topology=o	--	N|0.023	--	2	0.965
A0A1H9J688	Uncharacterized protein OS=Prevotella bryantii B14 GN=SAMN05444375_11524 PE=4 SV=1 - [A0A1H9J688_PREBR]	251.333	34.6	6	6	Extracellular	OuterMembrane	Extracellular	Extracellular	Extracellular	2.48773	1.57739	0.690366	0.1604	0.0841164	Extracellular	ExpAA=6.70	First60=6.57	PredHel=0	Topology=o	21-1	N|0.005	--	--	1
D8E022	50S ribosomal protein L19 OS=Prevotella bryantii B14 GN=rplS PE=3 SV=1 - [D8E022_PREBR]	251.105	48.33	7	7	Cytoplasmic	Cytoplasmic	Cytoplasmic	Cytoplasmic	Cytoplasmic	0.412426	0.275131	1.04641	0.323907	2.94213	Cytoplasmic	ExpAA=0.00	First60=0.00	PredHel=0	Topology=o	--	N|0.004	--	--	1
D8DV87	Flavodoxin-like fold OS=Prevotella bryantii B14 GN=PBR_1703 PE=4 SV=1 - [D8DV87_PREBR]	250.826	21.94	7	7	Cytoplasmic	Cytoplasmic	Cytoplasmic	Cytoplasmic	Cytoplasmic	0.0363411	0.00951864	0.0874961	0.416972	4.44967	Cytoplasmic	ExpAA=0.10	First60=0.00	PredHel=0	Topology=o	--	N|0.000	--	4	0.907
D8DZ85	Rubrerythrin OS=Prevotella bryantii B14 GN=PBR_1196 PE=4 SV=1 - [D8DZ85_PREBR]	250.232	37.78	7	7	Cytoplasmic	Cytoplasmic	Cytoplasmic	Cytoplasmic	Cytoplasmic	0.330282	0.133449	0.698143	0.159861	3.67827	Cytoplasmic	ExpAA=0.00	First60=0.00	PredHel=0	Topology=o	--	N|0.001	--	--	1
D8DUB6	Putative SusD/RagB family protein (Fragment) OS=Prevotella bryantii B14 GN=PBR_2392 PE=4 SV=1 - [D8DUB6_PREBR]	247.604	19.14	10	10	OuterMembrane	OuterMembrane	OuterMembrane	Extracellular	Extracellular	2.60813	2.22121	0.101877	0.0393486	0.0294373	Extracellular	ExpAA=0.07	First60=0.00	PredHel=0	Topology=o	--	N|0.103	--	4	0.987
D8DWU5	Phosphoribosylaminoimidazole-succinocarboxamide synthase OS=Prevotella bryantii B14 GN=purC PE=3 SV=1 - [D8DWU5_PREBR]	247.45	28.48	9	9	Cytoplasmic	Cytoplasmic	Cytoplasmic	Cytoplasmic	Cytoplasmic	0.0290092	0.0351749	0.130101	0.0650938	4.74062	Cytoplasmic	ExpAA=0.00	First60=0.00	PredHel=0	Topology=o	--	N|0.001	--	--	1
A0A1H9EIQ1	NifU homolog involved in Fe-S cluster formation OS=Prevotella bryantii B14 GN=SAMN05444375_10737 PE=4 SV=1 - [A0A1H9EIQ1_PREBR]	242.712	35.19	8	8	Cytoplasmic	Cytoplasmic	Cytoplasmic	Cytoplasmic	Cytoplasmic	0.638766	0.212789	0.701571	0.0828834	3.36399	Cytoplasmic	ExpAA=0.01	First60=0.00	PredHel=0	Topology=o	--	N|0.001	--	--	0.922
A0A1H8YUT2	Acyl-CoA dehydrogenase OS=Prevotella bryantii B14 GN=SAMN05444375_101125 PE=4 SV=1 - [A0A1H8YUT2_PREBR]	240.358	17.25	10	10	Cytoplasmic	Cytoplasmic	Cytoplasmic	Cytoplasmic	Cytoplasmic	0.030993	0.0973932	0.0710169	0.0246273	4.77597	Cytoplasmic	ExpAA=0.06	First60=0.00	PredHel=0	Topology=o	--	N|0.000	--	--	1
D8DYQ9	Galactokinase OS=Prevotella bryantii B14 GN=galK PE=3 SV=1 - [D8DYQ9_PREBR]	239.755	20.73	11	11	Cytoplasmic	Cytoplasmic	Cytoplasmic	Cytoplasmic	Cytoplasmic	0.213443	0.0788291	0.285077	0.0494871	4.37316	Cytoplasmic	ExpAA=0.05	First60=0.00	PredHel=0	Topology=o	--	N|0.001	--	--	0.97
D8DYR1	Aldose 1-epimerase OS=Prevotella bryantii B14 GN=PBR_2556 PE=3 SV=1 - [D8DYR1_PREBR]	233.441	17.96	7	7	Extracellular	Extracellular	Extracellular	OuterMembrane	Extracellular	2.61181	1.24937	0.508172	0.0337912	0.59686	Extracellular	ExpAA=1.91	First60=1.91	PredHel=0	Topology=o	--	N|0.073	--	--	1
D8DUN6	50S ribosomal protein L20 OS=Prevotella bryantii B14 GN=rplT PE=3 SV=1 - [D8DUN6_PREBR]	227.163	44.74	6	6	Periplasmic	Periplasmic	Cytoplasmic	Cytoplasmic	Periplasmic	0.581533	0.360742	1.46652	0.428912	2.16229	Cytoplasmic	ExpAA=0.01	First60=0.00	PredHel=0	Topology=o	--	N|0.000	--	--	1
D8E062	30S ribosomal protein S10 OS=Prevotella bryantii B14 GN=rpsJ PE=3 SV=1 - [D8E062_PREBR]	227.028	55.45	7	7	Periplasmic	Cytoplasmic	Cytoplasmic	Cytoplasmic	OuterMembrane	0.406212	0.705711	0.893522	0.258991	2.73557	Cytoplasmic	ExpAA=0.01	First60=0.01	PredHel=0	Topology=i	--	N|0.000	--	--	1
D8DUU4	Putative lipoprotein OS=Prevotella bryantii B14 GN=PBR_1847 PE=4 SV=1 - [D8DUU4_PREBR]	222.845	15.53	6	6	Extracellular	Extracellular	Extracellular	Extracellular	Extracellular	4.28612	0.509172	0.103545	0.0456482	0.0555176	Extracellular	ExpAA=0.14	First60=0.13	PredHel=0	Topology=o	26-1	N|0.044	--	--	0.982
D8E037	30S ribosomal protein S13 OS=Prevotella bryantii B14 GN=rpsM PE=3 SV=1 - [D8E037_PREBR]	220.879	62.7	8	8	Cytoplasmic	Cytoplasmic	Cytoplasmic	Periplasmic	Cytoplasmic	0.572238	0.489512	1.26502	0.343464	2.32977	Cytoplasmic	ExpAA=0.01	First60=0.01	PredHel=0	Topology=o	--	N|0.006	--	--	1
D8DYU2	Winged helix-turn-helix domain OS=Prevotella bryantii B14 GN=PBR_2587 PE=4 SV=1 - [D8DYU2_PREBR]	219.91	35.96	3	3	Periplasmic	Periplasmic	Cytoplasmic	Cytoplasmic	Cytoplasmic	0.682474	0.268707	1.67586	0.389549	1.98341	Cytoplasmic	ExpAA=0.01	First60=0.01	PredHel=0	Topology=i	--	N|0.000	--	--	1
D8DYP3	50S ribosomal protein L9 OS=Prevotella bryantii B14 GN=rplI PE=3 SV=1 - [D8DYP3_PREBR]	217.805	42.33	6	6	Periplasmic	Cytoplasmic	Cytoplasmic	Cytoplasmic	Periplasmic	0.417241	0.215251	0.999609	0.319727	3.04817	Cytoplasmic	ExpAA=0.56	First60=0.00	PredHel=0	Topology=o	--	N|0.021	--	--	1
D8DZA3	Glycine--tRNA ligase OS=Prevotella bryantii B14 GN=glyS PE=3 SV=1 - [D8DZA3_PREBR]	217.465	14.07	8	8	Cytoplasmic	Cytoplasmic	Cytoplasmic	Cytoplasmic	Cytoplasmic	0.0190234	0.0378662	0.199291	0.0196097	4.72421	Cytoplasmic	ExpAA=0.02	First60=0.01	PredHel=0	Topology=o	--	N|0.000	--	2	0.968
D8DXZ9	Phosphoribosylformylglycinamidine synthase OS=Prevotella bryantii B14 GN=purL PE=3 SV=1 - [D8DXZ9_PREBR]	213.265	4.73	5	5	Cytoplasmic	OuterMembrane	Cytoplasmic	OuterMembrane	Cytoplasmic	0.569635	0.853443	0.538005	0.470405	2.56851	Cytoplasmic	ExpAA=0.00	First60=0.00	PredHel=0	Topology=o	--	N|0.000	--	4	0.976
A0A1H9D5W0	Phosphoserine aminotransferase apoenzyme OS=Prevotella bryantii B14 GN=SAMN05444375_105109 PE=4 SV=1 - [A0A1H9D5W0_PREBR]	210.475	21.69	7	7	Cytoplasmic	Cytoplasmic	Cytoplasmic	Cytoplasmic	Cytoplasmic	0.0700806	0.135348	0.269267	0.0963734	4.42893	Cytoplasmic	ExpAA=0.69	First60=0.01	PredHel=0	Topology=o	--	N|0.000	--	--	1
D8DST1	Hsp90 protein OS=Prevotella bryantii B14 GN=PBR_1050 PE=4 SV=1 - [D8DST1_PREBR]	209.738	9.49	6	6	Cytoplasmic	Cytoplasmic	Cytoplasmic	Cytoplasmic	Cytoplasmic	0.545698	0.2044	0.594394	0.0811175	3.57439	Cytoplasmic	ExpAA=1.45	First60=0.00	PredHel=0	Topology=o	--	N|0.000	--	--	1
D8DZW6	Long-chain fatty acid transport protein OS=Prevotella bryantii B14 GN=PBR_0173 PE=4 SV=1 - [D8DZW6_PREBR]	207.756	13.53	5	5	OuterMembrane	OuterMembrane	OuterMembrane	OuterMembrane	OuterMembrane	0.821829	4.11336	0.0486889	0.0122915	0.00382536	OuterMembrane	ExpAA=1.06	First60=0.82	PredHel=0	Topology=o	19-1	Y|0.972	--	14	0.847
D8DUW6	Aminopeptidase C OS=Prevotella bryantii B14 GN=pepC PE=4 SV=1 - [D8DUW6_PREBR]	206.531	16.45	6	6	Periplasmic	Extracellular	Periplasmic	Periplasmic	Extracellular	1.55638	1.1181	1.88947	0.0648758	0.371178	Periplasmic	ExpAA=0.98	First60=0.98	PredHel=0	Topology=o	20-1	N|0.063	--	--	1
D8DT78	3-oxoacyl-[acyl-carrier-protein] reductase OS=Prevotella bryantii B14 GN=fabG PE=4 SV=1 - [D8DT78_PREBR]	206.223	19.6	5	5	Cytoplasmic	Cytoplasmic	InnerMembrane	Cytoplasmic	Cytoplasmic	0.229881	0.20362	0.714865	1.19713	2.65451	Cytoplasmic	ExpAA=0.50	First60=0.00	PredHel=0	Topology=o	--	N|0.005	--	--	1
D8DV96	Phosphate-selective porin O and P OS=Prevotella bryantii B14 GN=PBR_1712 PE=4 SV=1 - [D8DV96_PREBR]	206.186	19.24	7	7	OuterMembrane	OuterMembrane	OuterMembrane	OuterMembrane	OuterMembrane	0.347622	3.87678	0.655443	0.0191338	0.101019	OuterMembrane	ExpAA=0.00	First60=0.00	PredHel=0	Topology=o	14-1	Y|1.000	The Pseudomonas OprP Porin (POP) Family	14	0.897
D8DZ96	Peptidase, M16 family OS=Prevotella bryantii B14 GN=PBR_1208 PE=3 SV=1 - [D8DZ96_PREBR]	203.884	6.48	6	6	Periplasmic	OuterMembrane	Periplasmic	OuterMembrane	Periplasmic	0.530031	1.26309	2.58655	0.240217	0.380108	Periplasmic	ExpAA=0.59	First60=0.59	PredHel=0	Topology=o	21-1	N|0.000	--	--	0.996
D8DV04	TonB-dependent receptor OS=Prevotella bryantii B14 GN=PBR_0283 PE=4 SV=1 - [D8DV04_PREBR]	203.437	11.3	5	7	OuterMembrane	OuterMembrane	OuterMembrane	OuterMembrane	OuterMembrane	0.632754	3.82309	0.0962127	0.366688	0.0812601	OuterMembrane	ExpAA=1.23	First60=1.22	PredHel=0	Topology=o	19-1	Y|0.997	--	36	0.887
D8E024	Phosphoribosylaminoimidazolecarboxamide formyltransferase / IMP cyclohydrolase OS=Prevotella bryantii B14 GN=purH_2 PE=4 SV=1 - [D8E024_PREBR]	200.556	21.32	7	7	Cytoplasmic	Cytoplasmic	Cytoplasmic	Periplasmic	Cytoplasmic	0.102786	0.363108	1.44558	0.0518554	3.03667	Cytoplasmic	ExpAA=0.00	First60=0.00	PredHel=0	Topology=o	--	N|0.000	--	4	0.919
A0A1H9FB72	2-dehydro-3-deoxyphosphogluconate aldolase / (4S)-4-hydroxy-2-oxoglutarate aldolase OS=Prevotella bryantii B14 GN=SAMN05444375_10835 PE=4 SV=1 - [A0A1H9FB72_PREBR]	200.392	28.04	6	6	Periplasmic	Periplasmic	Cytoplasmic	Cytoplasmic	Periplasmic	0.414821	0.127497	1.94021	0.532942	1.98453	Cytoplasmic	ExpAA=0.33	First60=0.00	PredHel=0	Topology=o	--	N|0.004	--	--	1
D8DUK7	TonB-dependent outer membrane receptor OS=Prevotella bryantii B14 GN=PBR_2400 PE=3 SV=1 - [D8DUK7_PREBR]	200.203	6.84	5	6	OuterMembrane	OuterMembrane	OuterMembrane	OuterMembrane	OuterMembrane	1.21162	3.4498	0.0922619	0.187337	0.0589779	OuterMembrane	ExpAA=0.07	First60=0.04	PredHel=0	Topology=o	--	Y|1.000	The Outer Membrane Receptor (OMR-TonB Dependent Receptor) Family	26	0.876
D8E054	50S ribosomal protein L16 OS=Prevotella bryantii B14 GN=rplP PE=3 SV=1 - [D8E054_PREBR]	196.089	47.18	6	6	InnerMembrane	Periplasmic	Periplasmic	Cytoplasmic	InnerMembrane	0.304793	0.251995	1.54654	0.791675	2.10499	Cytoplasmic	ExpAA=0.01	First60=0.00	PredHel=0	Topology=i	--	N|0.001	--	--	1
D8DZE6	Ketol-acid reductoisomerase OS=Prevotella bryantii B14 GN=ilvC PE=3 SV=1 - [D8DZE6_PREBR]	188.715	25.43	7	8	Cytoplasmic	Cytoplasmic	Extracellular	Periplasmic	Cytoplasmic	0.683351	0.0761514	1.35378	0.0702914	2.81642	Cytoplasmic	ExpAA=0.01	First60=0.00	PredHel=0	Topology=o	--	N|0.008	--	--	1
D8DTB3	Putative tetratricopeptide repeat domain protein OS=Prevotella bryantii B14 GN=PBR_2866 PE=4 SV=1 - [D8DTB3_PREBR]	188.004	18.03	3	3	Periplasmic	Periplasmic	Cytoplasmic	Periplasmic	Periplasmic	1.01987	0.94677	1.83374	0.27324	0.926376	Periplasmic	ExpAA=22.79	First60=22.77	PredHel=1	Topology=i30-52o	--	N|0.007	--	--	1
D8DZT1	Outer membrane protein beta-barrel domain-containing protein OS=Prevotella bryantii B14 GN=PBR_0546 PE=4 SV=1 - [D8DZT1_PREBR]	183.252	20.68	4	4	OuterMembrane	OuterMembrane	OuterMembrane	Extracellular	OuterMembrane	2.19205	2.63375	0.0924206	0.0460903	0.0356926	OuterMembrane	ExpAA=9.81	First60=9.63	PredHel=0	Topology=o	22-1	Y|1.000	The Porphyromonas gingivalis PorT Family	6	0.875
D8DT26	Protein translocase subunit SecD OS=Prevotella bryantii B14 GN=secF PE=3 SV=1 - [D8DT26_PREBR]	182.991	6.51	6	6	OuterMembrane	InnerMembrane	OuterMembrane	InnerMembrane	InnerMembrane	0.235459	2.30611	0.145083	2.1733	0.140043	OuterMembrane	ExpAA=254.90	First60=22.36	PredHel=11	Topology=i5-27o492-514i521-540o545-567i588-610o620-642i680-702o824-846i859-881o938-960i967-989o	27-1	N|0.016	--	2	0.96
D8E086	Purine nucleoside phosphorylase OS=Prevotella bryantii B14 GN=PBR_0312 PE=3 SV=1 - [D8E086_PREBR]	181.741	15.56	4	4	Cytoplasmic	Cytoplasmic	Cytoplasmic	Cytoplasmic	Cytoplasmic	0.0550087	0.107222	0.292517	0.246056	4.2992	Cytoplasmic	ExpAA=0.08	First60=0.02	PredHel=0	Topology=o	--	N|0.001	--	--	1
D8DXB7	Transcription elongation factor GreA OS=Prevotella bryantii B14 GN=greA PE=3 SV=1 - [D8DXB7_PREBR]	181.178	20	4	4	Cytoplasmic	Cytoplasmic	Cytoplasmic	Cytoplasmic	Cytoplasmic	0.515815	0.62239	1.44188	0.21038	2.20954	Cytoplasmic	ExpAA=0.00	First60=0.00	PredHel=0	Topology=o	--	N|0.021	--	--	1
D8DT30	Gluconate 5-dehydrogenase OS=Prevotella bryantii B14 GN=PBR_2892 PE=4 SV=1 - [D8DT30_PREBR]	180.604	27.99	6	6	Cytoplasmic	Periplasmic	Periplasmic	Cytoplasmic	Cytoplasmic	0.203495	0.121186	2.07889	0.352291	2.24414	Cytoplasmic	ExpAA=12.63	First60=12.47	PredHel=0	Topology=o	1-33	N|0.008	--	--	1
D8DW12	RagB/SusD domain protein OS=Prevotella bryantii B14 GN=PBR_1733 PE=4 SV=1 - [D8DW12_PREBR]	179.472	10.49	6	6	OuterMembrane	OuterMembrane	OuterMembrane	OuterMembrane	OuterMembrane	0.702352	4.16179	0.0544063	0.0578174	0.0236389	OuterMembrane	ExpAA=0.12	First60=0.00	PredHel=0	Topology=o	17-1	N|0.003	--	--	0.991
D8DZX2	Ribosome-recycling factor OS=Prevotella bryantii B14 GN=frr PE=3 SV=1 - [D8DZX2_PREBR]	179.241	33.33	5	6	Cytoplasmic	Cytoplasmic	Cytoplasmic	Cytoplasmic	Cytoplasmic	0.148469	0.0976654	0.732437	0.192189	3.82924	Cytoplasmic	ExpAA=0.00	First60=0.00	PredHel=0	Topology=o	--	N|0.014	--	--	1
D8DWU2	Serine hydroxymethyltransferase OS=Prevotella bryantii B14 GN=glyA PE=3 SV=1 - [D8DWU2_PREBR]	178.014	15.26	6	6	Periplasmic	Cytoplasmic	Cytoplasmic	Cytoplasmic	Periplasmic	0.129155	0.0273173	1.75276	0.122453	2.96832	Cytoplasmic	ExpAA=0.47	First60=0.00	PredHel=0	Topology=o	--	N|0.000	--	--	1
A0A1H8ZSL6	Formate C-acetyltransferase OS=Prevotella bryantii B14 GN=SAMN05444375_10264 PE=4 SV=1 - [A0A1H8ZSL6_PREBR]	176.477	14.97	11	11	Cytoplasmic	Cytoplasmic	Cytoplasmic	Cytoplasmic	Cytoplasmic	0.477174	0.333919	0.74465	0.20111	3.24315	Cytoplasmic	ExpAA=0.03	First60=0.00	PredHel=0	Topology=o	--	N|0.002	--	--	1
D8DUU5	Putative lipoprotein OS=Prevotella bryantii B14 GN=PBR_1848 PE=4 SV=1 - [D8DUU5_PREBR]	173.9	13.73	3	3	Extracellular	Extracellular	Extracellular	Extracellular	OuterMembrane	4.05145	0.835723	0.0699388	0.00802107	0.0348642	Extracellular	ExpAA=12.18	First60=12.05	PredHel=0	Topology=o	25-1	N|0.018	--	2	0.922
D8DYX9	YhcH/YjgK/YiaL family protein OS=Prevotella bryantii B14 GN=PBR_2624 PE=4 SV=1 - [D8DYX9_PREBR]	173.348	29.93	5	5	Cytoplasmic	Cytoplasmic	Cytoplasmic	Cytoplasmic	Cytoplasmic	0.277152	0.0732221	1.17389	0.114129	3.36161	Cytoplasmic	ExpAA=0.00	First60=0.00	PredHel=0	Topology=o	--	N|0.002	--	--	1
D8DY90	Aspartokinase OS=Prevotella bryantii B14 GN=lysC PE=3 SV=1 - [D8DY90_PREBR]	170.635	10.25	4	4	Cytoplasmic	OuterMembrane	Cytoplasmic	Cytoplasmic	Cytoplasmic	0.381369	0.655584	0.247896	0.0542542	3.6609	Cytoplasmic	ExpAA=0.04	First60=0.01	PredHel=0	Topology=o	--	N|0.001	--	--	1
D8DYV6	DNA polymerase III subunit beta OS=Prevotella bryantii B14 GN=dnaN PE=4 SV=1 - [D8DYV6_PREBR]	169.734	14.44	5	5	Cytoplasmic	Cytoplasmic	Cytoplasmic	Cytoplasmic	Cytoplasmic	0.496567	0.46518	0.210311	0.54762	3.28032	Cytoplasmic	ExpAA=0.01	First60=0.01	PredHel=0	Topology=o	--	N|0.001	--	--	1
D8DXY0	Putative lipoprotein OS=Prevotella bryantii B14 GN=PBR_0329 PE=4 SV=1 - [D8DXY0_PREBR]	169.578	12.68	4	4	Extracellular	Extracellular	Extracellular	Extracellular	Extracellular	4.31957	0.638373	0.0338414	0.00217822	0.00603623	Extracellular	ExpAA=0.22	First60=0.19	PredHel=0	Topology=o	21-1	N|0.181	--	--	1
D8DUZ3	Uncharacterized protein OS=Prevotella bryantii B14 GN=PBR_1899 PE=4 SV=1 - [D8DUZ3_PREBR]	168.25	26.35	7	7	Cytoplasmic	Cytoplasmic	Cytoplasmic	Cytoplasmic	Cytoplasmic	0.205449	0.121952	0.232521	0.165885	4.27419	Cytoplasmic	ExpAA=0.00	First60=0.00	PredHel=0	Topology=o	--	N|0.001	--	--	1
D8DZL8	Glucokinase OS=Prevotella bryantii B14 GN=glcK PE=4 SV=1 - [D8DZL8_PREBR]	168.113	22.7	6	6	Cytoplasmic	Cytoplasmic	Cytoplasmic	Cytoplasmic	Periplasmic	0.611637	0.136937	1.07188	0.197878	2.98167	Cytoplasmic	ExpAA=2.80	First60=0.06	PredHel=0	Topology=o	--	N|0.003	--	--	1
D8DYJ2	Serine--tRNA ligase OS=Prevotella bryantii B14 GN=serS PE=4 SV=1 - [D8DYJ2_PREBR]	167.72	14.42	6	6	Cytoplasmic	Cytoplasmic	Cytoplasmic	Cytoplasmic	Cytoplasmic	0.050247	0.0138278	0.118677	0.0119308	4.80532	Cytoplasmic	ExpAA=0.02	First60=0.00	PredHel=0	Topology=o	--	N|0.003	--	2	0.929
D8DU35	Glutamate--tRNA ligase OS=Prevotella bryantii B14 GN=gltX PE=3 SV=1 - [D8DU35_PREBR]	167.488	9.5	4	4	Cytoplasmic	Cytoplasmic	Cytoplasmic	Cytoplasmic	Cytoplasmic	0.00472154	0.0285859	0.068301	0.0247494	4.87364	Cytoplasmic	ExpAA=0.79	First60=0.08	PredHel=0	Topology=o	--	N|0.003	--	--	0.993
A0A1H9F949	Glutaminyl-tRNA synthetase OS=Prevotella bryantii B14 GN=SAMN05444375_1085 PE=4 SV=1 - [A0A1H9F949_PREBR]	166.8	7.88	4	4	Cytoplasmic	Cytoplasmic	Cytoplasmic	Cytoplasmic	Cytoplasmic	0.281775	0.0431049	0.420484	0.02138	4.23326	Cytoplasmic	ExpAA=0.00	First60=0.00	PredHel=0	Topology=o	--	N|0.001	--	--	1
D8E015	Protein TonB OS=Prevotella bryantii B14 GN=PBR_1105 PE=3 SV=1 - [D8E015_PREBR]	166.136	30.18	8	8	Periplasmic	Periplasmic	Periplasmic	InnerMembrane	Periplasmic	0.2402	0.219848	3.26667	0.891386	0.381897	Periplasmic	ExpAA=20.35	First60=20.27	PredHel=1	Topology=i39-56o	--	N|0.003	--	--	1
D8DUP3	Conserved domain protein OS=Prevotella bryantii B14 GN=PBR_1366 PE=4 SV=1 - [D8DUP3_PREBR]	165.862	40	4	4	Periplasmic	Cytoplasmic	Cytoplasmic	Cytoplasmic	Cytoplasmic	0.730824	0.267045	1.14122	0.36152	2.49939	Cytoplasmic	ExpAA=21.98	First60=21.98	PredHel=1	Topology=o4-26i	--	N|0.000	--	--	1
D8DV72	Cysteine synthase OS=Prevotella bryantii B14 GN=cysK PE=3 SV=1 - [D8DV72_PREBR]	165.787	12.38	3	3	Cytoplasmic	Periplasmic	Cytoplasmic	Cytoplasmic	Cytoplasmic	0.171969	0.0534875	1.3669	0.34472	3.06292	Cytoplasmic	ExpAA=0.73	First60=0.00	PredHel=0	Topology=o	--	N|0.002	--	--	1
A0A1H9ICS8	Iron complex outermembrane recepter protein OS=Prevotella bryantii B14 GN=SAMN05444375_11360 PE=4 SV=1 - [A0A1H9ICS8_PREBR]	165.13	10.8	7	7	OuterMembrane	Extracellular	OuterMembrane	OuterMembrane	Extracellular	1.74959	3.00484	0.142014	0.0515677	0.0519876	OuterMembrane	ExpAA=0.00	First60=0.00	PredHel=0	Topology=o	19-1	Y|1.000	The Outer Membrane Receptor (OMR-TonB Dependent Receptor) Family	22	0.866
D8DYJ4	50S ribosomal protein L21 OS=Prevotella bryantii B14 GN=rplU PE=3 SV=1 - [D8DYJ4_PREBR]	164.85	39.05	5	5	Periplasmic	Cytoplasmic	Cytoplasmic	Cytoplasmic	Cytoplasmic	0.504859	0.285706	1.13459	0.359887	2.71496	Cytoplasmic	ExpAA=0.00	First60=0.00	PredHel=0	Topology=o	--	N|0.000	--	--	1
D8DWK6	Nicotinate-nucleotide diphosphorylase (Carboxylating) OS=Prevotella bryantii B14 GN=nadC PE=3 SV=1 - [D8DWK6_PREBR]	164.385	13.78	4	4	Cytoplasmic	Cytoplasmic	Cytoplasmic	Cytoplasmic	Cytoplasmic	0.0302929	0.00721882	0.475418	0.0392794	4.44779	Cytoplasmic	ExpAA=0.00	First60=0.00	PredHel=0	Topology=o	--	N|0.001	--	--	1
D8DXY7	Alpha-glucosidase OS=Prevotella bryantii B14 GN=susB PE=4 SV=1 - [D8DXY7_PREBR]	164.202	10	5	5	Periplasmic	Extracellular	Periplasmic	OuterMembrane	Extracellular	1.7495	0.655492	2.25302	0.0586782	0.283318	Periplasmic	ExpAA=0.48	First60=0.47	PredHel=0	Topology=o	19-1	N|0.009	--	--	1
D8DW18	LemA protein OS=Prevotella bryantii B14 GN=PBR_0879 PE=4 SV=1 - [D8DW18_PREBR]	163.31	27.32	5	5	Periplasmic	Cytoplasmic	Periplasmic	Extracellular	Periplasmic	0.883895	0.990396	1.71359	0.318631	1.09348	Periplasmic	ExpAA=21.53	First60=21.44	PredHel=1	Topology=i5-27o	19-1	N|0.015	--	--	1
D8DWA4	Acetyl-CoA carboxylase, carboxyltransferase component OS=Prevotella bryantii B14 GN=PBR_1932 PE=4 SV=1 - [D8DWA4_PREBR]	163.096	9.79	4	4	Cytoplasmic	Cytoplasmic	Cytoplasmic	Cytoplasmic	Cytoplasmic	0.136261	0.0811971	0.269994	0.127849	4.3847	Cytoplasmic	ExpAA=1.28	First60=0.00	PredHel=0	Topology=o	--	N|0.000	--	--	1
D8DZV1	Adenylosuccinate lyase OS=Prevotella bryantii B14 GN=purB PE=3 SV=1 - [D8DZV1_PREBR]	162.066	13.17	5	5	Cytoplasmic	Cytoplasmic	Cytoplasmic	Cytoplasmic	Cytoplasmic	0.0230659	0.078328	0.132636	0.0959688	4.67	Cytoplasmic	ExpAA=0.02	First60=0.01	PredHel=0	Topology=o	--	N|0.002	--	--	1
D8DTI8	3-oxoacyl-[acyl-carrier protein] reductase OS=Prevotella bryantii B14 GN=PBR_1472 PE=4 SV=1 - [D8DTI8_PREBR]	160.82	22.31	5	5	Cytoplasmic	Cytoplasmic	InnerMembrane	Cytoplasmic	Cytoplasmic	0.122476	0.200086	0.394918	0.969059	3.31346	Cytoplasmic	ExpAA=0.26	First60=0.02	PredHel=0	Topology=o	--	N|0.004	--	--	1
D8DVR1	30S ribosomal protein S15 OS=Prevotella bryantii B14 GN=rpsO PE=3 SV=1 - [D8DVR1_PREBR]	158.696	26.97	4	4	Cytoplasmic	Cytoplasmic	Cytoplasmic	Cytoplasmic	Cytoplasmic	0.56677	0.238452	0.844192	0.367748	2.98284	Cytoplasmic	ExpAA=0.00	First60=0.00	PredHel=0	Topology=i	--	N|0.000	--	--	1
D8E048	30S ribosomal protein S14 OS=Prevotella bryantii B14 GN=rpsN PE=3 SV=1 - [D8E048_PREBR]	158.082	45	5	6	Periplasmic	Cytoplasmic	Cytoplasmic	Cytoplasmic	Cytoplasmic	0.454485	0.330497	1.03023	0.430519	2.75427	Cytoplasmic	ExpAA=0.00	First60=0.00	PredHel=0	Topology=i	--	N|0.000	--	--	1
D8DUL1	Fructan beta-(2,6)-fructosidase OS=Prevotella bryantii B14 GN=sacC PE=3 SV=1 - [D8DUL1_PREBR]	156.902	8.82	4	4	Extracellular	Extracellular	Extracellular	OuterMembrane	Extracellular	3.02441	1.10847	0.758898	0.00923059	0.0989976	Extracellular	ExpAA=1.15	First60=1.14	PredHel=0	Topology=o	22-1	N|0.033	--	--	0.991
A0A1H9EXT0	Cytidylate kinase OS=Prevotella bryantii B14 GN=SAMN05444375_107144 PE=4 SV=1 - [A0A1H9EXT0_PREBR]	155.964	22.33	4	4	Cytoplasmic	Cytoplasmic	Cytoplasmic	Cytoplasmic	Cytoplasmic	0.208764	0.161981	0.183779	0.296945	4.14853	Cytoplasmic	ExpAA=0.00	First60=0.00	PredHel=0	Topology=o	--	N|0.000	--	--	1
D8DTE6	50S ribosomal protein L13 OS=Prevotella bryantii B14 GN=rplM PE=3 SV=1 - [D8DTE6_PREBR]	155.949	30.72	6	6	Periplasmic	Cytoplasmic	Periplasmic	Cytoplasmic	Cytoplasmic	0.24202	0.0888517	2.03451	0.0895883	2.54503	Cytoplasmic	ExpAA=0.00	First60=0.00	PredHel=0	Topology=o	--	N|0.001	--	--	1
D8DYF8	Carboxynorspermidine dehydrogenase OS=Prevotella bryantii B14 GN=PBR_0698 PE=4 SV=1 - [D8DYF8_PREBR]	152.327	9.47	3	3	Cytoplasmic	Cytoplasmic	Periplasmic	Cytoplasmic	Periplasmic	0.239018	0.199648	2.42301	0.0506639	2.08765	Periplasmic	ExpAA=1.11	First60=0.73	PredHel=0	Topology=o	19-1	N|0.001	--	--	1
D8DU39	Outer membrane autotransporter barrel domain-containing protein OS=Prevotella bryantii B14 GN=PBR_2304 PE=4 SV=1 - [D8DU39_PREBR]	152.096	19.9	3	3	Extracellular	OuterMembrane	Extracellular	OuterMembrane	OuterMembrane	2.67439	1.56466	0.343391	0.355376	0.0621814	Extracellular	ExpAA=29.86	First60=15.61	PredHel=0	Topology=o	21-1	Y|1.000	The Outer Membrane Protein beta-barrel domain Family	6	0.95
D8DUM1	Putative polysaccharide biosynthesis protein OS=Prevotella bryantii B14 GN=PBR_2420 PE=4 SV=1 - [D8DUM1_PREBR]	151.374	8.8	5	5	Periplasmic	Periplasmic	Cytoplasmic	OuterMembrane	Cytoplasmic	0.502592	1.59196	1.62907	0.145103	1.13128	Periplasmic	ExpAA=15.00	First60=0.00	PredHel=0	Topology=o	17-1	N|0.006	--	--	0.996
D8E051	50S ribosomal protein L14 OS=Prevotella bryantii B14 GN=rplN PE=3 SV=1 - [D8E051_PREBR]	151.209	41.32	5	5	Cytoplasmic	Cytoplasmic	Cytoplasmic	Cytoplasmic	Cytoplasmic	0.226081	0.497706	0.380494	0.325293	3.57043	Cytoplasmic	ExpAA=0.03	First60=0.03	PredHel=0	Topology=o	--	N|0.022	--	--	1
D8DYT1	Long-chain acyl-CoA synthetase OS=Prevotella bryantii B14 GN=PBR_2576 PE=4 SV=1 - [D8DYT1_PREBR]	151.18	5.76	2	2	Cytoplasmic	Cytoplasmic	Cytoplasmic	InnerMembrane	Cytoplasmic	0.141365	0.176003	0.505782	0.738883	3.43797	Cytoplasmic	ExpAA=9.66	First60=0.00	PredHel=0	Topology=o	--	N|0.000	--	--	1
D8DWB9	Na(+)-translocating NADH-quinone reductase subunit C OS=Prevotella bryantii B14 GN=nqrC PE=3 SV=1 - [D8DWB9_PREBR]	151.172	30.95	6	6	Periplasmic	Extracellular	Periplasmic	Extracellular	Extracellular	2.05037	0.667777	1.66176	0.0873899	0.532705	Extracellular	ExpAA=25.50	First60=20.73	PredHel=1	Topology=o10-28i	29-1	N|0.054	--	--	1
D8E036	30S ribosomal protein S11 OS=Prevotella bryantii B14 GN=rpsK PE=3 SV=1 - [D8E036_PREBR]	150.05	18.6	3	3	Periplasmic	Cytoplasmic	Periplasmic	Cytoplasmic	Periplasmic	0.945389	0.276963	1.39409	0.261027	2.12253	Cytoplasmic	ExpAA=0.04	First60=0.04	PredHel=0	Topology=i	--	N|0.002	--	--	1
D8DYS7	Probable transcriptional regulatory protein PBR_2572 OS=Prevotella bryantii B14 GN=PBR_2572 PE=3 SV=1 - [D8DYS7_PREBR]	148.692	16.3	4	4	Cytoplasmic	Cytoplasmic	Cytoplasmic	Cytoplasmic	Cytoplasmic	0.363197	0.153261	0.287042	0.0547229	4.14178	Cytoplasmic	ExpAA=0.00	First60=0.00	PredHel=0	Topology=o	--	N|0.009	--	--	1
D8DXX0	50S ribosomal protein L28 OS=Prevotella bryantii B14 GN=rpmB PE=3 SV=1 - [D8DXX0_PREBR]	148.571	49.43	6	6	Cytoplasmic	Cytoplasmic	Cytoplasmic	Cytoplasmic	Extracellular	0.746295	0.293652	1.64441	0.255734	2.05991	Cytoplasmic	ExpAA=0.04	First60=0.04	PredHel=0	Topology=i	--	N|0.000	--	--	1
D8DYF7	Protein RecA OS=Prevotella bryantii B14 GN=recA PE=3 SV=1 - [D8DYF7_PREBR]	146.44	8.26	2	2	Cytoplasmic	Cytoplasmic	Cytoplasmic	Cytoplasmic	Cytoplasmic	0.592255	0.31998	0.395976	0.28357	3.40822	Cytoplasmic	ExpAA=0.07	First60=0.05	PredHel=0	Topology=o	--	N|0.006	--	--	1
D8DYP2	30S ribosomal protein S18 OS=Prevotella bryantii B14 GN=rpsR PE=3 SV=1 - [D8DYP2_PREBR]	145.82	47.78	5	5	Periplasmic	Cytoplasmic	Cytoplasmic	Cytoplasmic	Cytoplasmic	0.681283	0.302181	1.593	0.367657	2.05587	Cytoplasmic	ExpAA=0.00	First60=0.00	PredHel=0	Topology=i	--	N|0.000	--	--	1
D8DYQ0	Ribose 5-phosphate isomerase B OS=Prevotella bryantii B14 GN=rpiB PE=4 SV=1 - [D8DYQ0_PREBR]	143.749	24.66	5	5	Cytoplasmic	Cytoplasmic	Cytoplasmic	Cytoplasmic	Cytoplasmic	0.209963	0.143779	0.141212	0.0974296	4.40761	Cytoplasmic	ExpAA=0.01	First60=0.00	PredHel=0	Topology=o	--	N|0.000	--	--	1
D8DYM9	Endopeptidase PepO OS=Prevotella bryantii B14 GN=pepO PE=4 SV=1 - [D8DYM9_PREBR]	142.298	14.82	10	10	Periplasmic	OuterMembrane	Periplasmic	OuterMembrane	Cytoplasmic	0.357846	1.12602	1.88481	0.0730983	1.55822	Periplasmic	ExpAA=0.00	First60=0.00	PredHel=0	Topology=o	--	N|0.003	--	--	1
D8DW39	ATP synthase subunit b OS=Prevotella bryantii B14 GN=atpF PE=3 SV=1 - [D8DW39_PREBR]	140.34	31.55	5	5	Cytoplasmic	Cytoplasmic	Cytoplasmic	Periplasmic	InnerMembrane	0.24274	0.18273	1.2208	1.16308	2.19066	Cytoplasmic	ExpAA=22.29	First60=22.29	PredHel=1	Topology=o10-32i	--	N|0.010	--	--	1
D8DWM3	ATPase, MoxR family OS=Prevotella bryantii B14 GN=moxR PE=4 SV=1 - [D8DWM3_PREBR]	140.264	19.64	6	6	Cytoplasmic	Cytoplasmic	Cytoplasmic	Cytoplasmic	Cytoplasmic	0.0185752	0.0826283	0.41517	0.991451	3.49218	Cytoplasmic	ExpAA=0.04	First60=0.04	PredHel=0	Topology=o	--	N|0.005	--	4	0.976
D8DUU3	50S ribosomal protein L31 type B OS=Prevotella bryantii B14 GN=rpmE PE=3 SV=1 - [D8DUU3_PREBR]	139.782	44.58	3	3	Periplasmic	Periplasmic	Cytoplasmic	Cytoplasmic	Extracellular	0.933436	0.332381	1.7506	0.211158	1.77242	Cytoplasmic	ExpAA=0.00	First60=0.00	PredHel=0	Topology=i	--	N|0.000	--	--	1
D8DZT3	Peptidyl-prolyl cis-trans isomerase OS=Prevotella bryantii B14 GN=fklB PE=3 SV=1 - [D8DZT3_PREBR]	139.559	13.93	2	2	Cytoplasmic	Periplasmic	Cytoplasmic	Cytoplasmic	Cytoplasmic	0.741902	0.372673	1.62653	0.29555	1.96334	Cytoplasmic	ExpAA=0.17	First60=0.00	PredHel=0	Topology=o	--	N|0.019	--	--	1
D8E030	Hypoxanthine phosphoribosyltransferase OS=Prevotella bryantii B14 GN=hpt PE=4 SV=1 - [D8E030_PREBR]	138.737	36.11	6	6	Cytoplasmic	Cytoplasmic	Cytoplasmic	Cytoplasmic	Cytoplasmic	0.272364	0.150359	0.261315	0.927579	3.38838	Cytoplasmic	ExpAA=6.32	First60=5.85	PredHel=0	Topology=o	--	N|0.004	--	--	1
D8DYN8	Elongation factor G OS=Prevotella bryantii B14 GN=fus PE=4 SV=1 - [D8DYN8_PREBR]	137.841	10.71	6	6	Cytoplasmic	Cytoplasmic	Cytoplasmic	Cytoplasmic	Cytoplasmic	0.131096	0.16608	0.812708	0.272994	3.61712	Cytoplasmic	ExpAA=0.50	First60=0.45	PredHel=0	Topology=o	--	N|0.001	--	--	1
D8DUQ2	Uncharacterized protein OS=Prevotella bryantii B14 GN=PBR_1803 PE=4 SV=1 - [D8DUQ2_PREBR]	137.419	5.5	4	4	OuterMembrane	OuterMembrane	OuterMembrane	OuterMembrane	OuterMembrane	0.321812	4.58791	0.0284557	0.0385211	0.0232992	OuterMembrane	ExpAA=0.03	First60=0.00	PredHel=0	Topology=o	22-1	Y|1.000	The Outer membrane protein beta-barrel Family	28	0.907
D8DWM8	Uncharacterized protein OS=Prevotella bryantii B14 GN=PBR_2062 PE=4 SV=1 - [D8DWM8_PREBR]	137.243	10.27	3	3	Cytoplasmic	Cytoplasmic	Cytoplasmic	Cytoplasmic	Cytoplasmic	1.05131	0.163385	0.743927	0.211793	2.82958	Cytoplasmic	ExpAA=0.03	First60=0.03	PredHel=0	Topology=o	--	N|0.034	--	2	0.814
D8DU64	Elongation factor P OS=Prevotella bryantii B14 GN=efp PE=3 SV=1 - [D8DU64_PREBR]	137.193	23.94	5	5	Cytoplasmic	Cytoplasmic	Cytoplasmic	Cytoplasmic	Cytoplasmic	0.499886	0.311169	0.477033	0.134189	3.57772	Cytoplasmic	ExpAA=0.00	First60=0.00	PredHel=0	Topology=o	--	N|0.002	--	--	1
D8DW81	Lysine--tRNA ligase OS=Prevotella bryantii B14 GN=lysS PE=3 SV=1 - [D8DW81_PREBR]	136.762	7.81	4	4	Cytoplasmic	Cytoplasmic	Cytoplasmic	Cytoplasmic	Cytoplasmic	0.0356621	0.0293906	0.0808342	0.0668126	4.7873	Cytoplasmic	ExpAA=0.01	First60=0.00	PredHel=0	Topology=o	--	N|0.000	--	--	1
D8DUU6	Uncharacterized protein OS=Prevotella bryantii B14 GN=PBR_1849 PE=4 SV=1 - [D8DUU6_PREBR]	136.017	4	3	3	OuterMembrane	OuterMembrane	OuterMembrane	OuterMembrane	OuterMembrane	0.541227	4.28303	0.0605317	0.0796699	0.0355421	OuterMembrane	ExpAA=0.32	First60=0.12	PredHel=0	Topology=o	20-1	Y|0.999	--	30	0.828
D8DVS0	Efflux transporter, outer membrane factor (OMF) lipoprotein, NodT family OS=Prevotella bryantii B14 GN=PBR_1678 PE=3 SV=1 - [D8DVS0_PREBR]	135.491	13.58	4	4	OuterMembrane	OuterMembrane	OuterMembrane	OuterMembrane	OuterMembrane	0.860922	2.93218	0.533498	0.566386	0.107011	OuterMembrane	ExpAA=1.43	First60=1.31	PredHel=0	Topology=o	24-1	Y|1.000	The Outer Membrane Factor (OMF) Family	4	0.953
D8DU43	GldK OS=Prevotella bryantii B14 GN=gldK PE=4 SV=1 - [D8DU43_PREBR]	134.37	9.32	4	4	OuterMembrane	Extracellular	OuterMembrane	OuterMembrane	OuterMembrane	1.12528	3.46193	0.327813	0.017551	0.06743	OuterMembrane	ExpAA=4.54	First60=4.54	PredHel=0	Topology=o	25-1	N|0.012	--	--	1
D8DVN2	Fumarate hydratase class I OS=Prevotella bryantii B14 GN=fumB PE=3 SV=1 - [D8DVN2_PREBR]	134.336	13.22	6	6	Cytoplasmic	Cytoplasmic	Cytoplasmic	Cytoplasmic	Cytoplasmic	0.0327241	0.0455466	0.716909	0.0302342	4.17459	Cytoplasmic	ExpAA=0.02	First60=0.00	PredHel=0	Topology=o	--	N|0.000	--	2	0.969
A0A1H9IBU3	K(+)-stimulated pyrophosphate-energized sodium pump OS=Prevotella bryantii B14 GN=SAMN05444375_11344 PE=4 SV=1 - [A0A1H9IBU3_PREBR]	134.273	6.84	6	6	InnerMembrane	InnerMembrane	InnerMembrane	InnerMembrane	InnerMembrane	0.0629635	0.171292	0.0478104	4.67823	0.0397031	InnerMembrane	ExpAA=337.96	First60=22.25	PredHel=15	Topology=o26-48i80-98o108-130i160-182o259-281i286-308o331-353i358-380o417-439i446-468o532-551i564-586o637-659i666-688o760-782i	--	N|0.000	--	--	0.999
A0A1H9BK84	Beta-barrel assembly machine subunit BamA OS=Prevotella bryantii B14 GN=SAMN05444375_103209 PE=4 SV=1 - [A0A1H9BK84_PREBR]	133.158	7.24	6	6	OuterMembrane	OuterMembrane	OuterMembrane	OuterMembrane	OuterMembrane	0.0931292	4.72235	0.0478793	0.100261	0.0363804	OuterMembrane	ExpAA=19.92	First60=0.10	PredHel=0	Topology=o	21-1	N|0.212	--	18	0.932
D8DZI5	10 kDa chaperonin OS=Prevotella bryantii B14 GN=groS PE=3 SV=1 - [D8DZI5_PREBR]	132.852	57.78	5	5	Cytoplasmic	Cytoplasmic	Cytoplasmic	Periplasmic	Cytoplasmic	0.237376	0.0680151	1.27913	0.371835	3.04364	Cytoplasmic	ExpAA=0.00	First60=0.00	PredHel=0	Topology=o	--	N|0.000	--	--	1
D8DXX1	Competence/damage-inducible protein CinA domain protein OS=Prevotella bryantii B14 GN=cinA PE=4 SV=1 - [D8DXX1_PREBR]	132.68	22.89	3	3	Cytoplasmic	Cytoplasmic	Cytoplasmic	Cytoplasmic	Cytoplasmic	0.311642	0.19546	0.186036	0.299033	4.00783	Cytoplasmic	ExpAA=0.05	First60=0.00	PredHel=0	Topology=o	--	N|0.003	--	--	1
D8DXV1	UDP-glucose 4-epimerase OS=Prevotella bryantii B14 GN=galE PE=4 SV=1 - [D8DXV1_PREBR]	132.493	17.97	5	5	Cytoplasmic	Cytoplasmic	Cytoplasmic	Cytoplasmic	Cytoplasmic	0.0297077	0.035469	0.102465	0.11173	4.72063	Cytoplasmic	ExpAA=0.12	First60=0.10	PredHel=0	Topology=o	18-1	N|0.001	--	--	1
D8DXW2	Uncharacterized protein OS=Prevotella bryantii B14 GN=PBR_0147 PE=4 SV=1 - [D8DXW2_PREBR]	132.16	11.31	2	2	Periplasmic	OuterMembrane	Cytoplasmic	Extracellular	OuterMembrane	1.59338	1.945	0.537107	0.340025	0.584481	OuterMembrane	ExpAA=6.83	First60=0.00	PredHel=0	Topology=o	--	Y|0.754	--	12	0.796
D8DUZ0	Uncharacterized protein OS=Prevotella bryantii B14 GN=PBR_1896 PE=4 SV=1 - [D8DUZ0_PREBR]	131.54	25.15	4	4	Periplasmic	Cytoplasmic	OuterMembrane	Cytoplasmic	OuterMembrane	0.559478	1.67413	1.23742	0.149766	1.37921	OuterMembrane	ExpAA=0.00	First60=0.00	PredHel=0	Topology=o	--	N|0.002	--	--	1
D8DT45	Cationic outer membrane protein OmpH OS=Prevotella bryantii B14 GN=ompH_2 PE=4 SV=1 - [D8DT45_PREBR]	131.438	28.07	4	4	OuterMembrane	OuterMembrane	Periplasmic	Periplasmic	Periplasmic	0.372161	1.88825	1.76423	0.282101	0.693262	OuterMembrane	ExpAA=3.57	First60=3.57	PredHel=0	Topology=o	19-1	N|0.010	--	--	1
A0A1H8YRG4	Asparaginyl-tRNA synthetase OS=Prevotella bryantii B14 GN=SAMN05444375_10126 PE=4 SV=1 - [A0A1H8YRG4_PREBR]	130.236	17.06	6	6	Cytoplasmic	Cytoplasmic	Cytoplasmic	Cytoplasmic	Cytoplasmic	0.0292981	0.0104777	0.038603	0.00693695	4.91468	Cytoplasmic	ExpAA=0.05	First60=0.00	PredHel=0	Topology=o	--	N|0.002	--	--	1
D8DYW4	Uncharacterized protein OS=Prevotella bryantii B14 GN=PBR_2609 PE=4 SV=1 - [D8DYW4_PREBR]	130.08	25	2	2	Cytoplasmic	Cytoplasmic	Cytoplasmic	Cytoplasmic	Cytoplasmic	0.591985	0.282848	0.422243	0.442939	3.25998	Cytoplasmic	ExpAA=0.04	First60=0.00	PredHel=0	Topology=o	--	N|0.000	--	--	1
D8E011	Aminotransferase OS=Prevotella bryantii B14 GN=PBR_1101 PE=3 SV=1 - [D8E011_PREBR]	129.298	13.35	4	4	Cytoplasmic	Cytoplasmic	Cytoplasmic	Cytoplasmic	Cytoplasmic	0.378606	0.10711	0.911072	0.247257	3.35596	Cytoplasmic	ExpAA=0.02	First60=0.00	PredHel=0	Topology=o	27-1	N|0.004	--	--	1
D8DXX3	Methionine aminopeptidase OS=Prevotella bryantii B14 GN=map PE=3 SV=1 - [D8DXX3_PREBR]	128.106	10.8	3	3	Cytoplasmic	Cytoplasmic	Cytoplasmic	Cytoplasmic	Cytoplasmic	0.0272595	0.00627453	0.308618	0.0613369	4.59651	Cytoplasmic	ExpAA=0.09	First60=0.00	PredHel=0	Topology=o	--	N|0.000	--	--	1
D8DUL3	Fructokinase OS=Prevotella bryantii B14 GN=PBR_2406 PE=4 SV=1 - [D8DUL3_PREBR]	127.89	14.68	5	5	Cytoplasmic	Cytoplasmic	Cytoplasmic	Cytoplasmic	Cytoplasmic	0.087067	0.14862	0.853562	0.0534408	3.85731	Cytoplasmic	ExpAA=0.05	First60=0.00	PredHel=0	Topology=o	--	N|0.000	--	--	1
D8DYP1	30S ribosomal protein S6 OS=Prevotella bryantii B14 GN=rpsF PE=3 SV=1 - [D8DYP1_PREBR]	126.295	30.09	5	5	Periplasmic	Cytoplasmic	Cytoplasmic	Cytoplasmic	Cytoplasmic	0.511492	0.418176	1.03081	0.183635	2.85589	Cytoplasmic	ExpAA=0.00	First60=0.00	PredHel=0	Topology=o	--	N|0.000	--	--	1
D8E043	50S ribosomal protein L30 OS=Prevotella bryantii B14 GN=rpmD PE=3 SV=1 - [D8E043_PREBR]	125.88	55.17	3	3	Cytoplasmic	Cytoplasmic	Cytoplasmic	Cytoplasmic	Cytoplasmic	0.525024	0.182567	1.03262	0.525493	2.7343	Cytoplasmic	ExpAA=0.00	First60=0.00	PredHel=0	Topology=i	--	N|0.000	--	--	1
D8DUK9	Uncharacterized protein OS=Prevotella bryantii B14 GN=PBR_2402 PE=4 SV=1 - [D8DUK9_PREBR]	124.743	7.44	3	3	Extracellular	Extracellular	Extracellular	Extracellular	Extracellular	4.64308	0.20221	0.0741902	0.0137389	0.0667787	Extracellular	ExpAA=0.02	First60=0.00	PredHel=0	Topology=o	--	N|0.004	--	--	0.997
D8DW82	Endopeptidase PepO OS=Prevotella bryantii B14 GN=pepO PE=4 SV=1 - [D8DW82_PREBR]	124.047	5.33	3	3	Periplasmic	Periplasmic	Periplasmic	Periplasmic	Periplasmic	0.0873909	0.247046	4.23234	0.114892	0.31833	Periplasmic	ExpAA=5.31	First60=5.26	PredHel=0	Topology=o	19-1	N|0.001	--	--	1
D8DZ35	YqeY family protein OS=Prevotella bryantii B14 GN=PBR_2748 PE=4 SV=1 - [D8DZ35_PREBR]	123.555	25.5	3	3	Periplasmic	Periplasmic	Cytoplasmic	Cytoplasmic	Cytoplasmic	0.492024	0.167263	1.71708	0.151886	2.47174	Cytoplasmic	ExpAA=0.00	First60=0.00	PredHel=0	Topology=o	--	N|0.021	--	--	1
D8DXE6	Orotate phosphoribosyltransferase OS=Prevotella bryantii B14 GN=pyrE PE=3 SV=1 - [D8DXE6_PREBR]	123.208	26.19	4	4	Cytoplasmic	Cytoplasmic	Cytoplasmic	Cytoplasmic	Periplasmic	0.119151	0.0803354	1.59853	0.0688488	3.13313	Cytoplasmic	ExpAA=0.04	First60=0.00	PredHel=0	Topology=o	--	N|0.001	--	2	0.955
D8E065	30S ribosomal protein S12 OS=Prevotella bryantii B14 GN=rpsL PE=3 SV=1 - [D8E065_PREBR]	122.862	30.16	5	5	Periplasmic	Cytoplasmic	Periplasmic	Periplasmic	Periplasmic	0.731923	0.440202	2.2205	0.283276	1.3241	Periplasmic	ExpAA=0.00	First60=0.00	PredHel=0	Topology=o	--	N|0.003	--	--	1
D8DXX9	Alpha amylase, catalytic domain protein OS=Prevotella bryantii B14 GN=PBR_0328 PE=4 SV=1 - [D8DXX9_PREBR]	122.647	4.79	3	3	Extracellular	Extracellular	Extracellular	Extracellular	Extracellular	3.66977	1.21597	0.0492959	0.0443329	0.0206257	Extracellular	ExpAA=9.15	First60=9.08	PredHel=0	Topology=o	22-1	N|0.241	--	6	0.947
A0A1H9EGW1	Acyl dehydratase OS=Prevotella bryantii B14 GN=SAMN05444375_10721 PE=4 SV=1 - [A0A1H9EGW1_PREBR]	122.137	22.73	3	3	Cytoplasmic	Cytoplasmic	Cytoplasmic	Cytoplasmic	Cytoplasmic	0.0999432	0.183807	0.535548	0.788376	3.39233	Cytoplasmic	ExpAA=2.24	First60=0.01	PredHel=0	Topology=o	--	N|0.002	--	2	0.93
D8DWY9	OprO/OprP family protein OS=Prevotella bryantii B14 GN=PBR_2217 PE=4 SV=1 - [D8DWY9_PREBR]	121.18	9.41	3	3	OuterMembrane	Extracellular	Extracellular	OuterMembrane	OuterMembrane	1.68872	2.44874	0.656077	0.091497	0.114968	OuterMembrane	ExpAA=0.77	First60=0.75	PredHel=0	Topology=o	19-1	Y|0.999	--	14	0.826
D8DWL0	Putative DnaK suppressor protein OS=Prevotella bryantii B14 GN=PBR_2044 PE=4 SV=1 - [D8DWL0_PREBR]	120.884	22.83	3	3	Cytoplasmic	Cytoplasmic	Cytoplasmic	Cytoplasmic	Cytoplasmic	0.224178	0.101709	0.487331	0.119077	4.06771	Cytoplasmic	ExpAA=0.00	First60=0.00	PredHel=0	Topology=i	--	N|0.004	--	--	1
D8DWR2	Altronate hydrolase OS=Prevotella bryantii B14 GN=PBR_1318 PE=4 SV=1 - [D8DWR2_PREBR]	120.671	5.22	2	2	Cytoplasmic	Cytoplasmic	Cytoplasmic	Extracellular	Cytoplasmic	1.12633	0.452215	0.420233	0.0433844	2.95784	Cytoplasmic	ExpAA=0.02	First60=0.00	PredHel=0	Topology=o	25-1	N|0.001	--	--	1
D8DYJ3	50S ribosomal protein L27 OS=Prevotella bryantii B14 GN=rpmA PE=3 SV=1 - [D8DYJ3_PREBR]	120.238	30.53	2	2	Periplasmic	Periplasmic	Cytoplasmic	Cytoplasmic	OuterMembrane	1.04329	0.884682	1.265	0.283496	1.52353	Cytoplasmic	ExpAA=1.05	First60=1.05	PredHel=0	Topology=o	--	N|0.000	--	--	1
D8DT87	Phosphomannomutase OS=Prevotella bryantii B14 GN=pgm PE=3 SV=1 - [D8DT87_PREBR]	119.942	17.49	6	6	Cytoplasmic	Cytoplasmic	Cytoplasmic	Periplasmic	Cytoplasmic	0.191756	0.217146	0.565719	0.0664663	3.95891	Cytoplasmic	ExpAA=0.30	First60=0.01	PredHel=0	Topology=o	--	N|0.000	--	--	1
D8DUQ5	50S ribosomal protein L25 OS=Prevotella bryantii B14 GN=rplY PE=3 SV=1 - [D8DUQ5_PREBR]	119.123	25.38	5	5	Cytoplasmic	Cytoplasmic	Cytoplasmic	Cytoplasmic	Cytoplasmic	0.105286	0.0458551	0.40691	0.0893812	4.35257	Cytoplasmic	ExpAA=0.03	First60=0.00	PredHel=0	Topology=o	--	N|0.019	--	--	1
D8DUL0	Beta-fructofuranosidase OS=Prevotella bryantii B14 GN=PBR_2403 PE=4 SV=1 - [D8DUL0_PREBR]	118.985	7.77	4	4	OuterMembrane	Extracellular	OuterMembrane	OuterMembrane	Extracellular	1.63677	3.23501	0.116582	0.00213134	0.00951682	OuterMembrane	ExpAA=0.01	First60=0.00	PredHel=0	Topology=o	18-1	N|0.047	--	--	1
D8DUU0	Putative lipoprotein OS=Prevotella bryantii B14 GN=PBR_1843 PE=4 SV=1 - [D8DUU0_PREBR]	118.562	15.98	3	3	OuterMembrane	OuterMembrane	OuterMembrane	OuterMembrane	OuterMembrane	0.952035	2.89056	0.499599	0.195306	0.462495	OuterMembrane	ExpAA=14.58	First60=14.58	PredHel=0	Topology=o	19-1	Y|0.462	--	6	0.872
D8DWN9	NADH dehydrogenase I, d subunit OS=Prevotella bryantii B14 GN=nuoCD PE=4 SV=1 - [D8DWN9_PREBR]	117.97	7.82	3	3	Cytoplasmic	Cytoplasmic	Cytoplasmic	Cytoplasmic	Cytoplasmic	0.0894159	0.0363627	0.194813	0.0253559	4.65405	Cytoplasmic	ExpAA=0.04	First60=0.00	PredHel=0	Topology=o	--	N|0.001	--	2	0.972
D8DXK2	Peptidase S46 OS=Prevotella bryantii B14 GN=PBR_0035 PE=4 SV=1 - [D8DXK2_PREBR]	117.52	8.16	6	6	Periplasmic	OuterMembrane	Periplasmic	OuterMembrane	Extracellular	1.33329	1.36082	1.78298	0.114804	0.408101	Periplasmic	ExpAA=0.82	First60=0.36	PredHel=0	Topology=o	24-1	N|0.007	--	--	1
A0A1H9D749	Carbamoyl-phosphate synthase large subunit OS=Prevotella bryantii B14 GN=SAMN05444375_105122 PE=4 SV=1 - [A0A1H9D749_PREBR]	117.003	6.14	6	6	Cytoplasmic	OuterMembrane	Cytoplasmic	OuterMembrane	Cytoplasmic	0.202409	0.88741	0.167434	0.612417	3.13033	Cytoplasmic	ExpAA=0.15	First60=0.00	PredHel=0	Topology=o	--	N|0.000	--	--	0.997
D8DZS5	Uracil phosphoribosyltransferase OS=Prevotella bryantii B14 GN=upp PE=3 SV=1 - [D8DZS5_PREBR]	116.662	15.98	3	3	Cytoplasmic	Cytoplasmic	Cytoplasmic	Cytoplasmic	Cytoplasmic	0.152721	0.0444425	0.383425	0.146567	4.27284	Cytoplasmic	ExpAA=0.04	First60=0.00	PredHel=0	Topology=o	--	N|0.003	--	--	1
D8E012	MotA/TolQ/ExbB proton channel family protein OS=Prevotella bryantii B14 GN=PBR_1102 PE=3 SV=1 - [D8E012_PREBR]	114.988	7.55	4	4	Periplasmic	Periplasmic	InnerMembrane	Extracellular	InnerMembrane	1.21993	0.266133	1.52737	1.30494	0.68163	Periplasmic	ExpAA=88.96	First60=22.39	PredHel=4	Topology=i21-43o63-85i180-202o227-249i	--	N|0.001	--	4	0.882
D8DXH9	Translation initiation factor IF-2 OS=Prevotella bryantii B14 GN=infB PE=3 SV=1 - [D8DXH9_PREBR]	114.432	4.64	3	3	Cytoplasmic	Extracellular	Cytoplasmic	OuterMembrane	Cytoplasmic	0.82495	1.00223	0.369862	0.536502	2.26645	Cytoplasmic	ExpAA=0.02	First60=0.00	PredHel=0	Topology=o	--	N|0.000	--	2	0.985
D8DZ12	DNA gyrase subunit A OS=Prevotella bryantii B14 GN=gyrA PE=3 SV=1 - [D8DZ12_PREBR]	113.76	3.08	3	3	Cytoplasmic	Cytoplasmic	Cytoplasmic	Cytoplasmic	Cytoplasmic	0.19709	0.508909	0.321566	0.232776	3.73966	Cytoplasmic	ExpAA=0.03	First60=0.00	PredHel=0	Topology=o	--	N|0.000	--	--	1
A0A1H8ZT33	Polygalacturonase OS=Prevotella bryantii B14 GN=SAMN05444375_10270 PE=4 SV=1 - [A0A1H8ZT33_PREBR]	113.176	11.59	5	5	Cytoplasmic	Extracellular	Cytoplasmic	OuterMembrane	Cytoplasmic	1.63581	1.05494	0.630623	0.063164	1.61546	Extracellular	ExpAA=13.76	First60=13.26	PredHel=1	Topology=i5-24o	20-1	N|0.014	--	--	1
D8E033	50S ribosomal protein L17 OS=Prevotella bryantii B14 GN=rplQ PE=3 SV=1 - [D8E033_PREBR]	113.108	45.57	8	8	Cytoplasmic	Periplasmic	Cytoplasmic	Cytoplasmic	Cytoplasmic	0.379867	0.720079	1.69643	0.241039	1.96258	Cytoplasmic	ExpAA=0.22	First60=0.22	PredHel=0	Topology=o	1-41	N|0.006	--	--	1
D8DZD4	Signal recognition particle protein OS=Prevotella bryantii B14 GN=ffh PE=3 SV=1 - [D8DZD4_PREBR]	112.817	7.57	3	3	Cytoplasmic	Cytoplasmic	Cytoplasmic	Cytoplasmic	Cytoplasmic	0.0146645	0.0165798	0.410707	0.0673498	4.4907	Cytoplasmic	ExpAA=0.00	First60=0.00	PredHel=0	Topology=o	--	N|0.000	--	--	1
D8DT36	S-adenosylmethionine synthase OS=Prevotella bryantii B14 GN=metK PE=3 SV=1 - [D8DT36_PREBR]	112.461	13.64	7	7	Cytoplasmic	Cytoplasmic	Cytoplasmic	Cytoplasmic	Cytoplasmic	0.137327	0.167313	0.283273	0.0334865	4.3786	Cytoplasmic	ExpAA=0.25	First60=0.00	PredHel=0	Topology=o	--	N|0.001	--	--	1
A0A1H9IU67	GTPase, G3E family OS=Prevotella bryantii B14 GN=SAMN05444375_11463 PE=4 SV=1 - [A0A1H9IU67_PREBR]	112.22	9.45	3	3	Cytoplasmic	Cytoplasmic	Cytoplasmic	Periplasmic	Cytoplasmic	0.388782	0.0849592	0.529739	0.065097	3.93142	Cytoplasmic	ExpAA=3.08	First60=3.08	PredHel=0	Topology=o	--	N|0.005	--	--	1
D8E029	Adenylate kinase OS=Prevotella bryantii B14 GN=adk PE=3 SV=1 - [D8E029_PREBR]	111.402	17.71	3	3	Cytoplasmic	Cytoplasmic	Cytoplasmic	Cytoplasmic	Cytoplasmic	0.122952	0.0200673	0.0563344	0.389914	4.41073	Cytoplasmic	ExpAA=0.00	First60=0.00	PredHel=0	Topology=o	--	N|0.001	--	--	1
D8DWF2	Phosphoglucomutase/phosphomannomutase family protein OS=Prevotella bryantii B14 GN=PBR_1984 PE=4 SV=1 - [D8DWF2_PREBR]	108.608	12.6	5	5	Cytoplasmic	Cytoplasmic	Cytoplasmic	Periplasmic	Cytoplasmic	0.0943858	0.0334818	0.528373	0.102384	4.24138	Cytoplasmic	ExpAA=0.08	First60=0.01	PredHel=0	Topology=o	--	N|0.002	--	--	0.943
D8DW02	Beta-galactosidase OS=Prevotella bryantii B14 GN=PBR_1723 PE=3 SV=1 - [D8DW02_PREBR]	107.86	2.91	3	3	Periplasmic	Periplasmic	Periplasmic	OuterMembrane	Periplasmic	0.388527	0.811319	3.32272	0.278475	0.198953	Periplasmic	ExpAA=0.07	First60=0.07	PredHel=0	Topology=o	22-1	N|0.022	--	--	0.991
D8DV71	O-acetylhomoserine (Thiol)-lyase OS=Prevotella bryantii B14 GN=PBR_1301 PE=3 SV=1 - [D8DV71_PREBR]	107.156	7.48	3	3	Cytoplasmic	Cytoplasmic	Cytoplasmic	Cytoplasmic	Cytoplasmic	0.756721	0.204291	0.333476	0.060822	3.64469	Cytoplasmic	ExpAA=4.33	First60=0.00	PredHel=0	Topology=o	--	N|0.007	--	--	1
D8DWA6	Biotin-requiring enzyme OS=Prevotella bryantii B14 GN=mmdC PE=4 SV=1 - [D8DWA6_PREBR]	105.2	24.11	2	2	Cytoplasmic	Cytoplasmic	Cytoplasmic	Cytoplasmic	Cytoplasmic	0.616207	0.192786	0.858058	0.262613	3.07034	Cytoplasmic	ExpAA=0.00	First60=0.00	PredHel=0	Topology=o	--	N|0.064	--	--	1
D8DYI9	Phosphorylase family protein OS=Prevotella bryantii B14 GN=udp PE=4 SV=1 - [D8DYI9_PREBR]	104.808	17.93	5	5	Cytoplasmic	Cytoplasmic	Cytoplasmic	Cytoplasmic	Cytoplasmic	0.102828	0.0403619	0.0834917	0.031392	4.74193	Cytoplasmic	ExpAA=0.02	First60=0.00	PredHel=0	Topology=o	--	N|0.010	--	--	0.986
D8DYR4	Protein GrpE OS=Prevotella bryantii B14 GN=grpE PE=3 SV=1 - [D8DYR4_PREBR]	104.67	16.67	3	3	Cytoplasmic	Cytoplasmic	Cytoplasmic	Cytoplasmic	Cytoplasmic	0.556781	0.160584	0.513624	0.18505	3.58396	Cytoplasmic	ExpAA=0.01	First60=0.00	PredHel=0	Topology=o	--	N|0.006	--	--	1
D8DXY9	Putative glycosyl hydrolase, family 13 OS=Prevotella bryantii B14 GN=PBR_0338 PE=3 SV=1 - [D8DXY9_PREBR]	104.191	8.79	5	5	Periplasmic	Periplasmic	Periplasmic	OuterMembrane	Periplasmic	0.990261	0.803079	2.8647	0.0534989	0.28846	Periplasmic	ExpAA=0.12	First60=0.12	PredHel=0	Topology=o	18-1	N|0.001	--	2	0.992
D8DW13	TonB-dependent receptor, plug (Fragment) OS=Prevotella bryantii B14 GN=PBR_1734 PE=3 SV=1 - [D8DW13_PREBR]	102.635	2.75	2	2	OuterMembrane	OuterMembrane	OuterMembrane	OuterMembrane	OuterMembrane	0.46774	4.08855	0.0657559	0.30819	0.0697631	OuterMembrane	ExpAA=0.13	First60=0.01	PredHel=0	Topology=o	--	N|0.213	--	22	0.829
D8DW38	ATP synthase subunit delta OS=Prevotella bryantii B14 GN=atpH PE=3 SV=1 - [D8DW38_PREBR]	101.444	21.14	3	3	OuterMembrane	Periplasmic	OuterMembrane	Periplasmic	OuterMembrane	0.157208	2.06322	1.19354	0.509992	1.07604	OuterMembrane	ExpAA=0.01	First60=0.00	PredHel=0	Topology=o	--	N|0.004	--	--	1
D8DUA6	DNA gyrase subunit B OS=Prevotella bryantii B14 GN=gyrB PE=3 SV=1 - [D8DUA6_PREBR]	100.398	5.78	4	4	Cytoplasmic	Cytoplasmic	Cytoplasmic	Cytoplasmic	Cytoplasmic	0.155145	0.058014	0.325339	0.039234	4.42227	Cytoplasmic	ExpAA=0.05	First60=0.00	PredHel=0	Topology=o	--	N|0.002	--	2	0.989
A0A1H8YZZ3	Uncharacterized protein OS=Prevotella bryantii B14 GN=SAMN05444375_101208 PE=4 SV=1 - [A0A1H8YZZ3_PREBR]	99.5684	15.86	4	4	Cytoplasmic	Cytoplasmic	Cytoplasmic	Cytoplasmic	Cytoplasmic	0.0423332	0.0610241	0.0639678	0.0960308	4.73664	Cytoplasmic	ExpAA=0.01	First60=0.00	PredHel=0	Topology=o	--	N|0.000	--	--	0.97
D8E053	50S ribosomal protein L29 OS=Prevotella bryantii B14 GN=rpmC PE=3 SV=1 - [D8E053_PREBR]	99.36	50	4	4	Periplasmic	Cytoplasmic	Cytoplasmic	Cytoplasmic	Cytoplasmic	0.522471	0.267388	0.80895	0.404679	2.99651	Cytoplasmic	ExpAA=0.00	First60=0.00	PredHel=0	Topology=o	--	N|0.000	--	--	1
D8DWL1	Isoleucine--tRNA ligase OS=Prevotella bryantii B14 GN=ileS PE=3 SV=1 - [D8DWL1_PREBR]	97.26	3.36	3	3	Cytoplasmic	Extracellular	Cytoplasmic	OuterMembrane	Cytoplasmic	0.487633	0.586506	0.753825	0.473069	2.69897	Cytoplasmic	ExpAA=0.08	First60=0.00	PredHel=0	Topology=o	--	N|0.000	--	--	0.99
A0A1H9B4D9	TIGR00255 family protein OS=Prevotella bryantii B14 GN=SAMN05444375_10378 PE=4 SV=1 - [A0A1H9B4D9_PREBR]	97.0931	7.67	2	2	Cytoplasmic	Cytoplasmic	Cytoplasmic	Cytoplasmic	Cytoplasmic	0.396795	0.468636	0.169459	0.0803481	3.88476	Cytoplasmic	ExpAA=0.00	First60=0.00	PredHel=0	Topology=o	--	N|0.002	--	--	1
D8DYE1	Electron transport complex protein RnfG OS=Prevotella bryantii B14 GN=PBR_1762 PE=4 SV=1 - [D8DYE1_PREBR]	95.8977	23.66	3	3	Periplasmic	Periplasmic	Periplasmic	Periplasmic	Periplasmic	0.624357	0.168662	3.47696	0.22643	0.503587	Periplasmic	ExpAA=17.98	First60=17.98	PredHel=1	Topology=i7-29o	22-1	N|0.018	--	--	1
D8DWB5	Proline--tRNA ligase OS=Prevotella bryantii B14 GN=proS PE=3 SV=1 - [D8DWB5_PREBR]	94.3804	8.52	4	4	Cytoplasmic	Cytoplasmic	Cytoplasmic	Cytoplasmic	Cytoplasmic	0.0796812	0.0676638	0.848548	0.0601792	3.94393	Cytoplasmic	ExpAA=0.01	First60=0.00	PredHel=0	Topology=o	--	N|0.000	--	--	0.999
D8DYY9	Putative lipoprotein OS=Prevotella bryantii B14 GN=PBR_1238 PE=4 SV=1 - [D8DYY9_PREBR]	92.5532	4.24	2	2	Extracellular	Extracellular	Extracellular	OuterMembrane	Extracellular	3.95129	1.01833	0.020174	0.00628146	0.00392322	Extracellular	ExpAA=7.34	First60=7.31	PredHel=0	Topology=o	29-1	N|0.142	--	--	1
D8DYY2	Outer membrane protein beta-barrel domain-containing protein OS=Prevotella bryantii B14 GN=PBR_2627 PE=4 SV=1 - [D8DYY2_PREBR]	92.5449	18.68	2	2	Periplasmic	OuterMembrane	Periplasmic	OuterMembrane	Extracellular	1.10117	2.00986	1.21223	0.125454	0.551284	OuterMembrane	ExpAA=9.17	First60=8.27	PredHel=0	Topology=o	19-1	Y|1.000	The Outer Membrane Protein beta-barrel domain Family	8	0.841
D8DSU4	3-methyl-2-oxobutanoate hydroxymethyltransferase OS=Prevotella bryantii B14 GN=panB PE=3 SV=1 - [D8DSU4_PREBR]	91.49	7.72	2	2	Cytoplasmic	Cytoplasmic	Cytoplasmic	Cytoplasmic	Cytoplasmic	0.151232	0.055476	1.4401	0.138304	3.21489	Cytoplasmic	ExpAA=0.21	First60=0.16	PredHel=0	Topology=o	--	N|0.001	--	--	1
D8DV86	DNA-binding transcriptional regulator, MerR family OS=Prevotella bryantii B14 GN=PBR_1702 PE=4 SV=1 - [D8DV86_PREBR]	91.18	13.87	4	4	Cytoplasmic	Cytoplasmic	Cytoplasmic	Cytoplasmic	Cytoplasmic	0.0817309	0.0587111	0.174039	0.0657044	4.61981	Cytoplasmic	ExpAA=0.00	First60=0.00	PredHel=0	Topology=o	--	N|0.000	--	--	1
D8DUK8	Starch-binding associating with outer membrane OS=Prevotella bryantii B14 GN=PBR_2401 PE=4 SV=1 - [D8DUK8_PREBR]	90.89	7.64	3	4	OuterMembrane	OuterMembrane	OuterMembrane	Extracellular	OuterMembrane	1.23617	3.63555	0.0994402	0.0123134	0.0165308	OuterMembrane	ExpAA=0.41	First60=0.40	PredHel=0	Topology=o	27-1	N|0.029	--	--	1
D8DZV4	Peptidylprolyl isomerase OS=Prevotella bryantii B14 GN=PBR_2815 PE=4 SV=1 - [D8DZV4_PREBR]	90.6329	5.76	3	3	Cytoplasmic	Cytoplasmic	OuterMembrane	Cytoplasmic	OuterMembrane	0.19199	1.35315	0.427086	0.101734	2.92604	Cytoplasmic	ExpAA=20.59	First60=20.59	PredHel=1	Topology=i7-29o	24-1	N|0.002	--	--	1
D8DWU0	Aspartate carbamoyltransferase OS=Prevotella bryantii B14 GN=pyrB PE=3 SV=1 - [D8DWU0_PREBR]	90.6267	10.06	3	3	Cytoplasmic	Cytoplasmic	Cytoplasmic	Cytoplasmic	Cytoplasmic	0.0692577	0.0115254	0.157421	0.0375874	4.72421	Cytoplasmic	ExpAA=0.01	First60=0.00	PredHel=0	Topology=o	--	N|0.001	--	--	1
A0A1H9CYT7	Starch synthase OS=Prevotella bryantii B14 GN=SAMN05444375_10545 PE=4 SV=1 - [A0A1H9CYT7_PREBR]	89.0409	16.04	5	5	Cytoplasmic	Cytoplasmic	Cytoplasmic	Cytoplasmic	Cytoplasmic	0.0606505	0.0838759	0.148815	0.137137	4.56952	Cytoplasmic	ExpAA=0.04	First60=0.00	PredHel=0	Topology=o	--	N|0.000	--	--	1
A0A1H9B1E3	4-methyl-5(B-hydroxyethyl)-thiazole monophosphate biosynthesis OS=Prevotella bryantii B14 GN=SAMN05444375_10344 PE=4 SV=1 - [A0A1H9B1E3_PREBR]	88.8089	15.87	2	2	Cytoplasmic	Cytoplasmic	Cytoplasmic	Cytoplasmic	Cytoplasmic	0.538359	0.0973134	0.595181	0.164196	3.60495	Cytoplasmic	ExpAA=2.16	First60=0.00	PredHel=0	Topology=o	--	N|0.001	--	--	1
D8DYP4	Malonyl CoA-acyl carrier protein transacylase OS=Prevotella bryantii B14 GN=fabD PE=3 SV=1 - [D8DYP4_PREBR]	88.6883	18.98	4	4	Cytoplasmic	Periplasmic	Cytoplasmic	Cytoplasmic	Periplasmic	0.0952056	0.0260786	2.09831	0.485296	2.29511	Cytoplasmic	ExpAA=0.01	First60=0.00	PredHel=0	Topology=o	--	N|0.004	--	--	1
D8DWV1	UDP-3-O-acylglucosamine N-acyltransferase OS=Prevotella bryantii B14 GN=lpxD PE=3 SV=1 - [D8DWV1_PREBR]	88.35	8.05	2	2	Cytoplasmic	Cytoplasmic	Periplasmic	OuterMembrane	Cytoplasmic	0.201598	0.818614	1.38487	0.535393	2.05953	Cytoplasmic	ExpAA=0.11	First60=0.00	PredHel=0	Topology=o	--	N|0.001	--	--	1
D8DWU7	Shikimate dehydrogenase OS=Prevotella bryantii B14 GN=aroE PE=4 SV=1 - [D8DWU7_PREBR]	87.2679	8	2	2	Cytoplasmic	Cytoplasmic	Cytoplasmic	Cytoplasmic	Cytoplasmic	0.162967	0.0891377	0.295861	0.127865	4.32417	Cytoplasmic	ExpAA=0.01	First60=0.00	PredHel=0	Topology=o	--	N|0.000	--	--	0.999
D8DYU1	Aspartate--tRNA ligase OS=Prevotella bryantii B14 GN=aspS PE=3 SV=1 - [D8DYU1_PREBR]	87.11	4.61	2	3	Cytoplasmic	Cytoplasmic	Cytoplasmic	Cytoplasmic	Cytoplasmic	0.0176686	0.095252	0.361394	0.120109	4.40558	Cytoplasmic	ExpAA=0.04	First60=0.00	PredHel=0	Topology=o	--	N|0.000	--	--	1
A0A1H9KWJ5	Predicted pyrophosphatase or phosphodiesterase, AlkP superfamily OS=Prevotella bryantii B14 GN=SAMN05444375_1217 PE=4 SV=1 - [A0A1H9KWJ5_PREBR]	86.21	6.49	3	4	Periplasmic	Cytoplasmic	Periplasmic	Extracellular	Extracellular	1.78972	0.253068	1.66635	0.0590715	1.23179	Extracellular	ExpAA=0.19	First60=0.16	PredHel=0	Topology=o	20-1	N|0.010	--	--	1
D8DUE7	Uncharacterized protein OS=Prevotella bryantii B14 GN=PBR_0427 PE=4 SV=1 - [D8DUE7_PREBR]	86.1131	20.61	3	3	Periplasmic	Cytoplasmic	Cytoplasmic	Periplasmic	Cytoplasmic	0.582679	0.257792	1.84801	0.57372	1.7378	Periplasmic	ExpAA=20.46	First60=20.46	PredHel=1	Topology=i7-26o	21-1	N|0.002	--	2	0.982
D8DYP8	Pyruvate kinase OS=Prevotella bryantii B14 GN=pyk PE=3 SV=1 - [D8DYP8_PREBR]	85.9054	9.96	4	4	Cytoplasmic	Cytoplasmic	Cytoplasmic	Cytoplasmic	Cytoplasmic	0.0228568	0.0151476	0.192488	0.304534	4.46497	Cytoplasmic	ExpAA=0.02	First60=0.01	PredHel=0	Topology=o	--	N|0.005	--	--	1
D8DT53	Outer membrane protein OS=Prevotella bryantii B14 GN=PBR_0732 PE=3 SV=1 - [D8DT53_PREBR]	85.8089	2.62	2	2	Extracellular	OuterMembrane	OuterMembrane	OuterMembrane	OuterMembrane	1.67509	2.83784	0.0801917	0.333363	0.0735194	OuterMembrane	ExpAA=0.21	First60=0.21	PredHel=0	Topology=o	23-1	Y|0.971	--	30	0.9
D8DSU0	Fructuronate reductase OS=Prevotella bryantii B14 GN=PBR_1059 PE=4 SV=1 - [D8DSU0_PREBR]	85.5849	10.37	2	2	Periplasmic	Periplasmic	Cytoplasmic	Cytoplasmic	Cytoplasmic	0.706975	0.160774	1.53631	0.655648	1.9403	Cytoplasmic	ExpAA=2.54	First60=0.47	PredHel=0	Topology=o	--	N|0.001	--	--	1
D8DYQ3	Sugar (Pentulose or hexulose) kinase OS=Prevotella bryantii B14 GN=PBR_2548 PE=4 SV=1 - [D8DYQ3_PREBR]	85.2772	6.77	3	3	Cytoplasmic	Cytoplasmic	Cytoplasmic	OuterMembrane	Cytoplasmic	1.29714	0.804875	0.903334	0.423097	1.57156	Cytoplasmic	ExpAA=0.40	First60=0.00	PredHel=0	Topology=o	--	N|0.002	--	--	1
D8E059	50S ribosomal protein L23 OS=Prevotella bryantii B14 GN=rplW PE=3 SV=1 - [D8E059_PREBR]	85.1472	28.87	3	3	Periplasmic	Cytoplasmic	Cytoplasmic	Periplasmic	Periplasmic	0.522944	0.348704	1.84715	0.29489	1.98632	Cytoplasmic	ExpAA=0.00	First60=0.00	PredHel=0	Topology=o	--	N|0.000	--	--	1
D8DXP9	Uncharacterized protein OS=Prevotella bryantii B14 GN=PBR_0082 PE=4 SV=1 - [D8DXP9_PREBR]	84.0211	16.92	3	3	Cytoplasmic	Cytoplasmic	Cytoplasmic	Cytoplasmic	Cytoplasmic	0.371634	0.139726	1.00356	0.274051	3.21103	Cytoplasmic	ExpAA=0.00	First60=0.00	PredHel=0	Topology=o	--	N|0.001	--	--	1
D8DZZ5	Cell shape-determining protein MreB OS=Prevotella bryantii B14 GN=mreB PE=4 SV=1 - [D8DZZ5_PREBR]	83.7461	6.47	2	2	Cytoplasmic	Cytoplasmic	Cytoplasmic	Cytoplasmic	Cytoplasmic	0.0123368	0.0038437	0.120401	0.266129	4.59729	Cytoplasmic	ExpAA=0.02	First60=0.00	PredHel=0	Topology=o	--	N|0.001	--	--	1
D8E057	30S ribosomal protein S19 OS=Prevotella bryantii B14 GN=rpsS PE=3 SV=1 - [D8E057_PREBR]	83.4433	21.35	2	2	Periplasmic	Periplasmic	Periplasmic	Periplasmic	Periplasmic	1.10012	0.287383	2.17269	0.316869	1.12293	Periplasmic	ExpAA=0.01	First60=0.01	PredHel=0	Topology=o	--	N|0.000	--	--	1
D8DTR0	Uncharacterized protein OS=Prevotella bryantii B14 GN=PBR_1494 PE=4 SV=1 - [D8DTR0_PREBR]	83.3005	5.27	3	3	Extracellular	Extracellular	Extracellular	OuterMembrane	Extracellular	4.0708	0.836754	0.0636206	0.0202905	0.00853583	Extracellular	ExpAA=3.60	First60=3.60	PredHel=0	Topology=o	27-1	N|0.012	--	2	0.971
D8DWL3	Uncharacterized protein OS=Prevotella bryantii B14 GN=PBR_2047 PE=4 SV=1 - [D8DWL3_PREBR]	83.0772	10.99	3	3	Cytoplasmic	Cytoplasmic	Cytoplasmic	Cytoplasmic	Cytoplasmic	0.0729683	0.0630141	0.219419	0.0273309	4.61727	Cytoplasmic	ExpAA=0.01	First60=0.00	PredHel=0	Topology=o	--	N|0.001	--	--	0.998
D8DUK2	Dinitrogenase iron-molybdenum cofactor biosynthesis OS=Prevotella bryantii B14 GN=PBR_2395 PE=4 SV=1 - [D8DUK2_PREBR]	82.9914	18.49	2	2	Cytoplasmic	Periplasmic	Cytoplasmic	Periplasmic	Periplasmic	0.624954	0.0776384	1.85782	0.427942	2.01164	Cytoplasmic	ExpAA=0.05	First60=0.01	PredHel=0	Topology=o	--	N|0.000	--	--	1
D8DVS1	Hydrophobic/amphiphilic exporter-1, HAE1 family OS=Prevotella bryantii B14 GN=mexF PE=3 SV=1 - [D8DVS1_PREBR]	81.1071	4.12	3	3	InnerMembrane	InnerMembrane	InnerMembrane	InnerMembrane	InnerMembrane	0.192233	0.503869	0.101502	4.1095	0.0928981	InnerMembrane	ExpAA=263.90	First60=21.53	PredHel=12	Topology=i11-33o339-358i365-387o393-415i436-458o473-495i536-558o891-908i915-937o947-969i990-1012o1022-1044i	--	N|0.001	--	--	1
D8DW65	Aldose 1-epimerase family protein OS=Prevotella bryantii B14 GN=PBR_1776 PE=4 SV=1 - [D8DW65_PREBR]	80.69	21.11	5	5	Cytoplasmic	Cytoplasmic	Cytoplasmic	Cytoplasmic	Periplasmic	0.400376	0.170378	1.2569	0.0410965	3.13125	Cytoplasmic	ExpAA=0.01	First60=0.01	PredHel=0	Topology=o	--	N|0.001	--	4	0.931
A0A1H9K0Y6	Small subunit ribosomal protein S17 OS=Prevotella bryantii B14 GN=SAMN05444375_11751 PE=4 SV=1 - [A0A1H9K0Y6_PREBR]	80.4105	20	2	2	Periplasmic	Periplasmic	Cytoplasmic	Cytoplasmic	Cytoplasmic	0.789011	0.231084	1.48998	0.461286	2.02864	Cytoplasmic	ExpAA=0.00	First60=0.00	PredHel=0	Topology=i	--	N|0.000	--	--	1
D8DZK5	Ribulose-phosphate 3-epimerase OS=Prevotella bryantii B14 GN=rpe PE=3 SV=1 - [D8DZK5_PREBR]	80.1097	11.11	2	2	Cytoplasmic	Cytoplasmic	Cytoplasmic	Cytoplasmic	Cytoplasmic	0.0638391	0.0453334	0.351732	0.52038	4.01872	Cytoplasmic	ExpAA=0.07	First60=0.07	PredHel=0	Topology=o	--	N|0.001	--	--	1
D8DYV7	Uncharacterized protein OS=Prevotella bryantii B14 GN=PBR_2602 PE=4 SV=1 - [D8DYV7_PREBR]	79.75	14.5	2	2	InnerMembrane	Cytoplasmic	Cytoplasmic	Cytoplasmic	Periplasmic	0.962319	0.307779	1.50361	0.6092	1.61709	Cytoplasmic	ExpAA=0.00	First60=0.00	PredHel=0	Topology=o	--	N|0.001	--	--	1
D8DVK1	Branched-chain amino acid aminotransferase OS=Prevotella bryantii B14 GN=ilvE PE=4 SV=1 - [D8DVK1_PREBR]	79.3859	14.79	5	5	Cytoplasmic	Cytoplasmic	Cytoplasmic	Cytoplasmic	Cytoplasmic	0.10425	0.405143	0.496064	0.0392011	3.95534	Cytoplasmic	ExpAA=0.03	First60=0.00	PredHel=0	Topology=o	--	N|0.001	--	2	0.929
D8DYD8	Meso-diaminopimelate D-dehydrogenase OS=Prevotella bryantii B14 GN=PBR_1759 PE=3 SV=1 - [D8DYD8_PREBR]	77.75	8.03	2	2	Cytoplasmic	Cytoplasmic	Cytoplasmic	Cytoplasmic	Cytoplasmic	0.174707	0.105333	0.274992	0.0508635	4.3941	Cytoplasmic	ExpAA=0.06	First60=0.02	PredHel=0	Topology=o	--	N|0.001	--	--	1
D8DWU1	Aspartate carbamoyltransferase regulatory chain OS=Prevotella bryantii B14 GN=pyrI PE=3 SV=1 - [D8DWU1_PREBR]	77.5	24.5	3	3	Cytoplasmic	Cytoplasmic	Cytoplasmic	Cytoplasmic	Cytoplasmic	0.254069	0.153124	0.869927	0.189848	3.53303	Cytoplasmic	ExpAA=0.00	First60=0.00	PredHel=0	Topology=o	--	N|0.006	--	--	1
D8DTM0	Nucleoside diphosphate kinase OS=Prevotella bryantii B14 GN=PBR_1271 PE=3 SV=1 - [D8DTM0_PREBR]	76.59	11.76	2	2	Cytoplasmic	Cytoplasmic	Cytoplasmic	Cytoplasmic	Cytoplasmic	0.0323747	0.0132813	0.172027	0.410538	4.37178	Cytoplasmic	ExpAA=0.17	First60=0.01	PredHel=0	Topology=o	--	N|0.001	--	--	1
D8DUV2	Uncharacterized protein OS=Prevotella bryantii B14 GN=PBR_1855 PE=4 SV=1 - [D8DUV2_PREBR]	75.6704	9.48	3	3	Periplasmic	Extracellular	Extracellular	OuterMembrane	OuterMembrane	1.20969	2.64699	0.467498	0.264323	0.411497	OuterMembrane	ExpAA=17.84	First60=17.47	PredHel=1	Topology=i5-23o	22-1	Y|0.762	--	8	0.846
D8DWJ4	RNA polymerase primary sigma factor OS=Prevotella bryantii B14 GN=rpoD_2 PE=3 SV=1 - [D8DWJ4_PREBR]	74.86	6.1	2	2	Cytoplasmic	Cytoplasmic	Cytoplasmic	Cytoplasmic	Cytoplasmic	0.122886	0.437614	0.0456524	0.191187	4.20266	Cytoplasmic	ExpAA=0.02	First60=0.00	PredHel=0	Topology=o	--	N|0.004	--	--	1
D8DZC0	Band 7/Mec-2 family protein OS=Prevotella bryantii B14 GN=PBR_2480 PE=4 SV=1 - [D8DZC0_PREBR]	74.5435	11.67	3	3	InnerMembrane	Cytoplasmic	InnerMembrane	Periplasmic	Cytoplasmic	0.126906	0.282673	1.24223	1.77294	1.57524	InnerMembrane	ExpAA=22.43	First60=22.42	PredHel=1	Topology=i7-29o	--	N|0.007	--	--	1
D8DUT9	Glutathione peroxidase OS=Prevotella bryantii B14 GN=PBR_1842 PE=3 SV=1 - [D8DUT9_PREBR]	73.7579	11.41	2	2	Cytoplasmic	Cytoplasmic	Cytoplasmic	Cytoplasmic	Periplasmic	0.494594	0.471329	1.22109	0.0729924	2.73999	Cytoplasmic	ExpAA=0.00	First60=0.00	PredHel=0	Topology=o	--	N|0.001	--	2	0.909
D8DVL5	Lrp/AsnC family transcriptional regulator, regulator for asnA, asnC and gidA OS=Prevotella bryantii B14 GN=asnC PE=4 SV=1 - [D8DVL5_PREBR]	72.83	11.05	2	2	Cytoplasmic	Cytoplasmic	Cytoplasmic	Cytoplasmic	Cytoplasmic	0.0403542	0.0241786	0.0647305	0.0869307	4.78381	Cytoplasmic	ExpAA=0.01	First60=0.00	PredHel=0	Topology=o	--	N|0.001	--	--	1
D8DXT5	AraC-type DNA-binding protein OS=Prevotella bryantii B14 GN=PBR_0118 PE=4 SV=1 - [D8DXT5_PREBR]	71.0941	20.25	3	3	Periplasmic	Periplasmic	Periplasmic	Cytoplasmic	Periplasmic	0.566206	0.603967	1.62608	0.333507	1.87023	Cytoplasmic	ExpAA=0.02	First60=0.00	PredHel=0	Topology=i	--	N|0.002	--	--	1
D8DTW6	DNA-binding protein HU OS=Prevotella bryantii B14 GN=PBR_1551 PE=3 SV=1 - [D8DTW6_PREBR]	70.9742	20.21	2	2	Cytoplasmic	Cytoplasmic	Cytoplasmic	Cytoplasmic	Cytoplasmic	0.385381	0.221308	1.43324	0.197666	2.76241	Cytoplasmic	ExpAA=0.01	First60=0.01	PredHel=0	Topology=i	--	N|0.000	--	--	1
D8DUF1	Glutathione peroxidase OS=Prevotella bryantii B14 GN=PBR_0431 PE=3 SV=1 - [D8DUF1_PREBR]	70.7079	14.36	2	2	Cytoplasmic	Cytoplasmic	Cytoplasmic	Cytoplasmic	Cytoplasmic	0.426179	0.44219	1.02848	0.073641	3.02951	Cytoplasmic	ExpAA=0.03	First60=0.03	PredHel=0	Topology=o	--	N|0.001	--	--	1
A0A1H9KQE9	Aspartate ammonia-lyase OS=Prevotella bryantii B14 GN=SAMN05444375_12012 PE=4 SV=1 - [A0A1H9KQE9_PREBR]	70.5734	6.79	4	4	Cytoplasmic	Cytoplasmic	Cytoplasmic	Cytoplasmic	Cytoplasmic	0.0682336	0.0879523	0.140208	0.123656	4.57995	Cytoplasmic	ExpAA=0.24	First60=0.18	PredHel=0	Topology=o	--	N|0.000	--	--	1
A0A1H9HBF0	Uridylate kinase OS=Prevotella bryantii B14 GN=SAMN05444375_11120 PE=4 SV=1 - [A0A1H9HBF0_PREBR]	69.63	9.32	2	2	Cytoplasmic	Cytoplasmic	Cytoplasmic	Cytoplasmic	Cytoplasmic	0.53602	0.372808	0.517145	0.166451	3.40758	Cytoplasmic	ExpAA=9.12	First60=2.97	PredHel=0	Topology=o	--	N|0.002	--	--	1
A0A1H9EVQ9	Aldose 1-epimerase OS=Prevotella bryantii B14 GN=SAMN05444375_107128 PE=4 SV=1 - [A0A1H9EVQ9_PREBR]	69.5183	13.11	5	5	Extracellular	Extracellular	Extracellular	Extracellular	Extracellular	4.27075	0.334948	0.352541	0.00952853	0.0322276	Extracellular	ExpAA=0.00	First60=0.00	PredHel=0	Topology=o	23-1	N|0.014	--	--	1
D8DT66	Uncharacterized protein OS=Prevotella bryantii B14 GN=PBR_0747 PE=4 SV=1 - [D8DT66_PREBR]	69.4718	2.92	2	2	Cytoplasmic	Cytoplasmic	Cytoplasmic	Cytoplasmic	Cytoplasmic	0.832222	0.480627	0.487634	0.17366	3.02586	Cytoplasmic	ExpAA=0.00	First60=0.00	PredHel=0	Topology=o	--	N|0.000	--	--	0.997
D8DW09	Pectate lyase OS=Prevotella bryantii B14 GN=PBR_1730 PE=4 SV=1 - [D8DW09_PREBR]	69.17	3.8	2	2	Periplasmic	Periplasmic	Periplasmic	OuterMembrane	Periplasmic	1.12372	0.752475	2.72112	0.0789004	0.323784	Periplasmic	ExpAA=0.43	First60=0.25	PredHel=0	Topology=o	21-1	N|0.039	--	6	0.838
D8DU60	D-alanine--D-alanine ligase OS=Prevotella bryantii B14 GN=ddl PE=3 SV=1 - [D8DU60_PREBR]	67.93	8.46	2	2	Cytoplasmic	Cytoplasmic	Cytoplasmic	Cytoplasmic	Cytoplasmic	0.286152	0.272426	0.370392	0.0680231	4.00301	Cytoplasmic	ExpAA=0.01	First60=0.00	PredHel=0	Topology=o	--	N|0.004	--	--	1
D8DW00	Glutamate--ammonia ligase OS=Prevotella bryantii B14 GN=glnA PE=3 SV=1 - [D8DW00_PREBR]	67.91	7	4	4	Cytoplasmic	Cytoplasmic	Cytoplasmic	Cytoplasmic	Cytoplasmic	0.0228013	0.0416919	0.124998	0.064769	4.74574	Cytoplasmic	ExpAA=0.01	First60=0.00	PredHel=0	Topology=o	--	N|0.000	--	2	0.962
D8DUA2	Cell division protein FtsA OS=Prevotella bryantii B14 GN=ftsA PE=3 SV=1 - [D8DUA2_PREBR]	67.87	4.31	2	2	Cytoplasmic	Cytoplasmic	Cytoplasmic	Extracellular	Cytoplasmic	0.669106	0.137308	0.398597	0.0823882	3.7126	Cytoplasmic	ExpAA=0.11	First60=0.00	PredHel=0	Topology=o	--	N|0.001	--	--	1
D8DWQ2	Outer membrane protein beta-barrel domain-containing protein OS=Prevotella bryantii B14 GN=PBR_1308 PE=4 SV=1 - [D8DWQ2_PREBR]	67.735	12.43	3	3	Periplasmic	OuterMembrane	Extracellular	OuterMembrane	Periplasmic	0.592184	2.19153	1.93003	0.119848	0.166398	OuterMembrane	ExpAA=18.75	First60=10.49	PredHel=0	Topology=o	1-34	Y|1.000	The Outer Membrane Protein beta-barrel domain Family	8	0.958
D8DVJ7	Iron-sulfur cluster carrier protein OS=Prevotella bryantii B14 GN=mrp PE=3 SV=1 - [D8DVJ7_PREBR]	66.9879	8.38	2	2	Periplasmic	Periplasmic	Cytoplasmic	Cytoplasmic	Cytoplasmic	0.0357949	0.0707453	1.77851	0.536276	2.57867	Cytoplasmic	ExpAA=0.24	First60=0.00	PredHel=0	Topology=o	--	N|0.007	--	--	1
D8DV97	L-asparaginase OS=Prevotella bryantii B14 GN=PBR_1713 PE=3 SV=1 - [D8DV97_PREBR]	65.48	8	3	3	Periplasmic	Periplasmic	Periplasmic	Periplasmic	Periplasmic	0.416668	0.269332	3.26566	0.254267	0.794072	Periplasmic	ExpAA=21.22	First60=21.18	PredHel=1	Topology=i7-29o	21-1	N|0.022	--	6	0.879
D8DVK9	Formate-dependent phosphoribosylglycinamide formyltransferase OS=Prevotella bryantii B14 GN=purT PE=3 SV=1 - [D8DVK9_PREBR]	64.2003	4.07	2	2	Cytoplasmic	Cytoplasmic	Cytoplasmic	Cytoplasmic	Cytoplasmic	0.00676328	0.0294228	0.110705	0.00718295	4.84593	Cytoplasmic	ExpAA=0.00	First60=0.00	PredHel=0	Topology=o	--	N|0.001	--	--	1
D8E098	dTDP-4-dehydrorhamnose 3,5-epimerase OS=Prevotella bryantii B14 GN=rfbC_1 PE=4 SV=1 - [D8E098_PREBR]	64.03	10.53	2	2	Cytoplasmic	Cytoplasmic	Cytoplasmic	Cytoplasmic	Cytoplasmic	0.0588574	0.0952034	0.180851	0.127092	4.538	Cytoplasmic	ExpAA=0.02	First60=0.00	PredHel=0	Topology=o	--	N|0.001	--	--	1
D8DY50	8-amino-7-oxononanoate synthase OS=Prevotella bryantii B14 GN=bioF PE=3 SV=1 - [D8DY50_PREBR]	63.9114	5.57	2	2	Cytoplasmic	Cytoplasmic	Cytoplasmic	Cytoplasmic	Cytoplasmic	0.00258058	0.0142896	0.00997117	0.00980945	4.96335	Cytoplasmic	ExpAA=0.12	First60=0.00	PredHel=0	Topology=o	--	N|0.000	--	--	1
D8DYE9	Uncharacterized protein OS=Prevotella bryantii B14 GN=PBR_0689 PE=4 SV=1 - [D8DYE9_PREBR]	63.8438	12.82	2	2	Cytoplasmic	Cytoplasmic	Cytoplasmic	Cytoplasmic	Cytoplasmic	0.274698	0.103725	0.508412	0.0805204	4.03264	Cytoplasmic	ExpAA=0.01	First60=0.01	PredHel=0	Topology=o	--	N|0.003	--	--	1
D8DT58	Chromosome partitioning protein, ParB family OS=Prevotella bryantii B14 GN=spo0J PE=3 SV=1 - [D8DT58_PREBR]	63.7685	10.23	3	3	Cytoplasmic	Cytoplasmic	Cytoplasmic	Cytoplasmic	Cytoplasmic	0.134413	0.240385	0.148149	0.449612	4.02744	Cytoplasmic	ExpAA=0.03	First60=0.00	PredHel=0	Topology=o	--	N|0.005	--	--	1
D8DWN7	NADH-quinone oxidoreductase subunit I OS=Prevotella bryantii B14 GN=nuoI PE=4 SV=1 - [D8DWN7_PREBR]	63.7449	7.25	2	2	Periplasmic	Periplasmic	Periplasmic	Periplasmic	Periplasmic	0.682727	0.295347	2.82806	0.0648958	1.12897	Periplasmic	ExpAA=0.08	First60=0.06	PredHel=0	Topology=o	--	N|0.007	--	--	0.979
D8DUL8	NADP-dependent 3-hydroxy acid dehydrogenase YdfG OS=Prevotella bryantii B14 GN=PBR_2417 PE=3 SV=1 - [D8DUL8_PREBR]	62.64	11.11	2	2	Cytoplasmic	Cytoplasmic	Cytoplasmic	Cytoplasmic	Cytoplasmic	0.0687795	0.0112181	0.061334	0.0247473	4.83392	Cytoplasmic	ExpAA=0.12	First60=0.09	PredHel=0	Topology=o	19-1	N|0.007	--	--	1
D8DTP2	Putative lipoprotein OS=Prevotella bryantii B14 GN=PBR_1293 PE=4 SV=1 - [D8DTP2_PREBR]	60.94	4.86	3	3	Extracellular	Extracellular	Extracellular	OuterMembrane	Extracellular	3.11509	1.24984	0.541887	0.0246551	0.0685284	Extracellular	ExpAA=13.14	First60=13.14	PredHel=1	Topology=i5-22o	26-1	Y|0.809	--	10	0.872
D8DY06	Cephalosporin-C deacetylase OS=Prevotella bryantii B14 GN=PBR_0355 PE=4 SV=1 - [D8DY06_PREBR]	59.33	5	2	2	Periplasmic	Periplasmic	Periplasmic	Extracellular	Periplasmic	1.20425	0.633578	2.9482	0.0301029	0.183874	Periplasmic	ExpAA=0.41	First60=0.40	PredHel=0	Topology=o	--	N|0.002	--	2	0.934
A0A1H9ABC3	Dipeptidyl aminopeptidase/acylaminoacyl peptidase OS=Prevotella bryantii B14 GN=SAMN05444375_102201 PE=4 SV=1 - [A0A1H9ABC3_PREBR]	58.6932	2.64	2	2	Periplasmic	Extracellular	Periplasmic	OuterMembrane	Periplasmic	1.43206	0.704626	2.53628	0.0886438	0.238397	Periplasmic	ExpAA=0.25	First60=0.00	PredHel=0	Topology=o	--	N|0.001	--	--	0.994
D8DWP0	NADH-quinone oxidoreductase subunit B OS=Prevotella bryantii B14 GN=nuoB PE=3 SV=1 - [D8DWP0_PREBR]	57.69	9.45	2	2	Cytoplasmic	Cytoplasmic	Cytoplasmic	Cytoplasmic	Extracellular	0.782218	0.411549	0.765031	0.174301	2.8669	Cytoplasmic	ExpAA=0.73	First60=0.25	PredHel=0	Topology=o	--	N|0.002	--	--	0.994
D8DZI9	GMP synthase [glutamine-hydrolyzing] OS=Prevotella bryantii B14 GN=guaA PE=3 SV=1 - [D8DZI9_PREBR]	56.6807	8.17	4	4	Cytoplasmic	Cytoplasmic	Cytoplasmic	Cytoplasmic	Cytoplasmic	0.283104	0.161186	0.397663	0.0551012	4.10295	Cytoplasmic	ExpAA=0.14	First60=0.00	PredHel=0	Topology=o	--	N|0.000	--	--	0.999
D8DWB0	Putative lipoprotein OS=Prevotella bryantii B14 GN=PBR_1938 PE=4 SV=1 - [D8DWB0_PREBR]	55.59	5.33	2	2	Extracellular	Extracellular	Extracellular	Extracellular	Extracellular	3.41255	1.20404	0.210048	0.0895555	0.0838098	Extracellular	ExpAA=0.11	First60=0.02	PredHel=0	Topology=o	17-1	N|0.005	--	--	1
D8DXE7	Uncharacterized protein OS=Prevotella bryantii B14 GN=PBR_0995 PE=4 SV=1 - [D8DXE7_PREBR]	53.5233	24.46	3	3	Cytoplasmic	Cytoplasmic	Cytoplasmic	Cytoplasmic	Cytoplasmic	0.493707	0.247609	0.823126	0.362813	3.07274	Cytoplasmic	ExpAA=0.00	First60=0.00	PredHel=0	Topology=o	--	N|0.085	--	--	0.994
D8DV03	Uncharacterized protein OS=Prevotella bryantii B14 GN=PBR_0282 PE=4 SV=1 - [D8DV03_PREBR]	52.1963	9.55	4	4	Extracellular	Extracellular	Extracellular	OuterMembrane	Extracellular	3.70551	1.01497	0.200008	0.0293089	0.0502013	Extracellular	ExpAA=0.02	First60=0.00	PredHel=0	Topology=o	20-1	Y|0.685	--	10	0.885
D8DXH7	Fe-S cluster assembly ATP-binding protein OS=Prevotella bryantii B14 GN=sufC PE=4 SV=1 - [D8DXH7_PREBR]	51.5052	8.66	2	2	Cytoplasmic	Cytoplasmic	Cytoplasmic	Cytoplasmic	Cytoplasmic	0.0263465	0.048541	0.541096	0.0887988	4.29522	Cytoplasmic	ExpAA=0.06	First60=0.05	PredHel=0	Topology=o	--	N|0.014	--	--	1
D8DTI3	Peroxiredoxin OS=Prevotella bryantii B14 GN=PBR_1467 PE=4 SV=1 - [D8DTI3_PREBR]	50.97	8.43	2	2	Cytoplasmic	Cytoplasmic	InnerMembrane	Periplasmic	Extracellular	0.829342	0.526578	0.657229	0.57253	2.41432	Cytoplasmic	ExpAA=0.71	First60=0.70	PredHel=0	Topology=o	19-1	N|0.002	--	--	1
D8DVQ5	Alanine racemase OS=Prevotella bryantii B14 GN=PBR_1663 PE=3 SV=1 - [D8DVQ5_PREBR]	50.86	2.55	2	2	Cytoplasmic	Cytoplasmic	Cytoplasmic	Periplasmic	Cytoplasmic	0.0872803	0.45639	0.347096	0.735688	3.37354	Cytoplasmic	ExpAA=0.70	First60=0.00	PredHel=0	Topology=o	--	N|0.000	--	6	0.976
D8DTG5	Guanylate kinase OS=Prevotella bryantii B14 GN=gmk PE=3 SV=1 - [D8DTG5_PREBR]	50.69	12.04	2	2	Cytoplasmic	Cytoplasmic	Cytoplasmic	Periplasmic	Cytoplasmic	0.312431	0.225626	0.765881	0.091948	3.60411	Cytoplasmic	ExpAA=0.01	First60=0.01	PredHel=0	Topology=o	--	N|0.011	--	--	1
D8DWR7	Curved DNA-binding protein OS=Prevotella bryantii B14 GN=PBR_1323 PE=4 SV=1 - [D8DWR7_PREBR]	50.6179	6.44	2	2	Cytoplasmic	Extracellular	Extracellular	Extracellular	OuterMembrane	1.52916	1.13985	1.21916	0.213474	0.898363	Extracellular	ExpAA=0.01	First60=0.00	PredHel=0	Topology=o	--	N|0.154	--	2	0.935
D8DYJ5	Malate dehydrogenase (Oxaloacetate-decarboxylating)(NADP+) OS=Prevotella bryantii B14 GN=maeB PE=4 SV=1 - [D8DYJ5_PREBR]	48.13	2.75	2	2	Cytoplasmic	Cytoplasmic	Cytoplasmic	Cytoplasmic	Cytoplasmic	0.0861247	0.206024	0.928754	0.303089	3.47601	Cytoplasmic	ExpAA=4.77	First60=0.00	PredHel=0	Topology=o	--	N|0.000	--	--	1
D8DYE5	Mannose-6-phosphate isomerase OS=Prevotella bryantii B14 GN=PBR_1766 PE=4 SV=1 - [D8DYE5_PREBR]	46.9131	9.38	3	3	Cytoplasmic	Cytoplasmic	Cytoplasmic	Cytoplasmic	Cytoplasmic	0.594832	0.373471	0.434233	0.0375518	3.55991	Cytoplasmic	ExpAA=0.00	First60=0.00	PredHel=0	Topology=o	--	N|0.001	--	--	0.999
D8DT52	RagB/SusD domain protein OS=Prevotella bryantii B14 GN=PBR_0731 PE=4 SV=1 - [D8DT52_PREBR]	46.4	4.55	3	3	OuterMembrane	OuterMembrane	OuterMembrane	OuterMembrane	OuterMembrane	0.830131	4.08649	0.0660538	0.00812406	0.00920427	OuterMembrane	ExpAA=1.32	First60=1.32	PredHel=0	Topology=o	28-1	N|0.061	--	--	1
D8DYW6	Uncharacterized protein OS=Prevotella bryantii B14 GN=PBR_2611 PE=4 SV=1 - [D8DYW6_PREBR]	45.58	23.08	2	2	Cytoplasmic	Cytoplasmic	Cytoplasmic	Cytoplasmic	Cytoplasmic	0.492352	0.381517	0.485884	0.17471	3.46554	Cytoplasmic	ExpAA=0.10	First60=0.10	PredHel=0	Topology=i	--	N|0.000	--	--	0.997
D8DZH2	2-iminobutanoate/2-iminopropanoate deaminase OS=Prevotella bryantii B14 GN=PBR_2796 PE=4 SV=1 - [D8DZH2_PREBR]	45.26	25.81	3	3	Periplasmic	Periplasmic	Periplasmic	InnerMembrane	Cytoplasmic	0.769949	0.152605	1.70864	0.606485	1.76232	Cytoplasmic	ExpAA=0.13	First60=0.12	PredHel=0	Topology=o	28-1	N|0.041	--	--	1
D8DZF9	Phenylalanine--tRNA ligase alpha subunit OS=Prevotella bryantii B14 GN=pheS PE=3 SV=1 - [D8DZF9_PREBR]	45.24	11.27	4	4	Cytoplasmic	Cytoplasmic	Cytoplasmic	Cytoplasmic	Cytoplasmic	0.0324128	0.0144201	0.240145	0.00916539	4.70386	Cytoplasmic	ExpAA=0.00	First60=0.00	PredHel=0	Topology=o	--	N|0.001	--	--	1
D8DYQ2	Alpha-N-arabinofuranosidase OS=Prevotella bryantii B14 GN=PBR_2547 PE=4 SV=1 - [D8DYQ2_PREBR]	45.14	7.07	3	3	Periplasmic	Extracellular	Cytoplasmic	Periplasmic	Extracellular	2.32612	0.350299	1.34838	0.0349628	0.940241	Extracellular	ExpAA=3.54	First60=3.53	PredHel=0	Topology=o	20-1	N|0.001	--	4	0.963
D8DZS6	Phosphoribulokinase family protein OS=Prevotella bryantii B14 GN=PBR_0541 PE=4 SV=1 - [D8DZS6_PREBR]	44.9314	4.86	2	2	Cytoplasmic	OuterMembrane	Cytoplasmic	Cytoplasmic	Cytoplasmic	0.101484	1.14376	0.326088	0.132449	3.29622	Cytoplasmic	ExpAA=0.61	First60=0.01	PredHel=0	Topology=o	--	N|0.000	--	6	0.901
D8E099	dTDP-glucose 4,6-dehydratase OS=Prevotella bryantii B14 GN=rfbB_1 PE=4 SV=1 - [D8E099_PREBR]	44.6979	4.63	2	2	Cytoplasmic	Cytoplasmic	Cytoplasmic	Extracellular	Cytoplasmic	0.65437	0.09825	0.546159	0.0680072	3.63321	Cytoplasmic	ExpAA=5.48	First60=5.46	PredHel=0	Topology=o	--	N|0.000	--	--	1
D8DXN6	Ribosome-binding ATPase YchF OS=Prevotella bryantii B14 GN=ychF PE=3 SV=1 - [D8DXN6_PREBR]	44.57	5.18	2	2	Cytoplasmic	Cytoplasmic	Cytoplasmic	Cytoplasmic	Cytoplasmic	0.0183039	0.125877	0.416946	0.0745762	4.3643	Cytoplasmic	ExpAA=0.00	First60=0.00	PredHel=0	Topology=o	--	N|0.001	--	--	1
D8DXE0	Arginine--tRNA ligase OS=Prevotella bryantii B14 GN=argS PE=3 SV=1 - [D8DXE0_PREBR]	41.21	2.31	2	2	Cytoplasmic	Cytoplasmic	Cytoplasmic	Periplasmic	Cytoplasmic	0.267068	0.209325	0.687956	0.0736151	3.76204	Cytoplasmic	ExpAA=0.38	First60=0.00	PredHel=0	Topology=o	--	N|0.001	--	--	1
A0A1H9FHZ4	Dipeptidyl-peptidase-3 OS=Prevotella bryantii B14 GN=SAMN05444375_10891 PE=4 SV=1 - [A0A1H9FHZ4_PREBR]	40.2538	3.7	2	2	Cytoplasmic	Cytoplasmic	Cytoplasmic	OuterMembrane	Cytoplasmic	0.225549	0.784319	0.311143	0.141749	3.53724	Cytoplasmic	ExpAA=0.00	First60=0.00	PredHel=0	Topology=o	--	N|0.000	--	2	0.987
D8DZJ7	Alpha-amylase OS=Prevotella bryantii B14 GN=PBR_0603 PE=3 SV=1 - [D8DZJ7_PREBR]	39.1915	7.2	3	3	Cytoplasmic	Cytoplasmic	OuterMembrane	Extracellular	Cytoplasmic	0.479737	1.41788	0.0986089	0.0310141	2.97277	Cytoplasmic	ExpAA=0.00	First60=0.00	PredHel=0	Topology=o	--	N|0.000	--	--	0.986
D8DY96	ATP synthase gamma chain OS=Prevotella bryantii B14 GN=atpG PE=3 SV=1 - [D8DY96_PREBR]	37.1579	8.05	2	2	OuterMembrane	OuterMembrane	Extracellular	Extracellular	OuterMembrane	1.68216	1.59663	0.36431	0.236262	1.12064	Extracellular	ExpAA=0.01	First60=0.00	PredHel=0	Topology=o	--	N|0.002	--	--	1
D8DT43	Periplasmic chaperone for outer membrane proteins Skp OS=Prevotella bryantii B14 GN=PBR_2906 PE=4 SV=1 - [D8DT43_PREBR]	35.2358	10.18	2	2	Cytoplasmic	Cytoplasmic	Periplasmic	Periplasmic	Cytoplasmic	0.28704	0.490429	1.63896	0.323274	2.2603	Cytoplasmic	ExpAA=18.13	First60=18.13	PredHel=1	Topology=i5-27o	19-1	N|0.002	--	--	1
D8DZR0	Uncharacterized protein OS=Prevotella bryantii B14 GN=PBR_0667 PE=4 SV=1 - [D8DZR0_PREBR]	32.15	4.6	2	2	OuterMembrane	OuterMembrane	OuterMembrane	OuterMembrane	OuterMembrane	0.663472	4.07952	0.116582	0.0226372	0.117785	OuterMembrane	ExpAA=0.10	First60=0.07	PredHel=0	Topology=o	23-1	Y|0.963	--	16	0.881
D8DUQ6	N utilization substance protein B homolog OS=Prevotella bryantii B14 GN=PBR_1807 PE=3 SV=1 - [D8DUQ6_PREBR]	30.8903	8.13	2	2	Cytoplasmic	Cytoplasmic	Cytoplasmic	Cytoplasmic	Cytoplasmic	0.262211	0.552963	0.433313	0.391323	3.36019	Cytoplasmic	ExpAA=0.66	First60=0.02	PredHel=0	Topology=o	--	N|0.001	--	4	0.943
D8DTP6	Fur family transcriptional regulator, peroxide stress response regulator OS=Prevotella bryantii B14 GN=PBR_1297 PE=3 SV=1 - [D8DTP6_PREBR]	30.06	16.9	2	2	Cytoplasmic	Cytoplasmic	Cytoplasmic	Cytoplasmic	Cytoplasmic	0.109829	0.0325897	0.675561	0.0881036	4.09392	Cytoplasmic	ExpAA=0.00	First60=0.00	PredHel=0	Topology=o	--	N|0.000	--	--	1
D8DZC6	Uncharacterized protein OS=Prevotella bryantii B14 GN=PBR_2486 PE=4 SV=1 - [D8DZC6_PREBR]	30	2.87	2	3	Periplasmic	Periplasmic	Periplasmic	OuterMembrane	Periplasmic	0.583329	0.714146	2.5241	0.41156	0.766865	Periplasmic	ExpAA=1.21	First60=1.21	PredHel=0	Topology=o	21-1	N|0.000	--	2	0.991
D8DUY3	4-hydroxythreonine-4-phosphate dehydrogenase OS=Prevotella bryantii B14 GN=pdxA PE=3 SV=1 - [D8DUY3_PREBR]	23.23	4.75	2	2	Periplasmic	Cytoplasmic	Extracellular	Cytoplasmic	Periplasmic	1.06767	0.432925	1.45793	0.59575	1.44572	Periplasmic	ExpAA=0.03	First60=0.02	PredHel=0	Topology=o	--	N|0.015	--	2	0.976
D8DXY6	4-alpha-glucanotransferase OS=Prevotella bryantii B14 GN=malQ PE=4 SV=1 - [D8DXY6_PREBR]	21.8489	2.02	2	2	Cytoplasmic	Cytoplasmic	Cytoplasmic	Periplasmic	Cytoplasmic	0.264322	0.420078	0.521965	0.23326	3.56037	Cytoplasmic	ExpAA=0.01	First60=0.00	PredHel=0	Topology=o	--	N|0.008	--	4	0.97

## Sheet: P.bryantii proteins_MP fraction
Table S2. Proteins of the membrane proteome of P. bryantii B14 in the membrane protein fraction (MP). Identification parameters of the Thermo Proteome Discoverer software (v.1.4.1.14) and the Mascot engine (v. 2.4) and the assignments of CELLO (v.2.5), TMHMM Server (v.2.0) and PRED-TMBB2 for subcellular localization, α-helices and ß-barrel outer membrane proteins.
	Thermo Proteome Discoverer software (v.1.4.1.14) and the Mascot engine (v. 2.4)					CELLO v.2.5 (http://cello.life.nctu.edu.tw/)											TMHMM Server v.2.0 (http://www.cbs.dtu.dk/services/TMHMM/)				PRED-TMBB2 (http://www.compgen.org/tools/PRED-TMBB2)
Uniprot accession number	Fasta header	Score (Mascot/PD)	Sequence coverage (%)	Unique peptides	Total peptides	Comp.Result	Di-pep.Result	part-Comp.Result	chemo-type.Result	Neighbor	extra	outer	peri	inner	cyto	#Most-likely-Location	The expected number of amino acids in transmembrane helices	The expected number of amino acids in transmembrane helices in the first 60 amino acids of the protein	The number of predicted transmembrane helices by N-best	The topology predicted by N-best	SP	β-score (cut-off is 0.43)	OMPdb family	#TM	Reliability
D8DZE1	OmpA family protein OS=Prevotella bryantii B14 GN=PBR_2501 PE=3 SV=1 - [D8DZE1_PREBR]	1506.53	53.17	21	21	Extracellular	OuterMembrane	Periplasmic	OuterMembrane	OuterMembrane	1.14793	3.07235	0.752888	0.0126946	0.0141391	OuterMembrane	ExpAA=0.42	First60=0.41	PredHel=0	Topology=o	19-1	N|0.245	--	8	0.932
D8DWD4	Putative lipoprotein OS=Prevotella bryantii B14 GN=PBR_1964 PE=4 SV=1 - [D8DWD4_PREBR]	1164.23	34.38	21	21	Extracellular	OuterMembrane	Extracellular	OuterMembrane	Extracellular	3.23248	1.4762	0.230774	0.0305518	0.0299892	Extracellular	ExpAA=1.47	First60=1.43	PredHel=0	Topology=o	23-1	N|0.003	--	--	0.97
D8DZI6	60 kDa chaperonin OS=Prevotella bryantii B14 GN=groL PE=3 SV=1 - [D8DZI6_PREBR]	1075.6	45.93	29	29	Cytoplasmic	Cytoplasmic	Cytoplasmic	Cytoplasmic	Cytoplasmic	0.0119266	0.0333593	0.371122	0.0358771	4.54772	Cytoplasmic	ExpAA=0.01	First60=0.00	PredHel=0	Topology=o	--	N|0.004	--	--	1
D8DXY3	Iron complex outermembrane recepter protein OS=Prevotella bryantii B14 GN=PBR_0332 PE=3 SV=1 - [D8DXY3_PREBR]	976.927	29.13	25	26	Extracellular	OuterMembrane	OuterMembrane	OuterMembrane	OuterMembrane	1.87475	2.84895	0.0815292	0.145553	0.0492184	OuterMembrane	ExpAA=2.23	First60=2.23	PredHel=0	Topology=o	27-1	Y|1.000	The Outer Membrane Receptor (OMR-TonB Dependent Receptor) Family	32	0.905
D8DWJ0	Pyruvate-flavodoxin oxidoreductase OS=Prevotella bryantii B14 GN=nifJ PE=3 SV=1 - [D8DWJ0_PREBR]	925.211	23.58	24	24	Periplasmic	OuterMembrane	Periplasmic	OuterMembrane	Periplasmic	0.445851	0.768696	2.44235	0.496641	0.846459	Periplasmic	ExpAA=0.61	First60=0.49	PredHel=0	Topology=o	--	N|0.000	--	4	0.954
D8DY01	Chemotaxis protein MotB OS=Prevotella bryantii B14 GN=PBR_0350 PE=4 SV=1 - [D8DY01_PREBR]	903.195	64.69	21	21	OuterMembrane	Periplasmic	OuterMembrane	Periplasmic	OuterMembrane	1.21157	2.01558	1.48496	0.106292	0.181594	OuterMembrane	ExpAA=0.07	First60=0.07	PredHel=0	Topology=o	24-1	N|0.072	--	--	1
D8E017	TPR domain protein OS=Prevotella bryantii B14 GN=PBR_1107 PE=4 SV=1 - [D8E017_PREBR]	885.949	47.21	21	21	Periplasmic	Periplasmic	Periplasmic	Cytoplasmic	Periplasmic	0.371506	0.49448	3.52779	0.0719446	0.534283	Periplasmic	ExpAA=0.00	First60=0.00	PredHel=0	Topology=o	15-1	N|0.007	--	2	0.955
D8DZ11	Putative tetratricopeptide repeat domain protein OS=Prevotella bryantii B14 GN=PBR_1916 PE=4 SV=1 - [D8DZ11_PREBR]	733.43	42.43	17	17	Periplasmic	Periplasmic	Periplasmic	Cytoplasmic	Periplasmic	0.344765	0.216115	3.81404	0.0424976	0.582578	Periplasmic	ExpAA=0.00	First60=0.00	PredHel=0	Topology=o	20-1	N|0.161	--	4	0.937
A0A1H9L390	Uncharacterized protein OS=Prevotella bryantii B14 GN=SAMN05444375_12216 PE=4 SV=1 - [A0A1H9L390_PREBR]	721.654	35.82	18	18	Extracellular	Extracellular	OuterMembrane	Periplasmic	OuterMembrane	1.36265	2.24729	0.933437	0.179317	0.277299	OuterMembrane	ExpAA=0.00	First60=0.00	PredHel=0	Topology=o	21-1	N|0.021	--	--	1
D8DXY2	Outer membrane protein OS=Prevotella bryantii B14 GN=PBR_0331 PE=4 SV=1 - [D8DXY2_PREBR]	708.116	23.84	14	14	OuterMembrane	Extracellular	Extracellular	Extracellular	OuterMembrane	2.77644	2.1095	0.0676117	0.0120503	0.0343968	Extracellular	ExpAA=1.47	First60=1.43	PredHel=0	Topology=o	25-1	N|0.249	--	4	0.976
D8DWJ3	Do/DeqQ family serine protease OS=Prevotella bryantii B14 GN=htrA PE=4 SV=1 - [D8DWJ3_PREBR]	671.628	34.76	18	18	Periplasmic	Periplasmic	Periplasmic	OuterMembrane	OuterMembrane	1.20128	1.52475	2.14532	0.0554042	0.0732475	Periplasmic	ExpAA=20.37	First60=20.34	PredHel=1	Topology=i5-27o	29-1	N|0.029	--	2	0.992
D8DXW1	Uncharacterized protein OS=Prevotella bryantii B14 GN=PBR_0146 PE=4 SV=1 - [D8DXW1_PREBR]	644.985	29.94	13	13	OuterMembrane	OuterMembrane	OuterMembrane	Extracellular	OuterMembrane	0.617568	4.34534	0.0324799	0.00308236	0.0015261	OuterMembrane	ExpAA=9.03	First60=9.00	PredHel=0	Topology=o	20-1	Y|0.868	--	14	0.925
D8DUP2	Putative lipoprotein OS=Prevotella bryantii B14 GN=PBR_1365 PE=4 SV=1 - [D8DUP2_PREBR]	587.172	51.23	8	8	Periplasmic	Extracellular	Extracellular	Cytoplasmic	OuterMembrane	1.27014	1.26732	1.28642	0.16806	1.00807	Periplasmic	ExpAA=1.42	First60=1.39	PredHel=0	Topology=o	22-1	N|0.021	--	--	1
D8DTP2	Putative lipoprotein OS=Prevotella bryantii B14 GN=PBR_1293 PE=4 SV=1 - [D8DTP2_PREBR]	585.079	28.41	16	16	Extracellular	Extracellular	Extracellular	OuterMembrane	Extracellular	3.11509	1.24984	0.541887	0.0246551	0.0685284	Extracellular	ExpAA=13.14	First60=13.14	PredHel=1	Topology=i5-22o	26-1	Y|0.809	--	10	0.872
D8E045	50S ribosomal protein L18 OS=Prevotella bryantii B14 GN=rplR PE=3 SV=1 - [D8E045_PREBR]	561.817	64.04	10	10	Cytoplasmic	Periplasmic	Cytoplasmic	Cytoplasmic	OuterMembrane	0.498721	1.11861	1.22852	0.259236	1.89491	Cytoplasmic	ExpAA=0.00	First60=0.00	PredHel=0	Topology=i	--	N|0.000	--	--	1
D8DWD3	Major outer membrane protein OmpA OS=Prevotella bryantii B14 GN=PBR_1963 PE=4 SV=1 - [D8DWD3_PREBR]	555.16	35.12	16	16	Periplasmic	OuterMembrane	Periplasmic	Periplasmic	Periplasmic	0.360717	1.62385	2.53328	0.0367511	0.445405	Periplasmic	ExpAA=0.15	First60=0.13	PredHel=0	Topology=o	21-1	Y|0.979	--	4	0.931
D8E035	30S ribosomal protein S4 OS=Prevotella bryantii B14 GN=rpsD PE=3 SV=1 - [D8E035_PREBR]	547.95	44.55	11	11	Cytoplasmic	Cytoplasmic	Cytoplasmic	Cytoplasmic	Cytoplasmic	0.211815	0.313663	0.839925	0.362131	3.27247	Cytoplasmic	ExpAA=0.00	First60=0.00	PredHel=0	Topology=o	--	N|0.001	--	--	0.997
D8E049	50S ribosomal protein L5 OS=Prevotella bryantii B14 GN=rplE PE=3 SV=1 - [D8E049_PREBR]	546.765	55.43	13	13	Cytoplasmic	Cytoplasmic	Cytoplasmic	Cytoplasmic	Periplasmic	0.204958	0.336607	1.50678	0.377268	2.57439	Cytoplasmic	ExpAA=0.00	First60=0.00	PredHel=0	Topology=o	--	N|0.002	--	--	1
A0A1H9JXW6	LSU ribosomal protein L10P OS=Prevotella bryantii B14 GN=SAMN05444375_11733 PE=4 SV=1 - [A0A1H9JXW6_PREBR]	546.562	56.4	9	9	Cytoplasmic	Cytoplasmic	Cytoplasmic	Cytoplasmic	Cytoplasmic	0.116897	0.140801	0.769648	0.0786776	3.89398	Cytoplasmic	ExpAA=0.01	First60=0.00	PredHel=0	Topology=o	--	N|0.003	--	--	1
D8DW82	Endopeptidase PepO OS=Prevotella bryantii B14 GN=pepO PE=4 SV=1 - [D8DW82_PREBR]	545.883	23.52	15	15	Periplasmic	Periplasmic	Periplasmic	Periplasmic	Periplasmic	0.0873909	0.247046	4.23234	0.114892	0.31833	Periplasmic	ExpAA=5.31	First60=5.26	PredHel=0	Topology=o	19-1	N|0.001	--	--	1
D8E042	50S ribosomal protein L15 OS=Prevotella bryantii B14 GN=rplO PE=3 SV=1 - [D8E042_PREBR]	530.203	67.57	13	13	Periplasmic	Cytoplasmic	Cytoplasmic	Cytoplasmic	Cytoplasmic	0.641891	0.31437	0.863943	0.275771	2.90402	Cytoplasmic	ExpAA=0.00	First60=0.00	PredHel=0	Topology=o	19-1	N|0.138	--	--	1
A0A1H9JXP7	Elongation factor Tu OS=Prevotella bryantii B14 GN=SAMN05444375_11727 PE=4 SV=1 - [A0A1H9JXP7_PREBR]	526.319	35.56	15	15	Cytoplasmic	Cytoplasmic	Cytoplasmic	Cytoplasmic	Cytoplasmic	0.0219311	0.00282608	0.034044	0.00607611	4.93512	Cytoplasmic	ExpAA=0.01	First60=0.00	PredHel=0	Topology=o	--	N|0.000	--	--	1
D8DW11	Uncharacterized protein OS=Prevotella bryantii B14 GN=PBR_1732 PE=4 SV=1 - [D8DW11_PREBR]	523.602	21.01	7	7	Extracellular	Extracellular	Periplasmic	OuterMembrane	OuterMembrane	2.29894	1.44474	1.21206	0.0178496	0.026412	Extracellular	ExpAA=0.12	First60=0.09	PredHel=0	Topology=o	19-1	Y|0.855	--	8	0.841
D8E032	Fructose-1,6-bisphosphate aldolase, class II OS=Prevotella bryantii B14 GN=fba PE=3 SV=1 - [D8E032_PREBR]	519.99	29.67	12	12	Cytoplasmic	Cytoplasmic	Cytoplasmic	Cytoplasmic	Cytoplasmic	0.20388	0.0931712	0.874963	0.0317366	3.79625	Cytoplasmic	ExpAA=0.01	First60=0.01	PredHel=0	Topology=o	--	N|0.001	--	--	1
D8DTJ5	HSP20 family protein OS=Prevotella bryantii B14 GN=hsp20 PE=3 SV=1 - [D8DTJ5_PREBR]	511.864	47.59	8	8	Cytoplasmic	Cytoplasmic	Periplasmic	Cytoplasmic	Extracellular	0.892566	0.338382	1.16991	0.252453	2.34669	Cytoplasmic	ExpAA=0.00	First60=0.00	PredHel=0	Topology=o	--	N|0.018	--	--	1
D8DW18	LemA protein OS=Prevotella bryantii B14 GN=PBR_0879 PE=4 SV=1 - [D8DW18_PREBR]	486.842	39.69	11	11	Periplasmic	Cytoplasmic	Periplasmic	Extracellular	Periplasmic	0.883895	0.990396	1.71359	0.318631	1.09348	Periplasmic	ExpAA=21.53	First60=21.44	PredHel=1	Topology=i5-27o	19-1	N|0.015	--	--	1
D8DYF6	Chaperone protein DnaK OS=Prevotella bryantii B14 GN=dnaK PE=2 SV=1 - [D8DYF6_PREBR]	477.503	19.91	10	10	Periplasmic	Cytoplasmic	Cytoplasmic	OuterMembrane	Cytoplasmic	0.493076	0.627223	1.12318	0.161672	2.59485	Cytoplasmic	ExpAA=0.01	First60=0.00	PredHel=0	Topology=o	--	N|0.000	--	--	1
D8DXM5	Fumarate reductase, iron-sulfur protein OS=Prevotella bryantii B14 GN=frdB PE=4 SV=1 - [D8DXM5_PREBR]	477.076	51.19	14	14	Cytoplasmic	Cytoplasmic	Cytoplasmic	Cytoplasmic	Cytoplasmic	0.18067	0.214835	0.638881	0.0907554	3.87486	Cytoplasmic	ExpAA=0.06	First60=0.00	PredHel=0	Topology=o	--	N|0.001	--	--	1
D8DTR0	Uncharacterized protein OS=Prevotella bryantii B14 GN=PBR_1494 PE=4 SV=1 - [D8DTR0_PREBR]	457.522	17.96	9	9	Extracellular	Extracellular	Extracellular	OuterMembrane	Extracellular	4.0708	0.836754	0.0636206	0.0202905	0.00853583	Extracellular	ExpAA=3.60	First60=3.60	PredHel=0	Topology=o	27-1	N|0.012	--	2	0.971
D8DZS4	Phosphoenolpyruvate carboxykinase (ATP) OS=Prevotella bryantii B14 GN=pckA PE=3 SV=1 - [D8DZS4_PREBR]	448.474	26.12	12	12	Periplasmic	Cytoplasmic	Cytoplasmic	Cytoplasmic	Periplasmic	0.88318	0.41505	1.67864	0.0453328	1.97779	Cytoplasmic	ExpAA=0.02	First60=0.00	PredHel=0	Topology=o	--	N|0.000	--	--	1
D8DTE5	30S ribosomal protein S9 OS=Prevotella bryantii B14 GN=rpsI PE=3 SV=1 - [D8DTE5_PREBR]	447.728	66.41	13	13	Periplasmic	Cytoplasmic	Cytoplasmic	Periplasmic	Periplasmic	0.414085	0.253123	1.73572	0.524931	2.07214	Cytoplasmic	ExpAA=0.01	First60=0.00	PredHel=0	Topology=o	--	N|0.003	--	--	1
D8DWB4	Immunogenic 23 kDa lipoprotein PG3 OS=Prevotella bryantii B14 GN=PBR_1942 PE=3 SV=1 - [D8DWB4_PREBR]	445.852	31	8	8	Extracellular	Extracellular	Periplasmic	Extracellular	Extracellular	2.37967	0.969487	1.22684	0.0717231	0.352279	Extracellular	ExpAA=45.16	First60=32.43	PredHel=2	Topology=i21-43o53-75i	1-34	N|0.091	--	--	1
D8DW52	30S ribosomal protein S16 OS=Prevotella bryantii B14 GN=rpsP PE=3 SV=1 - [D8DW52_PREBR]	435.714	56.74	14	14	Periplasmic	Periplasmic	Cytoplasmic	Cytoplasmic	Cytoplasmic	0.550006	0.282924	1.6563	0.327889	2.18288	Cytoplasmic	ExpAA=0.00	First60=0.00	PredHel=0	Topology=o	--	N|0.010	--	--	1
D8E058	50S ribosomal protein L2 OS=Prevotella bryantii B14 GN=rplB PE=3 SV=1 - [D8E058_PREBR]	424.226	40.51	16	16	Periplasmic	Periplasmic	Cytoplasmic	Cytoplasmic	Extracellular	1.15908	0.611255	1.80558	0.41246	1.01163	Periplasmic	ExpAA=0.01	First60=0.00	PredHel=0	Topology=o	--	N|0.001	--	--	1
D8DZR1	Imelysin OS=Prevotella bryantii B14 GN=PBR_0668 PE=4 SV=1 - [D8DZR1_PREBR]	416.144	23.04	9	9	Extracellular	OuterMembrane	Extracellular	Extracellular	OuterMembrane	3.56741	1.36393	0.0456503	0.0152745	0.00773843	Extracellular	ExpAA=3.28	First60=2.63	PredHel=0	Topology=o	26-1	N|0.015	--	--	1
D8E056	50S ribosomal protein L22 OS=Prevotella bryantii B14 GN=rplV PE=3 SV=1 - [D8E056_PREBR]	409.426	56.72	13	13	Periplasmic	Cytoplasmic	Periplasmic	Cytoplasmic	Periplasmic	0.333634	0.264708	1.77821	0.345208	2.27824	Cytoplasmic	ExpAA=0.00	First60=0.00	PredHel=0	Topology=o	--	N|0.001	--	--	1
D8E044	30S ribosomal protein S5 OS=Prevotella bryantii B14 GN=rpsE PE=3 SV=1 - [D8E044_PREBR]	404.333	63.1	11	11	Cytoplasmic	Periplasmic	Cytoplasmic	Cytoplasmic	Cytoplasmic	0.584989	0.299814	1.36844	0.558838	2.18792	Cytoplasmic	ExpAA=10.88	First60=10.85	PredHel=0	Topology=o	--	N|0.006	--	--	1
D8DSV8	Pyridoxal 5'-phosphate synthase subunit PdxS OS=Prevotella bryantii B14 GN=pdxS PE=3 SV=1 - [D8DSV8_PREBR]	403.392	26.21	8	8	Cytoplasmic	Cytoplasmic	Cytoplasmic	Cytoplasmic	Cytoplasmic	0.0131856	0.00773455	0.214998	0.366856	4.39723	Cytoplasmic	ExpAA=0.31	First60=0.00	PredHel=0	Topology=o	--	N|0.006	--	--	1
D8DXY1	Outer membrane protein OS=Prevotella bryantii B14 GN=PBR_0330 PE=4 SV=1 - [D8DXY1_PREBR]	398.858	22.14	8	8	Extracellular	Extracellular	Extracellular	Extracellular	Extracellular	4.76293	0.169627	0.06252	0.00294522	0.00197457	Extracellular	ExpAA=0.07	First60=0.04	PredHel=0	Topology=o	19-1	N|0.010	--	--	1
D8E050	50S ribosomal protein L24 OS=Prevotella bryantii B14 GN=rplX PE=3 SV=1 - [D8E050_PREBR]	397.8	53.33	6	6	Cytoplasmic	Cytoplasmic	Cytoplasmic	Cytoplasmic	Cytoplasmic	0.604931	0.273378	1.4521	0.297639	2.37195	Cytoplasmic	ExpAA=0.00	First60=0.00	PredHel=0	Topology=o	--	N|0.000	--	--	1
A0A1H9J688	Uncharacterized protein OS=Prevotella bryantii B14 GN=SAMN05444375_11524 PE=4 SV=1 - [A0A1H9J688_PREBR]	395.813	44.55	10	10	Extracellular	OuterMembrane	Extracellular	Extracellular	Extracellular	2.48773	1.57739	0.690366	0.1604	0.0841164	Extracellular	ExpAA=6.70	First60=6.57	PredHel=0	Topology=o	21-1	N|0.005	--	--	1
A0A1H9DD30	Outer membrane protein OmpA OS=Prevotella bryantii B14 GN=SAMN05444375_105173 PE=4 SV=1 - [A0A1H9DD30_PREBR]	393.226	30.77	11	11	Extracellular	OuterMembrane	OuterMembrane	OuterMembrane	OuterMembrane	0.899647	3.49681	0.571684	0.0077043	0.0241569	OuterMembrane	ExpAA=0.01	First60=0.00	PredHel=0	Topology=o	16-1	Y|1.000	The Porphyromonas Major Outer Membrane (MOMP/OmpA) Family	10	0.947
D8DUZ0	Uncharacterized protein OS=Prevotella bryantii B14 GN=PBR_1896 PE=4 SV=1 - [D8DUZ0_PREBR]	381.857	55.21	13	13	Periplasmic	Cytoplasmic	OuterMembrane	Cytoplasmic	OuterMembrane	0.559478	1.67413	1.23742	0.149766	1.37921	OuterMembrane	ExpAA=0.00	First60=0.00	PredHel=0	Topology=o	--	N|0.002	--	--	1
D8DV05	Starch-binding associating with outer membrane OS=Prevotella bryantii B14 GN=PBR_0284 PE=4 SV=1 - [D8DV05_PREBR]	380.112	20.7	11	11	OuterMembrane	OuterMembrane	OuterMembrane	Extracellular	OuterMembrane	1.04042	2.91951	0.385685	0.0778989	0.576491	OuterMembrane	ExpAA=6.98	First60=6.95	PredHel=0	Topology=o	--	N|0.001	--	--	1
D8DZT1	Outer membrane protein beta-barrel domain-containing protein OS=Prevotella bryantii B14 GN=PBR_0546 PE=4 SV=1 - [D8DZT1_PREBR]	375.236	33.33	8	8	OuterMembrane	OuterMembrane	OuterMembrane	Extracellular	OuterMembrane	2.19205	2.63375	0.0924206	0.0460903	0.0356926	OuterMembrane	ExpAA=9.81	First60=9.63	PredHel=0	Topology=o	22-1	Y|1.000	The Porphyromonas gingivalis PorT Family	6	0.875
D8DT45	Cationic outer membrane protein OmpH OS=Prevotella bryantii B14 GN=ompH_2 PE=4 SV=1 - [D8DT45_PREBR]	374.059	57.89	9	9	OuterMembrane	OuterMembrane	Periplasmic	Periplasmic	Periplasmic	0.372161	1.88825	1.76423	0.282101	0.693262	OuterMembrane	ExpAA=3.57	First60=3.57	PredHel=0	Topology=o	19-1	N|0.010	--	--	1
A0A1H9B1J6	Small subunit ribosomal protein S2 OS=Prevotella bryantii B14 GN=SAMN05444375_10356 PE=4 SV=1 - [A0A1H9B1J6_PREBR]	371.271	33.58	10	10	Cytoplasmic	Cytoplasmic	Cytoplasmic	Cytoplasmic	Cytoplasmic	0.0678837	0.0314351	1.07078	0.294486	3.53542	Cytoplasmic	ExpAA=0.00	First60=0.00	PredHel=0	Topology=o	--	N|0.002	--	--	1
A0A1H9JZ01	Elongation factor G OS=Prevotella bryantii B14 GN=SAMN05444375_11740 PE=4 SV=1 - [A0A1H9JZ01_PREBR]	370.038	16.05	11	11	Cytoplasmic	Cytoplasmic	Cytoplasmic	Cytoplasmic	Cytoplasmic	0.0929835	0.181345	0.93569	0.0581698	3.73181	Cytoplasmic	ExpAA=0.05	First60=0.00	PredHel=0	Topology=o	--	N|0.000	--	--	1
D8DUN8	Threonine--tRNA ligase OS=Prevotella bryantii B14 GN=thrS PE=3 SV=1 - [D8DUN8_PREBR]	370.014	17.13	12	12	Cytoplasmic	Cytoplasmic	Cytoplasmic	Cytoplasmic	Cytoplasmic	0.0167301	0.0393942	0.0900795	0.0189411	4.83486	Cytoplasmic	ExpAA=0.00	First60=0.00	PredHel=0	Topology=o	--	N|0.009	--	6	0.933
D8DW45	ATP-dependent 6-phosphofructokinase OS=Prevotella bryantii B14 GN=pfkA PE=3 SV=1 - [D8DW45_PREBR]	350.853	26.15	7	7	Cytoplasmic	Cytoplasmic	Cytoplasmic	Periplasmic	Cytoplasmic	0.233845	0.151148	0.709051	0.499431	3.40653	Cytoplasmic	ExpAA=0.05	First60=0.04	PredHel=0	Topology=o	25-1	N|0.005	--	--	1
D8DZT4	Peptidyl-prolyl cis-trans isomerase OS=Prevotella bryantii B14 GN=PBR_0549 PE=3 SV=1 - [D8DZT4_PREBR]	350.159	28.42	12	12	Periplasmic	Extracellular	Periplasmic	OuterMembrane	Periplasmic	1.00444	0.537061	3.28687	0.0503167	0.121313	Periplasmic	ExpAA=5.92	First60=5.87	PredHel=0	Topology=o	27-1	N|0.010	--	--	1
D8DW44	ATP synthase subunit beta OS=Prevotella bryantii B14 GN=atpD PE=3 SV=1 - [D8DW44_PREBR]	349.951	19.29	8	8	Cytoplasmic	Cytoplasmic	Cytoplasmic	Cytoplasmic	Cytoplasmic	0.0621962	0.0940122	0.325277	0.125179	4.39334	Cytoplasmic	ExpAA=0.13	First60=0.00	PredHel=0	Topology=o	--	N|0.001	--	--	1
D8E022	50S ribosomal protein L19 OS=Prevotella bryantii B14 GN=rplS PE=3 SV=1 - [D8E022_PREBR]	345.167	50.83	9	9	Cytoplasmic	Cytoplasmic	Cytoplasmic	Cytoplasmic	Cytoplasmic	0.412426	0.275131	1.04641	0.323907	2.94213	Cytoplasmic	ExpAA=0.00	First60=0.00	PredHel=0	Topology=o	--	N|0.004	--	--	1
D8DZ96	Peptidase, M16 family OS=Prevotella bryantii B14 GN=PBR_1208 PE=3 SV=1 - [D8DZ96_PREBR]	343.638	14.86	13	13	Periplasmic	OuterMembrane	Periplasmic	OuterMembrane	Periplasmic	0.530031	1.26309	2.58655	0.240217	0.380108	Periplasmic	ExpAA=0.59	First60=0.59	PredHel=0	Topology=o	21-1	N|0.000	--	--	0.996
D8DW39	ATP synthase subunit b OS=Prevotella bryantii B14 GN=atpF PE=3 SV=1 - [D8DW39_PREBR]	337.904	50	11	11	Cytoplasmic	Cytoplasmic	Cytoplasmic	Periplasmic	InnerMembrane	0.24274	0.18273	1.2208	1.16308	2.19066	Cytoplasmic	ExpAA=22.29	First60=22.29	PredHel=1	Topology=o10-32i	--	N|0.010	--	--	1
O06839	Putative uncharacterized protein OS=Prevotella bryantii PE=4 SV=1 - [O06839_PREBR]	336.435	20	9	9	OuterMembrane	Extracellular	OuterMembrane	Extracellular	Extracellular	2.39388	2.30402	0.2198	0.00662866	0.075674	Extracellular	ExpAA=0.01	First60=0.00	PredHel=0	Topology=o	--	N|0.004	--	--	1
D8E047	30S ribosomal protein S8 OS=Prevotella bryantii B14 GN=rpsH PE=3 SV=1 - [D8E047_PREBR]	332.738	75.57	12	12	Cytoplasmic	Cytoplasmic	Cytoplasmic	Cytoplasmic	Periplasmic	0.177625	0.145392	1.23656	0.426732	3.01369	Cytoplasmic	ExpAA=0.36	First60=0.00	PredHel=0	Topology=o	--	N|0.003	--	--	1
D8DWY7	Pyruvate, phosphate dikinase OS=Prevotella bryantii B14 GN=ppdK PE=3 SV=1 - [D8DWY7_PREBR]	331.32	10.04	10	10	Cytoplasmic	Cytoplasmic	Cytoplasmic	Cytoplasmic	Cytoplasmic	0.0899999	0.205545	0.566721	0.378158	3.75958	Cytoplasmic	ExpAA=0.02	First60=0.02	PredHel=0	Topology=o	--	N|0.000	--	--	0.999
D8DVS2	Membrane fusion protein, multidrug efflux system OS=Prevotella bryantii B14 GN=mtrC PE=3 SV=1 - [D8DVS2_PREBR]	327.022	25.56	8	8	Extracellular	Extracellular	OuterMembrane	OuterMembrane	Periplasmic	1.37341	2.12741	1.42588	0.0281173	0.0451819	OuterMembrane	ExpAA=1.52	First60=1.51	PredHel=0	Topology=o	28-1	N|0.003	--	--	1
D8DXH1	Putative RagA protein (Fragment) OS=Prevotella bryantii B14 GN=PBR_0001 PE=4 SV=1 - [D8DXH1_PREBR]	326.215	9.33	7	8	OuterMembrane	OuterMembrane	OuterMembrane	OuterMembrane	OuterMembrane	0.542413	4.23333	0.0788298	0.103188	0.0422408	OuterMembrane	ExpAA=0.16	First60=0.14	PredHel=0	Topology=o	26-1	Y|0.972	--	26	0.894
D8DYQ1	Transketolase OS=Prevotella bryantii B14 GN=tkt PE=3 SV=1 - [D8DYQ1_PREBR]	322.302	17.84	10	10	Periplasmic	Periplasmic	Periplasmic	Cytoplasmic	Periplasmic	0.398848	0.136445	3.21141	0.205876	1.04742	Periplasmic	ExpAA=11.67	First60=0.09	PredHel=0	Topology=o	--	N|0.000	--	--	1
D8DU39	Outer membrane autotransporter barrel domain-containing protein OS=Prevotella bryantii B14 GN=PBR_2304 PE=4 SV=1 - [D8DU39_PREBR]	320.611	36.89	6	6	Extracellular	OuterMembrane	Extracellular	OuterMembrane	OuterMembrane	2.67439	1.56466	0.343391	0.355376	0.0621814	Extracellular	ExpAA=29.86	First60=15.61	PredHel=0	Topology=o	21-1	Y|1.000	The Outer Membrane Protein beta-barrel domain Family	6	0.95
D8DUN6	50S ribosomal protein L20 OS=Prevotella bryantii B14 GN=rplT PE=3 SV=1 - [D8DUN6_PREBR]	319.548	50	7	7	Periplasmic	Periplasmic	Cytoplasmic	Cytoplasmic	Periplasmic	0.581533	0.360742	1.46652	0.428912	2.16229	Cytoplasmic	ExpAA=0.01	First60=0.00	PredHel=0	Topology=o	--	N|0.000	--	--	1
D8DU71	Phosphate acetyltransferase OS=Prevotella bryantii B14 GN=pta PE=4 SV=1 - [D8DU71_PREBR]	313.1	23.85	8	8	Periplasmic	Periplasmic	Cytoplasmic	Cytoplasmic	Cytoplasmic	0.0428744	0.0231619	2.04096	0.190102	2.7029	Cytoplasmic	ExpAA=0.04	First60=0.00	PredHel=0	Topology=o	--	N|0.010	--	--	1
A0A1H9JY91	Large subunit ribosomal protein L1 OS=Prevotella bryantii B14 GN=SAMN05444375_11732 PE=4 SV=1 - [A0A1H9JY91_PREBR]	310.553	51.74	11	11	Periplasmic	Periplasmic	Cytoplasmic	Cytoplasmic	Cytoplasmic	0.148886	0.155861	1.86366	0.177173	2.65442	Cytoplasmic	ExpAA=0.03	First60=0.00	PredHel=0	Topology=o	--	N|0.006	--	--	1
D8E062	30S ribosomal protein S10 OS=Prevotella bryantii B14 GN=rpsJ PE=3 SV=1 - [D8E062_PREBR]	310.101	55.45	8	8	Periplasmic	Cytoplasmic	Cytoplasmic	Cytoplasmic	OuterMembrane	0.406212	0.705711	0.893522	0.258991	2.73557	Cytoplasmic	ExpAA=0.01	First60=0.01	PredHel=0	Topology=i	--	N|0.000	--	--	1
D8DY17	IPT/TIG domain-containing protein OS=Prevotella bryantii B14 GN=PBR_0366 PE=4 SV=1 - [D8DY17_PREBR]	308.384	13.15	8	8	Extracellular	Extracellular	OuterMembrane	OuterMembrane	Extracellular	2.40912	1.95402	0.225573	0.189287	0.221997	Extracellular	ExpAA=5.00	First60=4.97	PredHel=0	Topology=o	25-1	N|0.001	--	2	0.996
D8DY14	TonB-dependent receptor, plug OS=Prevotella bryantii B14 GN=PBR_0363 PE=4 SV=1 - [D8DY14_PREBR]	305.399	11.25	11	11	Extracellular	OuterMembrane	OuterMembrane	OuterMembrane	OuterMembrane	1.80984	2.74211	0.0751294	0.303276	0.0696431	OuterMembrane	ExpAA=0.14	First60=0.12	PredHel=0	Topology=o	19-1	Y|0.831	--	24	0.884
A0A1H9JYE1	Large subunit ribosomal protein L7/L12 OS=Prevotella bryantii B14 GN=SAMN05444375_11734 PE=4 SV=1 - [A0A1H9JYE1_PREBR]	297.025	58.06	7	7	Periplasmic	Cytoplasmic	Cytoplasmic	Cytoplasmic	Cytoplasmic	0.542856	0.25095	1.1854	0.470242	2.55055	Cytoplasmic	ExpAA=0.20	First60=0.20	PredHel=0	Topology=o	--	N|0.073	--	--	1
D8E055	30S ribosomal protein S3 OS=Prevotella bryantii B14 GN=rpsC PE=3 SV=1 - [D8E055_PREBR]	295.14	34.85	8	8	Cytoplasmic	Cytoplasmic	Cytoplasmic	Periplasmic	Cytoplasmic	0.4794	0.363391	1.00299	0.633288	2.52093	Cytoplasmic	ExpAA=0.03	First60=0.01	PredHel=0	Topology=o	--	N|0.003	--	--	1
D8E067	DNA-directed RNA polymerase subunit beta' OS=Prevotella bryantii B14 GN=rpoC PE=3 SV=1 - [D8E067_PREBR]	293.196	8.1	9	9	Cytoplasmic	Extracellular	Cytoplasmic	InnerMembrane	Cytoplasmic	0.490541	0.648257	0.122273	0.602822	3.13611	Cytoplasmic	ExpAA=0.26	First60=0.00	PredHel=0	Topology=o	--	N|0.000	--	--	1
D8DTP5	Rubredoxin/rubrerythrin OS=Prevotella bryantii B14 GN=PBR_1296 PE=4 SV=1 - [D8DTP5_PREBR]	290.779	43.24	9	9	Periplasmic	Cytoplasmic	Cytoplasmic	Cytoplasmic	Cytoplasmic	0.244725	0.0949044	0.556495	0.15441	3.94947	Cytoplasmic	ExpAA=0.00	First60=0.00	PredHel=0	Topology=o	--	N|0.001	--	--	1
D8DZW6	Long-chain fatty acid transport protein OS=Prevotella bryantii B14 GN=PBR_0173 PE=4 SV=1 - [D8DZW6_PREBR]	290.456	20.41	6	8	OuterMembrane	OuterMembrane	OuterMembrane	OuterMembrane	OuterMembrane	0.821829	4.11336	0.0486889	0.0122915	0.00382536	OuterMembrane	ExpAA=1.06	First60=0.82	PredHel=0	Topology=o	19-1	Y|0.972	--	14	0.847
D8DU26	Ribosomal subunit interface protein OS=Prevotella bryantii B14 GN=raiA PE=4 SV=1 - [D8DU26_PREBR]	280.898	76.77	6	6	Periplasmic	Cytoplasmic	Cytoplasmic	Cytoplasmic	Cytoplasmic	0.406041	0.282338	0.96875	0.259607	3.08326	Cytoplasmic	ExpAA=0.00	First60=0.00	PredHel=0	Topology=o	--	N|0.000	--	--	1
D8DZT5	Peptidyl-prolyl cis-trans isomerase OS=Prevotella bryantii B14 GN=PBR_0550 PE=3 SV=1 - [D8DZT5_PREBR]	277.042	30.5	8	8	Periplasmic	Extracellular	Periplasmic	OuterMembrane	Periplasmic	1.48565	1.1487	2.17369	0.0437395	0.148221	Periplasmic	ExpAA=2.09	First60=2.08	PredHel=0	Topology=o	20-1	N|0.002	--	--	1
D8E064	30S ribosomal protein S7 OS=Prevotella bryantii B14 GN=rpsG PE=3 SV=1 - [D8E064_PREBR]	276.655	67.09	12	12	Periplasmic	Periplasmic	Cytoplasmic	Cytoplasmic	Periplasmic	0.385394	0.137362	2.32342	0.271514	1.88231	Periplasmic	ExpAA=0.00	First60=0.00	PredHel=0	Topology=i	--	N|0.001	--	--	1
D8E033	50S ribosomal protein L17 OS=Prevotella bryantii B14 GN=rplQ PE=3 SV=1 - [D8E033_PREBR]	269.843	50	11	11	Cytoplasmic	Periplasmic	Cytoplasmic	Cytoplasmic	Cytoplasmic	0.379867	0.720079	1.69643	0.241039	1.96258	Cytoplasmic	ExpAA=0.22	First60=0.22	PredHel=0	Topology=o	1-41	N|0.006	--	--	1
D8DZW9	Peptidyl-prolyl cis-trans isomerase D OS=Prevotella bryantii B14 GN=PBR_0176 PE=4 SV=1 - [D8DZW9_PREBR]	265.928	11.48	8	8	Periplasmic	OuterMembrane	Periplasmic	Cytoplasmic	Periplasmic	0.405652	0.900646	2.99372	0.299713	0.40027	Periplasmic	ExpAA=18.33	First60=18.28	PredHel=1	Topology=i12-31o	27-1	N|0.000	--	--	0.974
D8DY78	Phosphoglycerate kinase OS=Prevotella bryantii B14 GN=pgk PE=3 SV=1 - [D8DY78_PREBR]	264.966	29.5	11	11	Periplasmic	Periplasmic	Periplasmic	Cytoplasmic	Cytoplasmic	0.188245	0.0608879	2.29846	0.0324135	2.41999	Cytoplasmic	ExpAA=0.01	First60=0.00	PredHel=0	Topology=o	--	N|0.001	--	--	1
A0A1H9JYZ2	LSU ribosomal protein L11P OS=Prevotella bryantii B14 GN=SAMN05444375_11731 PE=4 SV=1 - [A0A1H9JYZ2_PREBR]	256.148	54.11	9	9	Periplasmic	Periplasmic	Periplasmic	Periplasmic	Periplasmic	0.0886743	0.0651261	4.24403	0.124946	0.477226	Periplasmic	ExpAA=0.01	First60=0.00	PredHel=0	Topology=o	18-1	N|0.010	--	--	1
D8DV96	Phosphate-selective porin O and P OS=Prevotella bryantii B14 GN=PBR_1712 PE=4 SV=1 - [D8DV96_PREBR]	254.576	14.94	5	5	OuterMembrane	OuterMembrane	OuterMembrane	OuterMembrane	OuterMembrane	0.347622	3.87678	0.655443	0.0191338	0.101019	OuterMembrane	ExpAA=0.00	First60=0.00	PredHel=0	Topology=o	14-1	Y|1.000	The Pseudomonas OprP Porin (POP) Family	14	0.897
A0A1H9J8E6	F-type H+-transporting ATPase subunit alpha OS=Prevotella bryantii B14 GN=SAMN05444375_11541 PE=4 SV=1 - [A0A1H9J8E6_PREBR]	254.42	13.07	6	6	Cytoplasmic	Cytoplasmic	Cytoplasmic	Cytoplasmic	Cytoplasmic	0.0862873	0.217397	0.167489	0.486713	4.04211	Cytoplasmic	ExpAA=0.01	First60=0.00	PredHel=0	Topology=o	--	N|0.001	--	--	1
D8DSY3	L-fucose isomerase OS=Prevotella bryantii B14 GN=PBR_0769 PE=4 SV=1 - [D8DSY3_PREBR]	253.078	21.26	10	10	Cytoplasmic	Cytoplasmic	Cytoplasmic	OuterMembrane	Cytoplasmic	0.1276	0.526776	0.332736	0.110967	3.90192	Cytoplasmic	ExpAA=0.07	First60=0.00	PredHel=0	Topology=o	--	N|0.000	--	--	0.986
D8DW13	TonB-dependent receptor, plug (Fragment) OS=Prevotella bryantii B14 GN=PBR_1734 PE=3 SV=1 - [D8DW13_PREBR]	249.274	8.44	7	7	OuterMembrane	OuterMembrane	OuterMembrane	OuterMembrane	OuterMembrane	0.46774	4.08855	0.0657559	0.30819	0.0697631	OuterMembrane	ExpAA=0.13	First60=0.01	PredHel=0	Topology=o	--	N|0.213	--	22	0.829
D8DV04	TonB-dependent receptor OS=Prevotella bryantii B14 GN=PBR_0283 PE=4 SV=1 - [D8DV04_PREBR]	247.902	10.87	6	8	OuterMembrane	OuterMembrane	OuterMembrane	OuterMembrane	OuterMembrane	0.632754	3.82309	0.0962127	0.366688	0.0812601	OuterMembrane	ExpAA=1.23	First60=1.22	PredHel=0	Topology=o	19-1	Y|0.997	--	36	0.887
D8DXM6	Succinate dehydrogenase OS=Prevotella bryantii B14 GN=PBR_0059 PE=4 SV=1 - [D8DXM6_PREBR]	243.899	15.48	11	11	Cytoplasmic	Cytoplasmic	Cytoplasmic	Periplasmic	Periplasmic	0.337434	0.344112	1.30912	0.185483	2.82385	Cytoplasmic	ExpAA=4.03	First60=3.87	PredHel=0	Topology=o	--	N|0.000	--	--	1
D8DSW6	Periplasmic chaperone for outer membrane proteins Skp OS=Prevotella bryantii B14 GN=PBR_1047 PE=4 SV=1 - [D8DSW6_PREBR]	243.648	38.78	7	7	Periplasmic	Periplasmic	Periplasmic	Periplasmic	Periplasmic	0.549868	0.574017	3.32423	0.258535	0.29335	Periplasmic	ExpAA=0.36	First60=0.36	PredHel=0	Topology=o	1-37	N|0.013	--	--	1
D8DUV2	Uncharacterized protein OS=Prevotella bryantii B14 GN=PBR_1855 PE=4 SV=1 - [D8DUV2_PREBR]	239.11	26.8	9	9	Periplasmic	Extracellular	Extracellular	OuterMembrane	OuterMembrane	1.20969	2.64699	0.467498	0.264323	0.411497	OuterMembrane	ExpAA=17.84	First60=17.47	PredHel=1	Topology=i5-23o	22-1	Y|0.762	--	8	0.846
D8DUQ2	Uncharacterized protein OS=Prevotella bryantii B14 GN=PBR_1803 PE=4 SV=1 - [D8DUQ2_PREBR]	238.689	7.86	6	6	OuterMembrane	OuterMembrane	OuterMembrane	OuterMembrane	OuterMembrane	0.321812	4.58791	0.0284557	0.0385211	0.0232992	OuterMembrane	ExpAA=0.03	First60=0.00	PredHel=0	Topology=o	22-1	Y|1.000	The Outer membrane protein beta-barrel Family	28	0.907
D8DZC0	Band 7/Mec-2 family protein OS=Prevotella bryantii B14 GN=PBR_2480 PE=4 SV=1 - [D8DZC0_PREBR]	237.264	24.61	6	6	InnerMembrane	Cytoplasmic	InnerMembrane	Periplasmic	Cytoplasmic	0.126906	0.282673	1.24223	1.77294	1.57524	InnerMembrane	ExpAA=22.43	First60=22.42	PredHel=1	Topology=i7-29o	--	N|0.007	--	--	1
D8E054	50S ribosomal protein L16 OS=Prevotella bryantii B14 GN=rplP PE=3 SV=1 - [D8E054_PREBR]	233.255	37.32	5	5	InnerMembrane	Periplasmic	Periplasmic	Cytoplasmic	InnerMembrane	0.304793	0.251995	1.54654	0.791675	2.10499	Cytoplasmic	ExpAA=0.01	First60=0.00	PredHel=0	Topology=i	--	N|0.001	--	--	1
D8DUU5	Putative lipoprotein OS=Prevotella bryantii B14 GN=PBR_1848 PE=4 SV=1 - [D8DUU5_PREBR]	232.81	19.37	4	4	Extracellular	Extracellular	Extracellular	Extracellular	OuterMembrane	4.05145	0.835723	0.0699388	0.00802107	0.0348642	Extracellular	ExpAA=12.18	First60=12.05	PredHel=0	Topology=o	25-1	N|0.018	--	2	0.922
D8E060	50S ribosomal protein L4 OS=Prevotella bryantii B14 GN=rplD PE=3 SV=1 - [D8E060_PREBR]	228.417	39.71	10	10	Periplasmic	Periplasmic	Cytoplasmic	Cytoplasmic	Periplasmic	0.41506	0.820915	1.44778	0.132342	2.18391	Cytoplasmic	ExpAA=0.00	First60=0.00	PredHel=0	Topology=o	--	N|0.083	--	--	1
D8DWM3	ATPase, MoxR family OS=Prevotella bryantii B14 GN=moxR PE=4 SV=1 - [D8DWM3_PREBR]	226.148	20.85	7	7	Cytoplasmic	Cytoplasmic	Cytoplasmic	Cytoplasmic	Cytoplasmic	0.0185752	0.0826283	0.41517	0.991451	3.49218	Cytoplasmic	ExpAA=0.04	First60=0.04	PredHel=0	Topology=o	--	N|0.005	--	4	0.976
D8E034	DNA-directed RNA polymerase subunit alpha OS=Prevotella bryantii B14 GN=rpoA PE=3 SV=1 - [D8E034_PREBR]	223.185	17.58	5	5	Cytoplasmic	Cytoplasmic	Cytoplasmic	Periplasmic	Cytoplasmic	0.110101	0.343088	0.969482	0.0297281	3.5476	Cytoplasmic	ExpAA=0.00	First60=0.00	PredHel=0	Topology=o	--	N|0.000	--	--	1
A0A1H9BHA9	DNA-binding protein HU-beta OS=Prevotella bryantii B14 GN=SAMN05444375_103191 PE=4 SV=1 - [A0A1H9BHA9_PREBR]	217.773	52.75	7	7	Periplasmic	Periplasmic	Cytoplasmic	Cytoplasmic	Periplasmic	0.605659	0.310334	1.75987	0.215979	2.10816	Cytoplasmic	ExpAA=0.00	First60=0.00	PredHel=0	Topology=o	--	N|0.000	--	--	1
D8DZJ1	Glyceraldehyde-3-phosphate dehydrogenase OS=Prevotella bryantii B14 GN=gap PE=3 SV=1 - [D8DZJ1_PREBR]	211.548	19.01	5	5	Cytoplasmic	Periplasmic	Cytoplasmic	Cytoplasmic	Extracellular	0.981512	0.248095	1.05218	0.182489	2.53572	Cytoplasmic	ExpAA=0.10	First60=0.00	PredHel=0	Topology=o	--	N|0.002	--	--	1
D8DZZ6	Phosphoribosylaminoimidazolecarboxamide formyltransferase / IMP cyclohydrolase OS=Prevotella bryantii B14 GN=purH_1 PE=4 SV=1 - [D8DZZ6_PREBR]	210.31	29.44	5	5	Cytoplasmic	Cytoplasmic	Cytoplasmic	Cytoplasmic	Cytoplasmic	0.0201986	0.0203288	0.0472685	0.0851832	4.82702	Cytoplasmic	ExpAA=0.02	First60=0.00	PredHel=0	Topology=o	--	N|0.001	--	--	1
D8DT43	Periplasmic chaperone for outer membrane proteins Skp OS=Prevotella bryantii B14 GN=PBR_2906 PE=4 SV=1 - [D8DT43_PREBR]	207.878	34.13	6	6	Cytoplasmic	Cytoplasmic	Periplasmic	Periplasmic	Cytoplasmic	0.28704	0.490429	1.63896	0.323274	2.2603	Cytoplasmic	ExpAA=18.13	First60=18.13	PredHel=1	Topology=i5-27o	19-1	N|0.002	--	--	1
D8DZJ0	Large-conductance mechanosensitive channel OS=Prevotella bryantii B14 GN=mscL PE=3 SV=1 - [D8DZJ0_PREBR]	207.54	29.58	3	3	Cytoplasmic	InnerMembrane	Cytoplasmic	Cytoplasmic	InnerMembrane	0.251571	0.195081	0.506122	1.73113	2.3161	Cytoplasmic	ExpAA=42.91	First60=21.88	PredHel=2	Topology=i21-43o82-101i	--	N|0.003	--	--	1
D8E046	50S ribosomal protein L6 OS=Prevotella bryantii B14 GN=rplF PE=3 SV=1 - [D8E046_PREBR]	207.5	30	5	5	OuterMembrane	Cytoplasmic	Cytoplasmic	Periplasmic	Cytoplasmic	0.255578	1.2547	1.52499	0.186645	1.77808	Cytoplasmic	ExpAA=0.00	First60=0.00	PredHel=0	Topology=o	--	N|0.002	--	--	1
D8DXX9	Alpha amylase, catalytic domain protein OS=Prevotella bryantii B14 GN=PBR_0328 PE=4 SV=1 - [D8DXX9_PREBR]	206.702	10.48	7	7	Extracellular	Extracellular	Extracellular	Extracellular	Extracellular	3.66977	1.21597	0.0492959	0.0443329	0.0206257	Extracellular	ExpAA=9.15	First60=9.08	PredHel=0	Topology=o	22-1	N|0.241	--	6	0.947
D8DZY5	Elongation factor Ts OS=Prevotella bryantii B14 GN=tsf PE=3 SV=1 - [D8DZY5_PREBR]	204.528	13.25	4	4	Cytoplasmic	Cytoplasmic	Periplasmic	Cytoplasmic	Periplasmic	0.119073	0.0235249	1.7534	0.0345544	3.06944	Cytoplasmic	ExpAA=0.00	First60=0.00	PredHel=0	Topology=o	--	N|0.002	--	--	1
D8DTB3	Putative tetratricopeptide repeat domain protein OS=Prevotella bryantii B14 GN=PBR_2866 PE=4 SV=1 - [D8DTB3_PREBR]	199.865	21.03	4	4	Periplasmic	Periplasmic	Cytoplasmic	Periplasmic	Periplasmic	1.01987	0.94677	1.83374	0.27324	0.926376	Periplasmic	ExpAA=22.79	First60=22.77	PredHel=1	Topology=i30-52o	--	N|0.007	--	--	1
D8DY05	Sialate O-acetylesterase OS=Prevotella bryantii B14 GN=PBR_0354 PE=4 SV=1 - [D8DY05_PREBR]	198.535	9.07	4	4	Extracellular	OuterMembrane	Extracellular	Periplasmic	Periplasmic	1.62833	0.967869	1.86954	0.0882452	0.446016	Periplasmic	ExpAA=0.15	First60=0.15	PredHel=0	Topology=o	20-1	N|0.001	--	2	0.922
D8DYE1	Electron transport complex protein RnfG OS=Prevotella bryantii B14 GN=PBR_1762 PE=4 SV=1 - [D8DYE1_PREBR]	196.684	32.82	5	5	Periplasmic	Periplasmic	Periplasmic	Periplasmic	Periplasmic	0.624357	0.168662	3.47696	0.22643	0.503587	Periplasmic	ExpAA=17.98	First60=17.98	PredHel=1	Topology=i7-29o	22-1	N|0.018	--	--	1
D8DW12	RagB/SusD domain protein OS=Prevotella bryantii B14 GN=PBR_1733 PE=4 SV=1 - [D8DW12_PREBR]	192.917	11.75	7	7	OuterMembrane	OuterMembrane	OuterMembrane	OuterMembrane	OuterMembrane	0.702352	4.16179	0.0544063	0.0578174	0.0236389	OuterMembrane	ExpAA=0.12	First60=0.00	PredHel=0	Topology=o	17-1	N|0.003	--	--	0.991
D8DT51	Uncharacterized protein OS=Prevotella bryantii B14 GN=PBR_0730 PE=4 SV=1 - [D8DT51_PREBR]	191.212	23.2	6	7	Extracellular	Extracellular	Extracellular	OuterMembrane	OuterMembrane	2.75903	1.56662	0.559756	0.018731	0.0958651	Extracellular	ExpAA=4.53	First60=4.53	PredHel=0	Topology=o	19-1	Y|0.935	--	8	0.747
D8DUR3	Putative alkyl hydroperoxide reductase/ Thiol specific antioxidant/ Mal allergen OS=Prevotella bryantii B14 GN=PBR_1814 PE=4 SV=1 - [D8DUR3_PREBR]	190.566	10.32	3	3	Periplasmic	Periplasmic	Periplasmic	Periplasmic	Periplasmic	0.329859	0.214567	3.46465	0.210947	0.779975	Periplasmic	ExpAA=0.06	First60=0.02	PredHel=0	Topology=o	19-1	N|0.002	--	--	1
D8DVK1	Branched-chain amino acid aminotransferase OS=Prevotella bryantii B14 GN=ilvE PE=4 SV=1 - [D8DVK1_PREBR]	187.939	23.37	7	7	Cytoplasmic	Cytoplasmic	Cytoplasmic	Cytoplasmic	Cytoplasmic	0.10425	0.405143	0.496064	0.0392011	3.95534	Cytoplasmic	ExpAA=0.03	First60=0.00	PredHel=0	Topology=o	--	N|0.001	--	2	0.929
A0A1H8YRQ4	IMP dehydrogenase OS=Prevotella bryantii B14 GN=SAMN05444375_10117 PE=4 SV=1 - [A0A1H8YRQ4_PREBR]	186.756	8.7	3	3	Cytoplasmic	Cytoplasmic	Cytoplasmic	Periplasmic	Cytoplasmic	0.0603898	0.167608	0.715983	0.233774	3.82225	Cytoplasmic	ExpAA=0.26	First60=0.17	PredHel=0	Topology=o	--	N|0.001	--	--	1
D8E048	30S ribosomal protein S14 OS=Prevotella bryantii B14 GN=rpsN PE=3 SV=1 - [D8E048_PREBR]	185.566	47	8	8	Periplasmic	Cytoplasmic	Cytoplasmic	Cytoplasmic	Cytoplasmic	0.454485	0.330497	1.03023	0.430519	2.75427	Cytoplasmic	ExpAA=0.00	First60=0.00	PredHel=0	Topology=i	--	N|0.000	--	--	1
D8DUB6	Putative SusD/RagB family protein (Fragment) OS=Prevotella bryantii B14 GN=PBR_2392 PE=4 SV=1 - [D8DUB6_PREBR]	185.277	10.97	6	6	OuterMembrane	OuterMembrane	OuterMembrane	Extracellular	Extracellular	2.60813	2.22121	0.101877	0.0393486	0.0294373	Extracellular	ExpAA=0.07	First60=0.00	PredHel=0	Topology=o	--	N|0.103	--	4	0.987
D8DT78	3-oxoacyl-[acyl-carrier-protein] reductase OS=Prevotella bryantii B14 GN=fabG PE=4 SV=1 - [D8DT78_PREBR]	182.778	19.6	5	5	Cytoplasmic	Cytoplasmic	InnerMembrane	Cytoplasmic	Cytoplasmic	0.229881	0.20362	0.714865	1.19713	2.65451	Cytoplasmic	ExpAA=0.50	First60=0.00	PredHel=0	Topology=o	--	N|0.005	--	--	1
D8DVS6	Triosephosphate isomerase OS=Prevotella bryantii B14 GN=tpiA_2 PE=3 SV=1 - [D8DVS6_PREBR]	179.96	26.59	5	5	Cytoplasmic	Cytoplasmic	Cytoplasmic	Periplasmic	Cytoplasmic	0.136452	0.0408149	0.841193	0.129435	3.8521	Cytoplasmic	ExpAA=0.01	First60=0.00	PredHel=0	Topology=o	31-1	N|0.008	--	--	1
D8E037	30S ribosomal protein S13 OS=Prevotella bryantii B14 GN=rpsM PE=3 SV=1 - [D8E037_PREBR]	179.52	40.48	6	6	Cytoplasmic	Cytoplasmic	Cytoplasmic	Periplasmic	Cytoplasmic	0.572238	0.489512	1.26502	0.343464	2.32977	Cytoplasmic	ExpAA=0.01	First60=0.01	PredHel=0	Topology=o	--	N|0.006	--	--	1
D8E061	50S ribosomal protein L3 OS=Prevotella bryantii B14 GN=rplC PE=3 SV=1 - [D8E061_PREBR]	178.49	50.98	8	8	Cytoplasmic	Cytoplasmic	Periplasmic	Periplasmic	Periplasmic	0.60139	0.298739	2.43257	0.166133	1.50117	Periplasmic	ExpAA=0.01	First60=0.00	PredHel=0	Topology=o	26-1	N|0.036	--	2	0.976
A0A1H9ICS8	Iron complex outermembrane recepter protein OS=Prevotella bryantii B14 GN=SAMN05444375_11360 PE=4 SV=1 - [A0A1H9ICS8_PREBR]	177.91	6.93	5	5	OuterMembrane	Extracellular	OuterMembrane	OuterMembrane	Extracellular	1.74959	3.00484	0.142014	0.0515677	0.0519876	OuterMembrane	ExpAA=0.00	First60=0.00	PredHel=0	Topology=o	19-1	Y|1.000	The Outer Membrane Receptor (OMR-TonB Dependent Receptor) Family	22	0.866
D8DVR1	30S ribosomal protein S15 OS=Prevotella bryantii B14 GN=rpsO PE=3 SV=1 - [D8DVR1_PREBR]	170.471	30.34	5	5	Cytoplasmic	Cytoplasmic	Cytoplasmic	Cytoplasmic	Cytoplasmic	0.56677	0.238452	0.844192	0.367748	2.98284	Cytoplasmic	ExpAA=0.00	First60=0.00	PredHel=0	Topology=i	--	N|0.000	--	--	1
D8E0H5	Outer membrane receptor proteins, mostly Fe transport OS=Prevotella bryantii B14 GN=PBR_0800 PE=4 SV=1 - [D8E0H5_PREBR]	168.106	5.87	5	5	OuterMembrane	OuterMembrane	OuterMembrane	OuterMembrane	OuterMembrane	0.252746	4.68524	0.0331082	0.0158594	0.0130431	OuterMembrane	ExpAA=0.02	First60=0.01	PredHel=0	Topology=o	18-1	Y|1.000	The Outer membrane protein beta-barrel Family	22	0.945
D8DV97	L-asparaginase OS=Prevotella bryantii B14 GN=PBR_1713 PE=3 SV=1 - [D8DV97_PREBR]	167.876	12	4	4	Periplasmic	Periplasmic	Periplasmic	Periplasmic	Periplasmic	0.416668	0.269332	3.26566	0.254267	0.794072	Periplasmic	ExpAA=21.22	First60=21.18	PredHel=1	Topology=i7-29o	21-1	N|0.022	--	6	0.879
A0A1H9J4B5	Ribose-phosphate pyrophosphokinase OS=Prevotella bryantii B14 GN=SAMN05444375_1156 PE=4 SV=1 - [A0A1H9J4B5_PREBR]	166.28	30.67	7	7	OuterMembrane	Cytoplasmic	OuterMembrane	Cytoplasmic	Cytoplasmic	0.180543	0.970513	0.754551	0.5909	2.50349	Cytoplasmic	ExpAA=0.06	First60=0.00	PredHel=0	Topology=o	--	N|0.005	--	--	1
D8E012	MotA/TolQ/ExbB proton channel family protein OS=Prevotella bryantii B14 GN=PBR_1102 PE=3 SV=1 - [D8E012_PREBR]	166.256	14.03	5	5	Periplasmic	Periplasmic	InnerMembrane	Extracellular	InnerMembrane	1.21993	0.266133	1.52737	1.30494	0.68163	Periplasmic	ExpAA=88.96	First60=22.39	PredHel=4	Topology=i21-43o63-85i180-202o227-249i	--	N|0.001	--	4	0.882
D8DYT1	Long-chain acyl-CoA synthetase OS=Prevotella bryantii B14 GN=PBR_2576 PE=4 SV=1 - [D8DYT1_PREBR]	165.403	8.99	4	4	Cytoplasmic	Cytoplasmic	Cytoplasmic	InnerMembrane	Cytoplasmic	0.141365	0.176003	0.505782	0.738883	3.43797	Cytoplasmic	ExpAA=9.66	First60=0.00	PredHel=0	Topology=o	--	N|0.000	--	--	1
D8DU30	Malate dehydrogenase OS=Prevotella bryantii B14 GN=mdh PE=3 SV=1 - [D8DU30_PREBR]	161.726	16.67	5	5	Cytoplasmic	Periplasmic	Periplasmic	Periplasmic	Cytoplasmic	0.295905	0.163683	2.76419	0.157858	1.61837	Periplasmic	ExpAA=6.42	First60=6.28	PredHel=0	Topology=o	--	N|0.001	--	--	1
D8DXX0	50S ribosomal protein L28 OS=Prevotella bryantii B14 GN=rpmB PE=3 SV=1 - [D8DXX0_PREBR]	159.583	49.43	6	6	Cytoplasmic	Cytoplasmic	Cytoplasmic	Cytoplasmic	Extracellular	0.746295	0.293652	1.64441	0.255734	2.05991	Cytoplasmic	ExpAA=0.04	First60=0.04	PredHel=0	Topology=i	--	N|0.000	--	--	1
D8DWY9	OprO/OprP family protein OS=Prevotella bryantii B14 GN=PBR_2217 PE=4 SV=1 - [D8DWY9_PREBR]	159.085	12.1	4	4	OuterMembrane	Extracellular	Extracellular	OuterMembrane	OuterMembrane	1.68872	2.44874	0.656077	0.091497	0.114968	OuterMembrane	ExpAA=0.77	First60=0.75	PredHel=0	Topology=o	19-1	Y|0.999	--	14	0.826
D8DUE7	Uncharacterized protein OS=Prevotella bryantii B14 GN=PBR_0427 PE=4 SV=1 - [D8DUE7_PREBR]	158.973	25.19	7	7	Periplasmic	Cytoplasmic	Cytoplasmic	Periplasmic	Cytoplasmic	0.582679	0.257792	1.84801	0.57372	1.7378	Periplasmic	ExpAA=20.46	First60=20.46	PredHel=1	Topology=i7-26o	21-1	N|0.002	--	2	0.982
D8E057	30S ribosomal protein S19 OS=Prevotella bryantii B14 GN=rpsS PE=3 SV=1 - [D8E057_PREBR]	158.043	39.33	5	5	Periplasmic	Periplasmic	Periplasmic	Periplasmic	Periplasmic	1.10012	0.287383	2.17269	0.316869	1.12293	Periplasmic	ExpAA=0.01	First60=0.01	PredHel=0	Topology=o	--	N|0.000	--	--	1
A0A1H9FB72	2-dehydro-3-deoxyphosphogluconate aldolase / (4S)-4-hydroxy-2-oxoglutarate aldolase OS=Prevotella bryantii B14 GN=SAMN05444375_10835 PE=4 SV=1 - [A0A1H9FB72_PREBR]	156.695	28.04	6	6	Periplasmic	Periplasmic	Cytoplasmic	Cytoplasmic	Periplasmic	0.414821	0.127497	1.94021	0.532942	1.98453	Cytoplasmic	ExpAA=0.33	First60=0.00	PredHel=0	Topology=o	--	N|0.004	--	--	1
D8DZY2	Uncharacterized protein OS=Prevotella bryantii B14 GN=PBR_0479 PE=4 SV=1 - [D8DZY2_PREBR]	155.016	18.81	6	6	OuterMembrane	OuterMembrane	OuterMembrane	OuterMembrane	OuterMembrane	0.478871	4.39575	0.0860405	0.01457	0.0247693	OuterMembrane	ExpAA=1.08	First60=0.81	PredHel=0	Topology=o	22-1	Y|1.000	--	14	0.894
D8DUU4	Putative lipoprotein OS=Prevotella bryantii B14 GN=PBR_1847 PE=4 SV=1 - [D8DUU4_PREBR]	153.634	8.68	3	3	Extracellular	Extracellular	Extracellular	Extracellular	Extracellular	4.28612	0.509172	0.103545	0.0456482	0.0555176	Extracellular	ExpAA=0.14	First60=0.13	PredHel=0	Topology=o	26-1	N|0.044	--	--	0.982
A0A1H9JYJ0	DNA-directed RNA polymerase subunit beta OS=Prevotella bryantii B14 GN=SAMN05444375_11735 PE=4 SV=1 - [A0A1H9JYJ0_PREBR]	152.925	7.48	8	8	Cytoplasmic	OuterMembrane	Cytoplasmic	OuterMembrane	Cytoplasmic	0.40598	0.70364	0.138878	0.556285	3.19522	Cytoplasmic	ExpAA=0.11	First60=0.01	PredHel=0	Topology=o	--	N|0.000	--	--	1
D8DYP2	30S ribosomal protein S18 OS=Prevotella bryantii B14 GN=rpsR PE=3 SV=1 - [D8DYP2_PREBR]	151.702	55.56	5	6	Periplasmic	Cytoplasmic	Cytoplasmic	Cytoplasmic	Cytoplasmic	0.681283	0.302181	1.593	0.367657	2.05587	Cytoplasmic	ExpAA=0.00	First60=0.00	PredHel=0	Topology=i	--	N|0.000	--	--	1
D8DXK2	Peptidase S46 OS=Prevotella bryantii B14 GN=PBR_0035 PE=4 SV=1 - [D8DXK2_PREBR]	150.915	8.3	6	6	Periplasmic	OuterMembrane	Periplasmic	OuterMembrane	Extracellular	1.33329	1.36082	1.78298	0.114804	0.408101	Periplasmic	ExpAA=0.82	First60=0.36	PredHel=0	Topology=o	24-1	N|0.007	--	--	1
D8DXT5	AraC-type DNA-binding protein OS=Prevotella bryantii B14 GN=PBR_0118 PE=4 SV=1 - [D8DXT5_PREBR]	149.809	30.38	6	6	Periplasmic	Periplasmic	Periplasmic	Cytoplasmic	Periplasmic	0.566206	0.603967	1.62608	0.333507	1.87023	Cytoplasmic	ExpAA=0.02	First60=0.00	PredHel=0	Topology=i	--	N|0.002	--	--	1
D8DSU1	Altronate oxidoreductase OS=Prevotella bryantii B14 GN=PBR_1060 PE=4 SV=1 - [D8DSU1_PREBR]	148.109	12.78	6	6	Cytoplasmic	Cytoplasmic	Cytoplasmic	Cytoplasmic	Cytoplasmic	0.0504374	0.0125228	0.295391	0.153681	4.48797	Cytoplasmic	ExpAA=0.11	First60=0.02	PredHel=0	Topology=o	--	N|0.002	--	--	1
A0A1H9EJX9	Uncharacterized protein OS=Prevotella bryantii B14 GN=SAMN05444375_10749 PE=4 SV=1 - [A0A1H9EJX9_PREBR]	146.838	26.4	6	6	Periplasmic	OuterMembrane	Periplasmic	Periplasmic	Periplasmic	0.709259	0.681615	2.90378	0.205986	0.499358	Periplasmic	ExpAA=14.29	First60=14.28	PredHel=0	Topology=o	21-1	N|0.336	--	2	0.934
D8DY90	Aspartokinase OS=Prevotella bryantii B14 GN=lysC PE=3 SV=1 - [D8DY90_PREBR]	145.376	14.35	6	6	Cytoplasmic	OuterMembrane	Cytoplasmic	Cytoplasmic	Cytoplasmic	0.381369	0.655584	0.247896	0.0542542	3.6609	Cytoplasmic	ExpAA=0.04	First60=0.01	PredHel=0	Topology=o	--	N|0.001	--	--	1
D8DYP0	DNA-binding response regulator RprY OS=Prevotella bryantii B14 GN=rprY PE=4 SV=1 - [D8DYP0_PREBR]	144.795	26.29	6	6	Cytoplasmic	Cytoplasmic	Cytoplasmic	Cytoplasmic	Cytoplasmic	0.0731726	0.0374978	0.150921	0.0989565	4.63945	Cytoplasmic	ExpAA=0.00	First60=0.00	PredHel=0	Topology=o	--	N|0.001	--	--	1
D8E015	Protein TonB OS=Prevotella bryantii B14 GN=PBR_1105 PE=3 SV=1 - [D8E015_PREBR]	143.605	20.35	7	7	Periplasmic	Periplasmic	Periplasmic	InnerMembrane	Periplasmic	0.2402	0.219848	3.26667	0.891386	0.381897	Periplasmic	ExpAA=20.35	First60=20.27	PredHel=1	Topology=i39-56o	--	N|0.003	--	--	1
D8DYC5	Electron transfer flavoprotein beta subunit OS=Prevotella bryantii B14 GN=etfB PE=4 SV=1 - [D8DYC5_PREBR]	142.316	26.3	4	5	Periplasmic	Cytoplasmic	Periplasmic	Periplasmic	Cytoplasmic	0.152039	0.12088	2.76728	0.0677838	1.89201	Periplasmic	ExpAA=0.08	First60=0.00	PredHel=0	Topology=o	--	N|0.004	--	--	0.924
D8DTP7	Pectinesterase OS=Prevotella bryantii B14 GN=PBR_1298 PE=4 SV=1 - [D8DTP7_PREBR]	141.71	7.21	2	2	Periplasmic	Cytoplasmic	Cytoplasmic	Periplasmic	Periplasmic	0.131995	0.124325	2.73888	0.174152	1.83065	Periplasmic	ExpAA=2.54	First60=2.54	PredHel=0	Topology=o	1-34	N|0.006	--	--	1
D8DU88	Uncharacterized protein OS=Prevotella bryantii B14 GN=PBR_2363 PE=4 SV=1 - [D8DU88_PREBR]	140.856	23.78	4	4	Cytoplasmic	Cytoplasmic	Extracellular	Periplasmic	OuterMembrane	1.01515	0.761121	1.94166	0.36811	0.91396	Periplasmic	ExpAA=7.41	First60=7.33	PredHel=0	Topology=o	20-1	N|0.371	--	--	0.999
D8DZS3	BNR/Asp-box repeat domain protein OS=Prevotella bryantii B14 GN=PBR_0538 PE=4 SV=1 - [D8DZS3_PREBR]	140.421	9.2	3	3	Extracellular	Extracellular	OuterMembrane	Extracellular	Extracellular	4.13219	0.728807	0.0958597	0.0158912	0.0272512	Extracellular	ExpAA=0.02	First60=0.00	PredHel=0	Topology=o	22-1	N|0.000	--	--	0.986
D8DUK8	Starch-binding associating with outer membrane OS=Prevotella bryantii B14 GN=PBR_2401 PE=4 SV=1 - [D8DUK8_PREBR]	140.255	9.03	4	4	OuterMembrane	OuterMembrane	OuterMembrane	Extracellular	OuterMembrane	1.23617	3.63555	0.0994402	0.0123134	0.0165308	OuterMembrane	ExpAA=0.41	First60=0.40	PredHel=0	Topology=o	27-1	N|0.029	--	--	1
D8DUK7	TonB-dependent outer membrane receptor OS=Prevotella bryantii B14 GN=PBR_2400 PE=3 SV=1 - [D8DUK7_PREBR]	139.44	5.38	3	5	OuterMembrane	OuterMembrane	OuterMembrane	OuterMembrane	OuterMembrane	1.21162	3.4498	0.0922619	0.187337	0.0589779	OuterMembrane	ExpAA=0.07	First60=0.04	PredHel=0	Topology=o	--	Y|1.000	The Outer Membrane Receptor (OMR-TonB Dependent Receptor) Family	26	0.876
Q59716	Exo-1,4-beta glucosidase OS=Prevotella bryantii GN=cdxA PE=3 SV=2 - [Q59716_PREBR]	138.888	5.35	4	4	Periplasmic	Periplasmic	Periplasmic	OuterMembrane	Periplasmic	0.3648	1.01166	3.08175	0.26367	0.278123	Periplasmic	ExpAA=4.54	First60=2.96	PredHel=0	Topology=o	22-1	N|0.000	--	--	1
D8DTI7	Outer membrane lipoprotein carrier protein LolA OS=Prevotella bryantii B14 GN=PBR_1471 PE=4 SV=1 - [D8DTI7_PREBR]	138.755	29.27	5	5	Extracellular	Extracellular	Periplasmic	Periplasmic	Periplasmic	1.99538	0.287645	2.44754	0.139118	0.130311	Periplasmic	ExpAA=17.51	First60=16.03	PredHel=0	Topology=o	20-1	N|0.004	--	--	1
D8DXW2	Uncharacterized protein OS=Prevotella bryantii B14 GN=PBR_0147 PE=4 SV=1 - [D8DXW2_PREBR]	138.24	15.55	3	3	Periplasmic	OuterMembrane	Cytoplasmic	Extracellular	OuterMembrane	1.59338	1.945	0.537107	0.340025	0.584481	OuterMembrane	ExpAA=6.83	First60=0.00	PredHel=0	Topology=o	--	Y|0.754	--	12	0.796
D8DWB9	Na(+)-translocating NADH-quinone reductase subunit C OS=Prevotella bryantii B14 GN=nqrC PE=3 SV=1 - [D8DWB9_PREBR]	137.82	17.14	3	3	Periplasmic	Extracellular	Periplasmic	Extracellular	Extracellular	2.05037	0.667777	1.66176	0.0873899	0.532705	Extracellular	ExpAA=25.50	First60=20.73	PredHel=1	Topology=o10-28i	29-1	N|0.054	--	--	1
D8DYJ3	50S ribosomal protein L27 OS=Prevotella bryantii B14 GN=rpmA PE=3 SV=1 - [D8DYJ3_PREBR]	136.93	58.95	4	4	Periplasmic	Periplasmic	Cytoplasmic	Cytoplasmic	OuterMembrane	1.04329	0.884682	1.265	0.283496	1.52353	Cytoplasmic	ExpAA=1.05	First60=1.05	PredHel=0	Topology=o	--	N|0.000	--	--	1
D8DZV4	Peptidylprolyl isomerase OS=Prevotella bryantii B14 GN=PBR_2815 PE=4 SV=1 - [D8DZV4_PREBR]	135.515	7.41	3	3	Cytoplasmic	Cytoplasmic	OuterMembrane	Cytoplasmic	OuterMembrane	0.19199	1.35315	0.427086	0.101734	2.92604	Cytoplasmic	ExpAA=20.59	First60=20.59	PredHel=1	Topology=i7-29o	24-1	N|0.002	--	--	1
D8DT86	Uncharacterized protein OS=Prevotella bryantii B14 GN=PBR_2839 PE=4 SV=1 - [D8DT86_PREBR]	135.307	16.98	3	3	OuterMembrane	Cytoplasmic	OuterMembrane	Extracellular	OuterMembrane	1.8137	2.2249	0.218119	0.150489	0.592789	OuterMembrane	ExpAA=1.90	First60=1.83	PredHel=0	Topology=o	26-1	N|0.044	--	--	1
D8DT73	Protein translocase subunit SecA OS=Prevotella bryantii B14 GN=secA PE=3 SV=1 - [D8DT73_PREBR]	134.742	3.75	4	4	Cytoplasmic	Cytoplasmic	Cytoplasmic	OuterMembrane	Cytoplasmic	0.344347	0.536206	0.189837	0.524223	3.40539	Cytoplasmic	ExpAA=0.02	First60=0.00	PredHel=0	Topology=o	--	N|0.000	--	--	1
D8DUU3	50S ribosomal protein L31 type B OS=Prevotella bryantii B14 GN=rpmE PE=3 SV=1 - [D8DUU3_PREBR]	133.737	48.19	3	3	Periplasmic	Periplasmic	Cytoplasmic	Cytoplasmic	Extracellular	0.933436	0.332381	1.7506	0.211158	1.77242	Cytoplasmic	ExpAA=0.00	First60=0.00	PredHel=0	Topology=i	--	N|0.000	--	--	1
D8DYP3	50S ribosomal protein L9 OS=Prevotella bryantii B14 GN=rplI PE=3 SV=1 - [D8DYP3_PREBR]	132.617	28.83	4	4	Periplasmic	Cytoplasmic	Cytoplasmic	Cytoplasmic	Periplasmic	0.417241	0.215251	0.999609	0.319727	3.04817	Cytoplasmic	ExpAA=0.56	First60=0.00	PredHel=0	Topology=o	--	N|0.021	--	--	1
D8DT52	RagB/SusD domain protein OS=Prevotella bryantii B14 GN=PBR_0731 PE=4 SV=1 - [D8DT52_PREBR]	132.602	9.59	6	6	OuterMembrane	OuterMembrane	OuterMembrane	OuterMembrane	OuterMembrane	0.830131	4.08649	0.0660538	0.00812406	0.00920427	OuterMembrane	ExpAA=1.32	First60=1.32	PredHel=0	Topology=o	28-1	N|0.061	--	--	1
D8DUF4	Uncharacterized protein OS=Prevotella bryantii B14 GN=PBR_0434 PE=4 SV=1 - [D8DUF4_PREBR]	132.141	8.53	3	3	Extracellular	Extracellular	Extracellular	OuterMembrane	Extracellular	3.95688	0.655429	0.313164	0.0575617	0.016969	Extracellular	ExpAA=5.71	First60=4.19	PredHel=0	Topology=o	24-1	N|0.011	--	--	0.999
D8DXY9	Putative glycosyl hydrolase, family 13 OS=Prevotella bryantii B14 GN=PBR_0338 PE=3 SV=1 - [D8DXY9_PREBR]	131.336	4.24	3	3	Periplasmic	Periplasmic	Periplasmic	OuterMembrane	Periplasmic	0.990261	0.803079	2.8647	0.0534989	0.28846	Periplasmic	ExpAA=0.12	First60=0.12	PredHel=0	Topology=o	18-1	N|0.001	--	2	0.992
D8DUP3	Conserved domain protein OS=Prevotella bryantii B14 GN=PBR_1366 PE=4 SV=1 - [D8DUP3_PREBR]	130.825	40	4	4	Periplasmic	Cytoplasmic	Cytoplasmic	Cytoplasmic	Cytoplasmic	0.730824	0.267045	1.14122	0.36152	2.49939	Cytoplasmic	ExpAA=21.98	First60=21.98	PredHel=1	Topology=o4-26i	--	N|0.000	--	--	1
D8E051	50S ribosomal protein L14 OS=Prevotella bryantii B14 GN=rplN PE=3 SV=1 - [D8E051_PREBR]	130.523	41.32	5	5	Cytoplasmic	Cytoplasmic	Cytoplasmic	Cytoplasmic	Cytoplasmic	0.226081	0.497706	0.380494	0.325293	3.57043	Cytoplasmic	ExpAA=0.03	First60=0.03	PredHel=0	Topology=o	--	N|0.022	--	--	1
D8DZA3	Glycine--tRNA ligase OS=Prevotella bryantii B14 GN=glyS PE=3 SV=1 - [D8DZA3_PREBR]	129.95	5.78	2	2	Cytoplasmic	Cytoplasmic	Cytoplasmic	Cytoplasmic	Cytoplasmic	0.0190234	0.0378662	0.199291	0.0196097	4.72421	Cytoplasmic	ExpAA=0.02	First60=0.01	PredHel=0	Topology=o	--	N|0.000	--	2	0.968
D8E036	30S ribosomal protein S11 OS=Prevotella bryantii B14 GN=rpsK PE=3 SV=1 - [D8E036_PREBR]	124.157	18.6	3	3	Periplasmic	Cytoplasmic	Periplasmic	Cytoplasmic	Periplasmic	0.945389	0.276963	1.39409	0.261027	2.12253	Cytoplasmic	ExpAA=0.04	First60=0.04	PredHel=0	Topology=i	--	N|0.002	--	--	1
D8DZI2	Tryptophan--tRNA ligase OS=Prevotella bryantii B14 GN=trpS PE=3 SV=1 - [D8DZI2_PREBR]	123.871	14.92	5	5	Cytoplasmic	Periplasmic	Cytoplasmic	Cytoplasmic	Cytoplasmic	0.0734534	0.0948221	1.32825	0.0278986	3.47558	Cytoplasmic	ExpAA=0.03	First60=0.00	PredHel=0	Topology=o	--	N|0.003	--	--	1
D8DVT8	Thioredoxin OS=Prevotella bryantii B14 GN=trx PE=3 SV=1 - [D8DVT8_PREBR]	122.793	37.5	3	3	Cytoplasmic	Cytoplasmic	Cytoplasmic	Cytoplasmic	Cytoplasmic	0.167474	0.0501421	0.360318	0.13949	4.28258	Cytoplasmic	ExpAA=0.02	First60=0.02	PredHel=0	Topology=o	--	N|0.000	--	--	1
D8DUU6	Uncharacterized protein OS=Prevotella bryantii B14 GN=PBR_1849 PE=4 SV=1 - [D8DUU6_PREBR]	122.344	5.65	4	4	OuterMembrane	OuterMembrane	OuterMembrane	OuterMembrane	OuterMembrane	0.541227	4.28303	0.0605317	0.0796699	0.0355421	OuterMembrane	ExpAA=0.32	First60=0.12	PredHel=0	Topology=o	20-1	Y|0.999	--	30	0.828
D8DYY9	Putative lipoprotein OS=Prevotella bryantii B14 GN=PBR_1238 PE=4 SV=1 - [D8DYY9_PREBR]	120.313	6.87	3	3	Extracellular	Extracellular	Extracellular	OuterMembrane	Extracellular	3.95129	1.01833	0.020174	0.00628146	0.00392322	Extracellular	ExpAA=7.34	First60=7.31	PredHel=0	Topology=o	29-1	N|0.142	--	--	1
A0A1H8YU86	FKBP-type peptidyl-prolyl cis-trans isomerase FklB OS=Prevotella bryantii B14 GN=SAMN05444375_10150 PE=4 SV=1 - [A0A1H8YU86_PREBR]	119.992	15.38	3	3	OuterMembrane	OuterMembrane	OuterMembrane	Extracellular	OuterMembrane	1.77382	2.64602	0.339616	0.0291619	0.211377	OuterMembrane	ExpAA=0.06	First60=0.00	PredHel=0	Topology=o	17-1	N|0.238	--	2	0.975
D8DUB4	Putative membrane protein OS=Prevotella bryantii B14 GN=PBR_2390 PE=3 SV=1 - [D8DUB4_PREBR]	119.292	4.08	2	3	Extracellular	OuterMembrane	OuterMembrane	OuterMembrane	OuterMembrane	1.23748	3.34653	0.084212	0.267158	0.0646194	OuterMembrane	ExpAA=4.81	First60=4.70	PredHel=0	Topology=o	21-1	Y|0.740	--	26	0.879
D8DZR2	Di-haem oxidoreductase, putative peroxidase OS=Prevotella bryantii B14 GN=PBR_0669 PE=4 SV=1 - [D8DZR2_PREBR]	118.3	8.58	6	6	Extracellular	Extracellular	Extracellular	OuterMembrane	Extracellular	3.1813	0.97982	0.737948	0.0470151	0.0539174	Extracellular	ExpAA=0.04	First60=0.04	PredHel=0	Topology=o	23-1	N|0.025	--	--	0.999
D8DWU5	Phosphoribosylaminoimidazole-succinocarboxamide synthase OS=Prevotella bryantii B14 GN=purC PE=3 SV=1 - [D8DWU5_PREBR]	118.11	6.33	2	2	Cytoplasmic	Cytoplasmic	Cytoplasmic	Cytoplasmic	Cytoplasmic	0.0290092	0.0351749	0.130101	0.0650938	4.74062	Cytoplasmic	ExpAA=0.00	First60=0.00	PredHel=0	Topology=o	--	N|0.001	--	--	1
D8DWD8	Uncharacterized protein OS=Prevotella bryantii B14 GN=PBR_1968 PE=4 SV=1 - [D8DWD8_PREBR]	118.01	5.97	3	3	OuterMembrane	OuterMembrane	OuterMembrane	OuterMembrane	OuterMembrane	0.481813	3.93668	0.461791	0.0490979	0.07062	OuterMembrane	ExpAA=9.27	First60=9.26	PredHel=0	Topology=o	29-1	N|0.177	--	6	0.914
D8DWA4	Acetyl-CoA carboxylase, carboxyltransferase component OS=Prevotella bryantii B14 GN=PBR_1932 PE=4 SV=1 - [D8DWA4_PREBR]	117.904	5.18	2	2	Cytoplasmic	Cytoplasmic	Cytoplasmic	Cytoplasmic	Cytoplasmic	0.136261	0.0811971	0.269994	0.127849	4.3847	Cytoplasmic	ExpAA=1.28	First60=0.00	PredHel=0	Topology=o	--	N|0.000	--	--	1
D8DTI8	3-oxoacyl-[acyl-carrier protein] reductase OS=Prevotella bryantii B14 GN=PBR_1472 PE=4 SV=1 - [D8DTI8_PREBR]	117.657	19.01	4	4	Cytoplasmic	Cytoplasmic	InnerMembrane	Cytoplasmic	Cytoplasmic	0.122476	0.200086	0.394918	0.969059	3.31346	Cytoplasmic	ExpAA=0.26	First60=0.02	PredHel=0	Topology=o	--	N|0.004	--	--	1
D8DUB1	2,3-bisphosphoglycerate-independent phosphoglycerate mutase OS=Prevotella bryantii B14 GN=gpmI PE=3 SV=1 - [D8DUB1_PREBR]	116.63	7.91	4	4	Cytoplasmic	Periplasmic	Periplasmic	Cytoplasmic	Cytoplasmic	0.0814503	0.0268286	1.98939	0.0182324	2.8841	Cytoplasmic	ExpAA=0.02	First60=0.01	PredHel=0	Topology=o	20-1	N|0.001	--	--	1
D8DWQ2	Outer membrane protein beta-barrel domain-containing protein OS=Prevotella bryantii B14 GN=PBR_1308 PE=4 SV=1 - [D8DWQ2_PREBR]	116.464	16.76	4	4	Periplasmic	OuterMembrane	Extracellular	OuterMembrane	Periplasmic	0.592184	2.19153	1.93003	0.119848	0.166398	OuterMembrane	ExpAA=18.75	First60=10.49	PredHel=0	Topology=o	1-34	Y|1.000	The Outer Membrane Protein beta-barrel domain Family	8	0.958
D8E065	30S ribosomal protein S12 OS=Prevotella bryantii B14 GN=rpsL PE=3 SV=1 - [D8E065_PREBR]	116.442	28.57	4	4	Periplasmic	Cytoplasmic	Periplasmic	Periplasmic	Periplasmic	0.731923	0.440202	2.2205	0.283276	1.3241	Periplasmic	ExpAA=0.00	First60=0.00	PredHel=0	Topology=o	--	N|0.003	--	--	1
D8DST1	Hsp90 protein OS=Prevotella bryantii B14 GN=PBR_1050 PE=4 SV=1 - [D8DST1_PREBR]	116.322	5.55	4	4	Cytoplasmic	Cytoplasmic	Cytoplasmic	Cytoplasmic	Cytoplasmic	0.545698	0.2044	0.594394	0.0811175	3.57439	Cytoplasmic	ExpAA=1.45	First60=0.00	PredHel=0	Topology=o	--	N|0.000	--	--	1
D8DZT3	Peptidyl-prolyl cis-trans isomerase OS=Prevotella bryantii B14 GN=fklB PE=3 SV=1 - [D8DZT3_PREBR]	115.438	13.93	2	2	Cytoplasmic	Periplasmic	Cytoplasmic	Cytoplasmic	Cytoplasmic	0.741902	0.372673	1.62653	0.29555	1.96334	Cytoplasmic	ExpAA=0.17	First60=0.00	PredHel=0	Topology=o	--	N|0.019	--	--	1
D8DWC1	Na(+)-translocating NADH-quinone reductase subunit A OS=Prevotella bryantii B14 GN=nqrA PE=3 SV=1 - [D8DWC1_PREBR]	113.566	11.58	5	5	Cytoplasmic	Cytoplasmic	Cytoplasmic	Cytoplasmic	Cytoplasmic	0.0530871	0.172426	0.451706	0.113362	4.20942	Cytoplasmic	ExpAA=0.03	First60=0.00	PredHel=0	Topology=o	--	N|0.006	--	2	0.974
D8E030	Hypoxanthine phosphoribosyltransferase OS=Prevotella bryantii B14 GN=hpt PE=4 SV=1 - [D8E030_PREBR]	111.603	26.67	4	4	Cytoplasmic	Cytoplasmic	Cytoplasmic	Cytoplasmic	Cytoplasmic	0.272364	0.150359	0.261315	0.927579	3.38838	Cytoplasmic	ExpAA=6.32	First60=5.85	PredHel=0	Topology=o	--	N|0.004	--	--	1
D8DXV4	Electron transport complex protein RnfG OS=Prevotella bryantii B14 GN=PBR_0139 PE=4 SV=1 - [D8DXV4_PREBR]	110.261	15.26	2	2	Periplasmic	Periplasmic	Periplasmic	Periplasmic	Extracellular	1.13762	0.300481	2.31829	0.103934	1.13968	Periplasmic	ExpAA=17.02	First60=16.82	PredHel=1	Topology=i2-19o	19-1	N|0.198	--	2	0.944
D8DZB8	Uncharacterized protein OS=Prevotella bryantii B14 GN=PBR_2478 PE=4 SV=1 - [D8DZB8_PREBR]	109.775	12.5	3	3	Cytoplasmic	Cytoplasmic	Periplasmic	Cytoplasmic	Cytoplasmic	0.686682	0.205822	1.00704	0.085502	3.01495	Cytoplasmic	ExpAA=0.01	First60=0.00	PredHel=0	Topology=o	--	N|0.001	--	--	0.942
D8DW00	Glutamate--ammonia ligase OS=Prevotella bryantii B14 GN=glnA PE=3 SV=1 - [D8DW00_PREBR]	108.203	7.41	4	4	Cytoplasmic	Cytoplasmic	Cytoplasmic	Cytoplasmic	Cytoplasmic	0.0228013	0.0416919	0.124998	0.064769	4.74574	Cytoplasmic	ExpAA=0.01	First60=0.00	PredHel=0	Topology=o	--	N|0.000	--	2	0.962
D8DZV9	Trigger factor OS=Prevotella bryantii B14 GN=tig PE=4 SV=1 - [D8DZV9_PREBR]	106.67	12.86	5	6	Cytoplasmic	Cytoplasmic	Cytoplasmic	Cytoplasmic	Cytoplasmic	0.167093	0.549491	0.222449	0.0403779	4.02059	Cytoplasmic	ExpAA=0.00	First60=0.00	PredHel=0	Topology=o	--	N|0.000	--	2	0.945
D8DWD2	Uncharacterized protein OS=Prevotella bryantii B14 GN=PBR_1962 PE=4 SV=1 - [D8DWD2_PREBR]	106.608	6.34	2	2	OuterMembrane	Extracellular	OuterMembrane	Extracellular	Extracellular	2.78445	1.86586	0.271685	0.0432758	0.0347232	Extracellular	ExpAA=0.08	First60=0.00	PredHel=0	Topology=o	--	N|0.238	--	6	0.891
D8DZS5	Uracil phosphoribosyltransferase OS=Prevotella bryantii B14 GN=upp PE=3 SV=1 - [D8DZS5_PREBR]	106.023	8.68	2	2	Cytoplasmic	Cytoplasmic	Cytoplasmic	Cytoplasmic	Cytoplasmic	0.152721	0.0444425	0.383425	0.146567	4.27284	Cytoplasmic	ExpAA=0.04	First60=0.00	PredHel=0	Topology=o	--	N|0.003	--	--	1
D8DT26	Protein translocase subunit SecD OS=Prevotella bryantii B14 GN=secF PE=3 SV=1 - [D8DT26_PREBR]	105.92	4.44	4	4	OuterMembrane	InnerMembrane	OuterMembrane	InnerMembrane	InnerMembrane	0.235459	2.30611	0.145083	2.1733	0.140043	OuterMembrane	ExpAA=254.90	First60=22.36	PredHel=11	Topology=i5-27o492-514i521-540o545-567i588-610o620-642i680-702o824-846i859-881o938-960i967-989o	27-1	N|0.016	--	2	0.96
D8DUI4	Uncharacterized protein OS=Prevotella bryantii B14 GN=PBR_0464 PE=4 SV=1 - [D8DUI4_PREBR]	105.77	28.05	4	4	Periplasmic	Periplasmic	Cytoplasmic	Cytoplasmic	OuterMembrane	0.763292	1.36019	1.05528	0.215818	1.60542	Cytoplasmic	ExpAA=0.13	First60=0.00	PredHel=0	Topology=o	20-1	N|0.087	--	--	1
D8DUH8	Endopeptidase PepO OS=Prevotella bryantii B14 GN=pepO PE=4 SV=1 - [D8DUH8_PREBR]	105.613	7.28	5	5	Periplasmic	Periplasmic	Periplasmic	OuterMembrane	Periplasmic	0.269765	0.422729	3.72493	0.0855742	0.497007	Periplasmic	ExpAA=0.08	First60=0.08	PredHel=0	Topology=o	21-1	N|0.014	--	--	1
D8DT83	Nucleotidyl transferase OS=Prevotella bryantii B14 GN=PBR_2836 PE=4 SV=1 - [D8DT83_PREBR]	105.61	14.47	4	4	Cytoplasmic	Cytoplasmic	Periplasmic	Periplasmic	Periplasmic	0.326381	0.184521	2.08887	0.0329043	2.36733	Cytoplasmic	ExpAA=0.03	First60=0.03	PredHel=0	Topology=o	17-1	N|0.006	--	2	0.894
D8DYU2	Winged helix-turn-helix domain OS=Prevotella bryantii B14 GN=PBR_2587 PE=4 SV=1 - [D8DYU2_PREBR]	104.31	34.83	2	2	Periplasmic	Periplasmic	Cytoplasmic	Cytoplasmic	Cytoplasmic	0.682474	0.268707	1.67586	0.389549	1.98341	Cytoplasmic	ExpAA=0.01	First60=0.01	PredHel=0	Topology=i	--	N|0.000	--	--	1
D8DZV1	Adenylosuccinate lyase OS=Prevotella bryantii B14 GN=purB PE=3 SV=1 - [D8DZV1_PREBR]	103.952	13.17	4	4	Cytoplasmic	Cytoplasmic	Cytoplasmic	Cytoplasmic	Cytoplasmic	0.0230659	0.078328	0.132636	0.0959688	4.67	Cytoplasmic	ExpAA=0.02	First60=0.01	PredHel=0	Topology=o	--	N|0.002	--	--	1
D8DVM8	Chaperone protein ClpB OS=Prevotella bryantii B14 GN=clpB PE=3 SV=1 - [D8DVM8_PREBR]	102.613	8.58	6	7	Cytoplasmic	Cytoplasmic	Cytoplasmic	Cytoplasmic	Cytoplasmic	0.17809	0.294372	0.206886	0.559119	3.76153	Cytoplasmic	ExpAA=0.01	First60=0.00	PredHel=0	Topology=o	--	N|0.000	--	--	1
D8DUU0	Putative lipoprotein OS=Prevotella bryantii B14 GN=PBR_1843 PE=4 SV=1 - [D8DUU0_PREBR]	102.377	15.98	3	3	OuterMembrane	OuterMembrane	OuterMembrane	OuterMembrane	OuterMembrane	0.952035	2.89056	0.499599	0.195306	0.462495	OuterMembrane	ExpAA=14.58	First60=14.58	PredHel=0	Topology=o	19-1	Y|0.462	--	6	0.872
D8DW38	ATP synthase subunit delta OS=Prevotella bryantii B14 GN=atpH PE=3 SV=1 - [D8DW38_PREBR]	102.18	21.14	3	3	OuterMembrane	Periplasmic	OuterMembrane	Periplasmic	OuterMembrane	0.157208	2.06322	1.19354	0.509992	1.07604	OuterMembrane	ExpAA=0.01	First60=0.00	PredHel=0	Topology=o	--	N|0.004	--	--	1
D8DY96	ATP synthase gamma chain OS=Prevotella bryantii B14 GN=atpG PE=3 SV=1 - [D8DY96_PREBR]	99.3389	7.43	2	2	OuterMembrane	OuterMembrane	Extracellular	Extracellular	OuterMembrane	1.68216	1.59663	0.36431	0.236262	1.12064	Extracellular	ExpAA=0.01	First60=0.00	PredHel=0	Topology=o	--	N|0.002	--	--	1
D8DZB7	GGGtGRT protein OS=Prevotella bryantii B14 GN=PBR_2477 PE=4 SV=1 - [D8DZB7_PREBR]	98.7049	20.71	6	6	Cytoplasmic	Cytoplasmic	Cytoplasmic	Cytoplasmic	Cytoplasmic	0.390749	0.183197	0.416963	0.267067	3.74202	Cytoplasmic	ExpAA=4.69	First60=0.00	PredHel=0	Topology=o	--	N|0.001	--	--	1
A0A1H9EVQ9	Aldose 1-epimerase OS=Prevotella bryantii B14 GN=SAMN05444375_107128 PE=4 SV=1 - [A0A1H9EVQ9_PREBR]	98.6833	7.71	3	3	Extracellular	Extracellular	Extracellular	Extracellular	Extracellular	4.27075	0.334948	0.352541	0.00952853	0.0322276	Extracellular	ExpAA=0.00	First60=0.00	PredHel=0	Topology=o	23-1	N|0.014	--	--	1
D8DYY2	Outer membrane protein beta-barrel domain-containing protein OS=Prevotella bryantii B14 GN=PBR_2627 PE=4 SV=1 - [D8DYY2_PREBR]	98.5127	18.68	2	2	Periplasmic	OuterMembrane	Periplasmic	OuterMembrane	Extracellular	1.10117	2.00986	1.21223	0.125454	0.551284	OuterMembrane	ExpAA=9.17	First60=8.27	PredHel=0	Topology=o	19-1	Y|1.000	The Outer Membrane Protein beta-barrel domain Family	8	0.841
A0A1H9D5T4	Uncharacterized protein OS=Prevotella bryantii B14 GN=SAMN05444375_105111 PE=4 SV=1 - [A0A1H9D5T4_PREBR]	98.3171	7.18	3	3	OuterMembrane	Periplasmic	Cytoplasmic	OuterMembrane	Cytoplasmic	0.683137	1.3322	1.38461	0.237995	1.36205	Periplasmic	ExpAA=17.75	First60=17.74	PredHel=1	Topology=i7-24o	24-1	N|0.018	--	6	0.945
D8DUA5	30S ribosomal protein S20 OS=Prevotella bryantii B14 GN=rpsT PE=3 SV=1 - [D8DUA5_PREBR]	97.83	13.1	2	2	Periplasmic	Periplasmic	Cytoplasmic	Periplasmic	Periplasmic	0.677963	0.37605	2.13554	0.39153	1.41891	Periplasmic	ExpAA=0.00	First60=0.00	PredHel=0	Topology=i	--	N|0.000	--	--	1
D8DZL8	Glucokinase OS=Prevotella bryantii B14 GN=glcK PE=4 SV=1 - [D8DZL8_PREBR]	96.7097	7.98	2	2	Cytoplasmic	Cytoplasmic	Cytoplasmic	Cytoplasmic	Periplasmic	0.611637	0.136937	1.07188	0.197878	2.98167	Cytoplasmic	ExpAA=2.80	First60=0.06	PredHel=0	Topology=o	--	N|0.003	--	--	1
A0A1H9K0Y6	Small subunit ribosomal protein S17 OS=Prevotella bryantii B14 GN=SAMN05444375_11751 PE=4 SV=1 - [A0A1H9K0Y6_PREBR]	96.6446	43.53	5	5	Periplasmic	Periplasmic	Cytoplasmic	Cytoplasmic	Cytoplasmic	0.789011	0.231084	1.48998	0.461286	2.02864	Cytoplasmic	ExpAA=0.00	First60=0.00	PredHel=0	Topology=i	--	N|0.000	--	--	1
D8DUP0	Peptide deformylase OS=Prevotella bryantii B14 GN=def PE=3 SV=1 - [D8DUP0_PREBR]	96.5949	14.59	2	2	Cytoplasmic	Cytoplasmic	Cytoplasmic	Cytoplasmic	Cytoplasmic	0.0591509	0.142493	0.270384	0.121374	4.4066	Cytoplasmic	ExpAA=0.00	First60=0.00	PredHel=0	Topology=o	--	N|0.000	--	--	1
D8DXQ1	3-oxoacyl-[acyl-carrier-protein] synthase 2 OS=Prevotella bryantii B14 GN=fabF PE=3 SV=1 - [D8DXQ1_PREBR]	94.3379	5.48	2	2	Cytoplasmic	Cytoplasmic	Cytoplasmic	OuterMembrane	Periplasmic	0.422745	0.67888	1.18341	0.0312881	2.68368	Cytoplasmic	ExpAA=0.14	First60=0.00	PredHel=0	Topology=o	--	N|0.003	--	--	0.996
D8DYM9	Endopeptidase PepO OS=Prevotella bryantii B14 GN=pepO PE=4 SV=1 - [D8DYM9_PREBR]	94.1111	12.72	9	9	Periplasmic	OuterMembrane	Periplasmic	OuterMembrane	Cytoplasmic	0.357846	1.12602	1.88481	0.0730983	1.55822	Periplasmic	ExpAA=0.00	First60=0.00	PredHel=0	Topology=o	--	N|0.003	--	--	1
D8DYU9	Hemin-binding protein OS=Prevotella bryantii B14 GN=PBR_2594 PE=4 SV=1 - [D8DYU9_PREBR]	92.94	8.26	4	4	Cytoplasmic	Cytoplasmic	Cytoplasmic	Cytoplasmic	Cytoplasmic	0.0308596	0.174068	0.124348	0.0190313	4.65169	Cytoplasmic	ExpAA=0.00	First60=0.00	PredHel=0	Topology=o	--	N|0.000	--	--	1
D8DTC2	Uncharacterized protein OS=Prevotella bryantii B14 GN=PBR_2875 PE=4 SV=1 - [D8DTC2_PREBR]	91.9	9.57	2	2	OuterMembrane	OuterMembrane	Extracellular	Extracellular	OuterMembrane	1.44538	1.85831	0.623508	0.307303	0.765503	OuterMembrane	ExpAA=3.47	First60=3.39	PredHel=0	Topology=o	27-1	Y|0.926	--	8	0.907
D8DXY7	Alpha-glucosidase OS=Prevotella bryantii B14 GN=susB PE=4 SV=1 - [D8DXY7_PREBR]	91.39	4.65	3	3	Periplasmic	Extracellular	Periplasmic	OuterMembrane	Extracellular	1.7495	0.655492	2.25302	0.0586782	0.283318	Periplasmic	ExpAA=0.48	First60=0.47	PredHel=0	Topology=o	19-1	N|0.009	--	--	1
D8DV71	O-acetylhomoserine (Thiol)-lyase OS=Prevotella bryantii B14 GN=PBR_1301 PE=3 SV=1 - [D8DV71_PREBR]	90.3371	7.48	3	3	Cytoplasmic	Cytoplasmic	Cytoplasmic	Cytoplasmic	Cytoplasmic	0.756721	0.204291	0.333476	0.060822	3.64469	Cytoplasmic	ExpAA=4.33	First60=0.00	PredHel=0	Topology=o	--	N|0.007	--	--	1
D8DYJ2	Serine--tRNA ligase OS=Prevotella bryantii B14 GN=serS PE=4 SV=1 - [D8DYJ2_PREBR]	89.9038	5.35	2	2	Cytoplasmic	Cytoplasmic	Cytoplasmic	Cytoplasmic	Cytoplasmic	0.050247	0.0138278	0.118677	0.0119308	4.80532	Cytoplasmic	ExpAA=0.02	First60=0.00	PredHel=0	Topology=o	--	N|0.003	--	2	0.929
D8DXH9	Translation initiation factor IF-2 OS=Prevotella bryantii B14 GN=infB PE=3 SV=1 - [D8DXH9_PREBR]	89.6019	4.64	3	3	Cytoplasmic	Extracellular	Cytoplasmic	OuterMembrane	Cytoplasmic	0.82495	1.00223	0.369862	0.536502	2.26645	Cytoplasmic	ExpAA=0.02	First60=0.00	PredHel=0	Topology=o	--	N|0.000	--	2	0.985
D8DT58	Chromosome partitioning protein, ParB family OS=Prevotella bryantii B14 GN=spo0J PE=3 SV=1 - [D8DT58_PREBR]	89.56	12.54	3	4	Cytoplasmic	Cytoplasmic	Cytoplasmic	Cytoplasmic	Cytoplasmic	0.134413	0.240385	0.148149	0.449612	4.02744	Cytoplasmic	ExpAA=0.03	First60=0.00	PredHel=0	Topology=o	--	N|0.005	--	--	1
D8DYJ4	50S ribosomal protein L21 OS=Prevotella bryantii B14 GN=rplU PE=3 SV=1 - [D8DYJ4_PREBR]	89.4848	26.67	3	3	Periplasmic	Cytoplasmic	Cytoplasmic	Cytoplasmic	Cytoplasmic	0.504859	0.285706	1.13459	0.359887	2.71496	Cytoplasmic	ExpAA=0.00	First60=0.00	PredHel=0	Topology=o	--	N|0.000	--	--	1
D8DXD9	Hydrolase of alpha-beta family OS=Prevotella bryantii B14 GN=PBR_0987 PE=4 SV=1 - [D8DXD9_PREBR]	87.6289	7.16	2	2	Cytoplasmic	Cytoplasmic	Cytoplasmic	Cytoplasmic	Cytoplasmic	0.79128	0.208739	0.575515	0.403018	3.02145	Cytoplasmic	ExpAA=0.04	First60=0.00	PredHel=0	Topology=o	--	N|0.000	--	--	1
D8DSV1	Peroxiredoxin OS=Prevotella bryantii B14 GN=PBR_1032 PE=4 SV=1 - [D8DSV1_PREBR]	86.9889	15.71	3	3	Periplasmic	Periplasmic	Periplasmic	Periplasmic	Extracellular	0.876401	0.257246	3.66505	0.0693625	0.131938	Periplasmic	ExpAA=0.57	First60=0.57	PredHel=0	Topology=i	25-1	N|0.017	--	--	1
D8DT53	Outer membrane protein OS=Prevotella bryantii B14 GN=PBR_0732 PE=3 SV=1 - [D8DT53_PREBR]	86.6516	4.52	4	4	Extracellular	OuterMembrane	OuterMembrane	OuterMembrane	OuterMembrane	1.67509	2.83784	0.0801917	0.333363	0.0735194	OuterMembrane	ExpAA=0.21	First60=0.21	PredHel=0	Topology=o	23-1	Y|0.971	--	30	0.9
D8DTI3	Peroxiredoxin OS=Prevotella bryantii B14 GN=PBR_1467 PE=4 SV=1 - [D8DTI3_PREBR]	85.82	8.43	2	2	Cytoplasmic	Cytoplasmic	InnerMembrane	Periplasmic	Extracellular	0.829342	0.526578	0.657229	0.57253	2.41432	Cytoplasmic	ExpAA=0.71	First60=0.70	PredHel=0	Topology=o	19-1	N|0.002	--	--	1
D8E059	50S ribosomal protein L23 OS=Prevotella bryantii B14 GN=rplW PE=3 SV=1 - [D8E059_PREBR]	85.6271	28.87	3	3	Periplasmic	Cytoplasmic	Cytoplasmic	Periplasmic	Periplasmic	0.522944	0.348704	1.84715	0.29489	1.98632	Cytoplasmic	ExpAA=0.00	First60=0.00	PredHel=0	Topology=o	--	N|0.000	--	--	1
D8DWJ5	Uncharacterized protein OS=Prevotella bryantii B14 GN=PBR_2029 PE=4 SV=1 - [D8DWJ5_PREBR]	83.84	20.12	4	4	Periplasmic	Extracellular	Periplasmic	Cytoplasmic	Extracellular	1.59238	0.604982	1.94651	0.126596	0.729532	Periplasmic	ExpAA=0.10	First60=0.10	PredHel=0	Topology=o	--	N|0.014	--	--	1
D8DYP1	30S ribosomal protein S6 OS=Prevotella bryantii B14 GN=rpsF PE=3 SV=1 - [D8DYP1_PREBR]	82.49	14.16	2	2	Periplasmic	Cytoplasmic	Cytoplasmic	Cytoplasmic	Cytoplasmic	0.511492	0.418176	1.03081	0.183635	2.85589	Cytoplasmic	ExpAA=0.00	First60=0.00	PredHel=0	Topology=o	--	N|0.000	--	--	1
D8DUQ5	50S ribosomal protein L25 OS=Prevotella bryantii B14 GN=rplY PE=3 SV=1 - [D8DUQ5_PREBR]	81.4614	12.18	2	2	Cytoplasmic	Cytoplasmic	Cytoplasmic	Cytoplasmic	Cytoplasmic	0.105286	0.0458551	0.40691	0.0893812	4.35257	Cytoplasmic	ExpAA=0.03	First60=0.00	PredHel=0	Topology=o	--	N|0.019	--	--	1
D8DZV5	Peptidyl-prolyl cis-trans isomerase SurA OS=Prevotella bryantii B14 GN=PBR_2816 PE=4 SV=1 - [D8DZV5_PREBR]	80.4817	6.51	2	3	Cytoplasmic	Cytoplasmic	Cytoplasmic	Cytoplasmic	OuterMembrane	0.256084	0.629157	1.06713	0.091204	2.95643	Cytoplasmic	ExpAA=0.90	First60=0.90	PredHel=0	Topology=o	19-1	N|0.014	--	--	0.999
D8DU35	Glutamate--tRNA ligase OS=Prevotella bryantii B14 GN=gltX PE=3 SV=1 - [D8DU35_PREBR]	78.3389	4.16	2	2	Cytoplasmic	Cytoplasmic	Cytoplasmic	Cytoplasmic	Cytoplasmic	0.00472154	0.0285859	0.068301	0.0247494	4.87364	Cytoplasmic	ExpAA=0.79	First60=0.08	PredHel=0	Topology=o	--	N|0.003	--	--	0.993
D8DWV1	UDP-3-O-acylglucosamine N-acyltransferase OS=Prevotella bryantii B14 GN=lpxD PE=3 SV=1 - [D8DWV1_PREBR]	78.14	8.05	2	2	Cytoplasmic	Cytoplasmic	Periplasmic	OuterMembrane	Cytoplasmic	0.201598	0.818614	1.38487	0.535393	2.05953	Cytoplasmic	ExpAA=0.11	First60=0.00	PredHel=0	Topology=o	--	N|0.001	--	--	1
D8E080	RNA polymerase primary sigma factor OS=Prevotella bryantii B14 GN=sigA PE=3 SV=1 - [D8E080_PREBR]	75.5768	13.94	3	3	OuterMembrane	Cytoplasmic	Cytoplasmic	Cytoplasmic	OuterMembrane	0.33868	2.00711	0.415304	0.138964	2.09994	Cytoplasmic	ExpAA=0.00	First60=0.00	PredHel=0	Topology=o	--	N|0.002	--	--	1
D8DVL5	Lrp/AsnC family transcriptional regulator, regulator for asnA, asnC and gidA OS=Prevotella bryantii B14 GN=asnC PE=4 SV=1 - [D8DVL5_PREBR]	75.5023	22.65	4	4	Cytoplasmic	Cytoplasmic	Cytoplasmic	Cytoplasmic	Cytoplasmic	0.0403542	0.0241786	0.0647305	0.0869307	4.78381	Cytoplasmic	ExpAA=0.01	First60=0.00	PredHel=0	Topology=o	--	N|0.001	--	--	1
A0A1H9DGH7	Phosphoglucomutase OS=Prevotella bryantii B14 GN=SAMN05444375_105187 PE=4 SV=1 - [A0A1H9DGH7_PREBR]	75.04	6.36	2	3	Cytoplasmic	Cytoplasmic	Cytoplasmic	OuterMembrane	Cytoplasmic	0.138513	0.374435	1.13697	0.0342241	3.31586	Cytoplasmic	ExpAA=0.91	First60=0.00	PredHel=0	Topology=o	--	N|0.000	--	--	1
D8DYB2	Uncharacterized protein OS=Prevotella bryantii B14 GN=PBR_0165 PE=4 SV=1 - [D8DYB2_PREBR]	74.12	10.16	3	3	Extracellular	OuterMembrane	OuterMembrane	Cytoplasmic	OuterMembrane	1.13008	1.94185	0.798893	0.128534	1.00064	OuterMembrane	ExpAA=0.00	First60=0.00	PredHel=0	Topology=o	--	N|0.001	--	--	0.999
A0A1H9KQE9	Aspartate ammonia-lyase OS=Prevotella bryantii B14 GN=SAMN05444375_12012 PE=4 SV=1 - [A0A1H9KQE9_PREBR]	72.0043	4.67	3	3	Cytoplasmic	Cytoplasmic	Cytoplasmic	Cytoplasmic	Cytoplasmic	0.0682336	0.0879523	0.140208	0.123656	4.57995	Cytoplasmic	ExpAA=0.24	First60=0.18	PredHel=0	Topology=o	--	N|0.000	--	--	1
D8DXI0	Transcription termination/antitermination protein NusA OS=Prevotella bryantii B14 GN=nusA PE=3 SV=1 - [D8DXI0_PREBR]	71.95	5.24	2	2	Cytoplasmic	Cytoplasmic	Cytoplasmic	Cytoplasmic	Cytoplasmic	0.0429137	0.187032	0.067784	0.0748586	4.62741	Cytoplasmic	ExpAA=0.00	First60=0.00	PredHel=0	Topology=o	--	N|0.002	--	--	1
A0A1H8YVS2	Membrane-bound lytic murein transglycosylase D OS=Prevotella bryantii B14 GN=SAMN05444375_101147 PE=4 SV=1 - [A0A1H8YVS2_PREBR]	71.88	6.11	2	2	OuterMembrane	Extracellular	OuterMembrane	Extracellular	OuterMembrane	1.19478	2.51536	0.63252	0.0942195	0.563114	OuterMembrane	ExpAA=0.02	First60=0.00	PredHel=0	Topology=o	16-1	N|0.001	--	--	1
D8DYR4	Protein GrpE OS=Prevotella bryantii B14 GN=grpE PE=3 SV=1 - [D8DYR4_PREBR]	71.67	11.27	2	2	Cytoplasmic	Cytoplasmic	Cytoplasmic	Cytoplasmic	Cytoplasmic	0.556781	0.160584	0.513624	0.18505	3.58396	Cytoplasmic	ExpAA=0.01	First60=0.00	PredHel=0	Topology=o	--	N|0.006	--	--	1
A0A1H9J3G8	Starch phosphorylase OS=Prevotella bryantii B14 GN=SAMN05444375_1155 PE=4 SV=1 - [A0A1H9J3G8_PREBR]	71.4933	4.22	3	3	Cytoplasmic	OuterMembrane	Cytoplasmic	Periplasmic	Cytoplasmic	0.38071	0.614922	0.737088	0.172751	3.09453	Cytoplasmic	ExpAA=0.07	First60=0.00	PredHel=0	Topology=o	--	N|0.000	--	2	0.976
D8DYC7	Acyl-CoA dehydrogenase family protein OS=Prevotella bryantii B14 GN=acd PE=3 SV=1 - [D8DYC7_PREBR]	71.2871	6.27	3	3	Cytoplasmic	Cytoplasmic	Cytoplasmic	Cytoplasmic	Cytoplasmic	0.0417908	0.104749	0.110685	0.0266948	4.71608	Cytoplasmic	ExpAA=0.08	First60=0.00	PredHel=0	Topology=o	--	N|0.000	--	--	1
D8DWJ4	RNA polymerase primary sigma factor OS=Prevotella bryantii B14 GN=rpoD_2 PE=3 SV=1 - [D8DWJ4_PREBR]	70.0749	6.1	2	2	Cytoplasmic	Cytoplasmic	Cytoplasmic	Cytoplasmic	Cytoplasmic	0.122886	0.437614	0.0456524	0.191187	4.20266	Cytoplasmic	ExpAA=0.02	First60=0.00	PredHel=0	Topology=o	--	N|0.004	--	--	1
D8DTE6	50S ribosomal protein L13 OS=Prevotella bryantii B14 GN=rplM PE=3 SV=1 - [D8DTE6_PREBR]	69.797	16.99	4	4	Periplasmic	Cytoplasmic	Periplasmic	Cytoplasmic	Cytoplasmic	0.24202	0.0888517	2.03451	0.0895883	2.54503	Cytoplasmic	ExpAA=0.00	First60=0.00	PredHel=0	Topology=o	--	N|0.001	--	--	1
D8DZX2	Ribosome-recycling factor OS=Prevotella bryantii B14 GN=frr PE=3 SV=1 - [D8DZX2_PREBR]	68.9272	12.9	2	3	Cytoplasmic	Cytoplasmic	Cytoplasmic	Cytoplasmic	Cytoplasmic	0.148469	0.0976654	0.732437	0.192189	3.82924	Cytoplasmic	ExpAA=0.00	First60=0.00	PredHel=0	Topology=o	--	N|0.014	--	--	1
D8DUQ6	N utilization substance protein B homolog OS=Prevotella bryantii B14 GN=PBR_1807 PE=3 SV=1 - [D8DUQ6_PREBR]	68.83	6.88	2	2	Cytoplasmic	Cytoplasmic	Cytoplasmic	Cytoplasmic	Cytoplasmic	0.262211	0.552963	0.433313	0.391323	3.36019	Cytoplasmic	ExpAA=0.66	First60=0.02	PredHel=0	Topology=o	--	N|0.001	--	4	0.943
D8DWC7	Putative lipoprotein OS=Prevotella bryantii B14 GN=PBR_1957 PE=4 SV=1 - [D8DWC7_PREBR]	67.4935	10.42	3	3	Periplasmic	OuterMembrane	OuterMembrane	Extracellular	Extracellular	2.25506	1.7782	0.851053	0.0133559	0.102331	Extracellular	ExpAA=0.05	First60=0.05	PredHel=0	Topology=o	28-1	N|0.001	--	--	0.861
A0A1H8ZSL6	Formate C-acetyltransferase OS=Prevotella bryantii B14 GN=SAMN05444375_10264 PE=4 SV=1 - [A0A1H8ZSL6_PREBR]	66.9809	5.35	4	4	Cytoplasmic	Cytoplasmic	Cytoplasmic	Cytoplasmic	Cytoplasmic	0.477174	0.333919	0.74465	0.20111	3.24315	Cytoplasmic	ExpAA=0.03	First60=0.00	PredHel=0	Topology=o	--	N|0.002	--	--	1
A0A1H9LFB0	IPT/TIG domain-containing protein OS=Prevotella bryantii B14 GN=SAMN05444375_1263 PE=4 SV=1 - [A0A1H9LFB0_PREBR]	66.4565	6.89	3	3	Extracellular	Extracellular	Extracellular	Extracellular	Extracellular	4.33298	0.436831	0.193626	0.0198062	0.0167555	Extracellular	ExpAA=0.01	First60=0.00	PredHel=0	Topology=o	24-1	N|0.041	--	6	0.964
D8DZF9	Phenylalanine--tRNA ligase alpha subunit OS=Prevotella bryantii B14 GN=pheS PE=3 SV=1 - [D8DZF9_PREBR]	65.9219	8.38	3	3	Cytoplasmic	Cytoplasmic	Cytoplasmic	Cytoplasmic	Cytoplasmic	0.0324128	0.0144201	0.240145	0.00916539	4.70386	Cytoplasmic	ExpAA=0.00	First60=0.00	PredHel=0	Topology=o	--	N|0.001	--	--	1
D8DXY0	Putative lipoprotein OS=Prevotella bryantii B14 GN=PBR_0329 PE=4 SV=1 - [D8DXY0_PREBR]	64.5392	8.26	3	3	Extracellular	Extracellular	Extracellular	Extracellular	Extracellular	4.31957	0.638373	0.0338414	0.00217822	0.00603623	Extracellular	ExpAA=0.22	First60=0.19	PredHel=0	Topology=o	21-1	N|0.181	--	--	1
D8DU84	Putative lipoprotein OS=Prevotella bryantii B14 GN=PBR_2359 PE=4 SV=1 - [D8DU84_PREBR]	64.3821	11.22	3	3	OuterMembrane	OuterMembrane	OuterMembrane	Extracellular	OuterMembrane	0.624595	2.80294	1.06512	0.185119	0.322225	OuterMembrane	ExpAA=6.51	First60=6.40	PredHel=0	Topology=o	23-1	N|0.008	--	--	1
A0A1H8ZT33	Polygalacturonase OS=Prevotella bryantii B14 GN=SAMN05444375_10270 PE=4 SV=1 - [A0A1H8ZT33_PREBR]	64.27	6.01	3	3	Cytoplasmic	Extracellular	Cytoplasmic	OuterMembrane	Cytoplasmic	1.63581	1.05494	0.630623	0.063164	1.61546	Extracellular	ExpAA=13.76	First60=13.26	PredHel=1	Topology=i5-24o	20-1	N|0.014	--	--	1
D8DY19	Aryl-phospho-beta-D-glucosidase BglC, GH1 family OS=Prevotella bryantii B14 GN=PBR_0368 PE=3 SV=1 - [D8DY19_PREBR]	63.8971	3.22	2	3	Extracellular	Extracellular	Extracellular	OuterMembrane	Extracellular	3.86646	0.509702	0.429147	0.144387	0.0503031	Extracellular	ExpAA=0.64	First60=0.60	PredHel=0	Topology=o	19-1	N|0.241	--	--	0.998
D8DZI5	10 kDa chaperonin OS=Prevotella bryantii B14 GN=groS PE=3 SV=1 - [D8DZI5_PREBR]	63.15	24.44	2	2	Cytoplasmic	Cytoplasmic	Cytoplasmic	Periplasmic	Cytoplasmic	0.237376	0.0680151	1.27913	0.371835	3.04364	Cytoplasmic	ExpAA=0.00	First60=0.00	PredHel=0	Topology=o	--	N|0.000	--	--	1
D8DT30	Gluconate 5-dehydrogenase OS=Prevotella bryantii B14 GN=PBR_2892 PE=4 SV=1 - [D8DT30_PREBR]	62.5014	8.96	2	2	Cytoplasmic	Periplasmic	Periplasmic	Cytoplasmic	Cytoplasmic	0.203495	0.121186	2.07889	0.352291	2.24414	Cytoplasmic	ExpAA=12.63	First60=12.47	PredHel=0	Topology=o	1-33	N|0.008	--	--	1
D8DYW4	Uncharacterized protein OS=Prevotella bryantii B14 GN=PBR_2609 PE=4 SV=1 - [D8DYW4_PREBR]	61.2391	16.96	3	3	Cytoplasmic	Cytoplasmic	Cytoplasmic	Cytoplasmic	Cytoplasmic	0.591985	0.282848	0.422243	0.442939	3.25998	Cytoplasmic	ExpAA=0.04	First60=0.00	PredHel=0	Topology=o	--	N|0.000	--	--	1
B0FJL2	Non-specific nuclease OS=Prevotella bryantii GN=nucA PE=4 SV=1 - [B0FJL2_PREBR]	60.2603	6.69	2	2	Periplasmic	Periplasmic	Periplasmic	Periplasmic	Periplasmic	0.511409	0.634244	3.1449	0.264875	0.444569	Periplasmic	ExpAA=18.80	First60=18.64	PredHel=1	Topology=i7-29o	20-1	N|0.003	--	2	0.961
D8DYQ0	Ribose 5-phosphate isomerase B OS=Prevotella bryantii B14 GN=rpiB PE=4 SV=1 - [D8DYQ0_PREBR]	60.02	24.66	3	3	Cytoplasmic	Cytoplasmic	Cytoplasmic	Cytoplasmic	Cytoplasmic	0.209963	0.143779	0.141212	0.0974296	4.40761	Cytoplasmic	ExpAA=0.01	First60=0.00	PredHel=0	Topology=o	--	N|0.000	--	--	1
D8DXU6	Putative cation efflux system protein CzcC OS=Prevotella bryantii B14 GN=PBR_0131 PE=4 SV=1 - [D8DXU6_PREBR]	57.9079	4.76	2	2	Cytoplasmic	Cytoplasmic	OuterMembrane	OuterMembrane	Cytoplasmic	0.598434	1.99252	0.389387	0.463935	1.55573	OuterMembrane	ExpAA=0.04	First60=0.00	PredHel=0	Topology=o	--	Y|1.000	The Outer Membrane Factor (OMF) Family	--	0.961
A0A1H9GWM5	Uncharacterized protein OS=Prevotella bryantii B14 GN=SAMN05444375_11076 PE=4 SV=1 - [A0A1H9GWM5_PREBR]	57.29	6.36	2	2	Extracellular	Extracellular	Extracellular	Extracellular	Extracellular	4.08199	0.77131	0.107685	0.0111589	0.0278579	Extracellular	ExpAA=3.72	First60=3.69	PredHel=0	Topology=o	20-1	N|0.201	--	--	1
D8DUQ7	Preprotein translocase, YajC subunit OS=Prevotella bryantii B14 GN=yajC PE=4 SV=1 - [D8DUQ7_PREBR]	57.0649	24.76	2	2	Periplasmic	Cytoplasmic	Periplasmic	InnerMembrane	InnerMembrane	0.880504	0.346185	1.33785	1.39488	1.04058	InnerMembrane	ExpAA=21.10	First60=21.10	PredHel=1	Topology=o15-34i	--	N|0.000	--	--	1
A0A1H9CDS9	Uncharacterized protein OS=Prevotella bryantii B14 GN=SAMN05444375_104164 PE=4 SV=1 - [A0A1H9CDS9_PREBR]	56.7862	5.11	2	2	Periplasmic	Extracellular	Periplasmic	Periplasmic	OuterMembrane	1.2865	0.999919	2.1498	0.155134	0.408647	Periplasmic	ExpAA=5.61	First60=5.52	PredHel=0	Topology=o	25-1	N|0.077	--	--	1
D8DWB0	Putative lipoprotein OS=Prevotella bryantii B14 GN=PBR_1938 PE=4 SV=1 - [D8DWB0_PREBR]	56.5133	5.92	3	3	Extracellular	Extracellular	Extracellular	Extracellular	Extracellular	3.41255	1.20404	0.210048	0.0895555	0.0838098	Extracellular	ExpAA=0.11	First60=0.02	PredHel=0	Topology=o	17-1	N|0.005	--	--	1
D8E0G3	Enolase OS=Prevotella bryantii B14 GN=eno PE=3 SV=1 - [D8E0G3_PREBR]	56.4962	6.44	3	3	Cytoplasmic	Cytoplasmic	Cytoplasmic	Cytoplasmic	Cytoplasmic	0.187602	0.034878	0.311944	0.0109824	4.45459	Cytoplasmic	ExpAA=1.08	First60=0.00	PredHel=0	Topology=o	--	N|0.001	--	--	1
A0A1H9EXT0	Cytidylate kinase OS=Prevotella bryantii B14 GN=SAMN05444375_107144 PE=4 SV=1 - [A0A1H9EXT0_PREBR]	55.5514	11.65	2	2	Cytoplasmic	Cytoplasmic	Cytoplasmic	Cytoplasmic	Cytoplasmic	0.208764	0.161981	0.183779	0.296945	4.14853	Cytoplasmic	ExpAA=0.00	First60=0.00	PredHel=0	Topology=o	--	N|0.000	--	--	1
D8DUR7	Putative oxaloacetate decarboxylase OS=Prevotella bryantii B14 GN=PBR_1818 PE=4 SV=1 - [D8DUR7_PREBR]	55.47	4.22	2	2	Cytoplasmic	Cytoplasmic	Periplasmic	Cytoplasmic	Cytoplasmic	0.0161438	0.0423871	1.22535	0.153589	3.56253	Cytoplasmic	ExpAA=0.27	First60=0.00	PredHel=0	Topology=o	--	N|0.000	--	2	0.991
D8DV06	O-Glycosyl hydrolase OS=Prevotella bryantii B14 GN=PBR_0285 PE=4 SV=1 - [D8DV06_PREBR]	55.4	2.58	2	2	OuterMembrane	Extracellular	OuterMembrane	OuterMembrane	Extracellular	2.51134	2.3988	0.0730836	0.0113941	0.00538388	Extracellular	ExpAA=0.06	First60=0.04	PredHel=0	Topology=o	21-1	N|0.014	--	2	0.953
D8DWL1	Isoleucine--tRNA ligase OS=Prevotella bryantii B14 GN=ileS PE=3 SV=1 - [D8DWL1_PREBR]	54.1849	2.21	2	2	Cytoplasmic	Extracellular	Cytoplasmic	OuterMembrane	Cytoplasmic	0.487633	0.586506	0.753825	0.473069	2.69897	Cytoplasmic	ExpAA=0.08	First60=0.00	PredHel=0	Topology=o	--	N|0.000	--	--	0.99
D8DUL3	Fructokinase OS=Prevotella bryantii B14 GN=PBR_2406 PE=4 SV=1 - [D8DUL3_PREBR]	53.81	7.17	2	2	Cytoplasmic	Cytoplasmic	Cytoplasmic	Cytoplasmic	Cytoplasmic	0.087067	0.14862	0.853562	0.0534408	3.85731	Cytoplasmic	ExpAA=0.05	First60=0.00	PredHel=0	Topology=o	--	N|0.000	--	--	1
D8DWU1	Aspartate carbamoyltransferase regulatory chain OS=Prevotella bryantii B14 GN=pyrI PE=3 SV=1 - [D8DWU1_PREBR]	52.2	24.5	3	3	Cytoplasmic	Cytoplasmic	Cytoplasmic	Cytoplasmic	Cytoplasmic	0.254069	0.153124	0.869927	0.189848	3.53303	Cytoplasmic	ExpAA=0.00	First60=0.00	PredHel=0	Topology=o	--	N|0.006	--	--	1
D8DZM3	LruC domain-containing protein OS=Prevotella bryantii B14 GN=PBR_0630 PE=4 SV=1 - [D8DZM3_PREBR]	51.8143	2.46	2	2	Extracellular	Extracellular	Extracellular	OuterMembrane	Extracellular	4.2521	0.616056	0.0463358	0.0587035	0.0268089	Extracellular	ExpAA=0.18	First60=0.12	PredHel=0	Topology=o	24-1	N|0.118	--	4	0.954
D8DZR0	Uncharacterized protein OS=Prevotella bryantii B14 GN=PBR_0667 PE=4 SV=1 - [D8DZR0_PREBR]	51.7789	4.6	2	2	OuterMembrane	OuterMembrane	OuterMembrane	OuterMembrane	OuterMembrane	0.663472	4.07952	0.116582	0.0226372	0.117785	OuterMembrane	ExpAA=0.10	First60=0.07	PredHel=0	Topology=o	23-1	Y|0.963	--	16	0.881
D8DVR9	Acyl-(Acyl-carrier-protein)-UDP-N-acetylglucosamine O-acyltransferase OS=Prevotella bryantii B14 GN=lpxA PE=4 SV=1 - [D8DVR9_PREBR]	51.7189	7.31	2	2	Cytoplasmic	Extracellular	Cytoplasmic	Periplasmic	Cytoplasmic	1.02008	0.27303	0.962245	0.276852	2.46779	Cytoplasmic	ExpAA=0.01	First60=0.01	PredHel=0	Topology=o	--	N|0.001	--	--	1
D8DZJ9	Putative RagB/SusD domain protein OS=Prevotella bryantii B14 GN=PBR_0605 PE=4 SV=1 - [D8DZJ9_PREBR]	50.09	3	2	2	Extracellular	OuterMembrane	OuterMembrane	Extracellular	OuterMembrane	1.71114	3.09878	0.132532	0.0210351	0.0365076	OuterMembrane	ExpAA=0.15	First60=0.11	PredHel=0	Topology=o	16-1	N|0.012	--	--	1
D8DZY3	Por secretion system C-terminal sorting domain-containing protein OS=Prevotella bryantii B14 GN=PBR_0480 PE=4 SV=1 - [D8DZY3_PREBR]	49.13	2.29	2	2	OuterMembrane	OuterMembrane	OuterMembrane	OuterMembrane	OuterMembrane	0.699468	3.80022	0.0774884	0.343332	0.0794909	OuterMembrane	ExpAA=0.85	First60=0.85	PredHel=0	Topology=o	20-1	Y|0.495	--	24	0.892
D8DWA1	Uncharacterized protein OS=Prevotella bryantii B14 GN=PBR_1929 PE=4 SV=1 - [D8DWA1_PREBR]	48.48	7.47	4	4	Cytoplasmic	Cytoplasmic	Cytoplasmic	Cytoplasmic	Cytoplasmic	0.487814	0.298249	0.695957	0.0420076	3.47597	Cytoplasmic	ExpAA=0.00	First60=0.00	PredHel=0	Topology=o	--	N|0.001	--	--	1
D8DXI4	Polyribonucleotide nucleotidyltransferase OS=Prevotella bryantii B14 GN=pnp PE=3 SV=1 - [D8DXI4_PREBR]	48.3261	5.01	3	3	Cytoplasmic	Cytoplasmic	Cytoplasmic	Cytoplasmic	Cytoplasmic	0.0562437	0.159749	0.333416	0.0971757	4.35342	Cytoplasmic	ExpAA=0.43	First60=0.42	PredHel=0	Topology=o	--	N|0.000	--	--	1
D8DXM1	Carboxyl-protease OS=Prevotella bryantii B14 GN=ctp PE=3 SV=1 - [D8DXM1_PREBR]	47.87	4.01	2	2	Cytoplasmic	Cytoplasmic	Cytoplasmic	Cytoplasmic	Cytoplasmic	0.14512	0.376672	0.600532	0.573607	3.30407	Cytoplasmic	ExpAA=10.68	First60=10.63	PredHel=0	Topology=o	19-1	N|0.008	--	6	0.974
D8E038	50S ribosomal protein L36 OS=Prevotella bryantii B14 GN=rpmJ PE=3 SV=1 - [D8E038_PREBR]	46.98	18.42	2	2	Periplasmic	Cytoplasmic	Cytoplasmic	Cytoplasmic	Cytoplasmic	0.717818	0.248392	1.32693	0.43016	2.2767	Cytoplasmic	ExpAA=0.00	First60=0.00	PredHel=0	Topology=i	--	N|0.000	--	--	1
A0A1H9IBU3	K(+)-stimulated pyrophosphate-energized sodium pump OS=Prevotella bryantii B14 GN=SAMN05444375_11344 PE=4 SV=1 - [A0A1H9IBU3_PREBR]	45.98	2.49	2	2	InnerMembrane	InnerMembrane	InnerMembrane	InnerMembrane	InnerMembrane	0.0629635	0.171292	0.0478104	4.67823	0.0397031	InnerMembrane	ExpAA=337.96	First60=22.25	PredHel=15	Topology=o26-48i80-98o108-130i160-182o259-281i286-308o331-353i358-380o417-439i446-468o532-551i564-586o637-659i666-688o760-782i	--	N|0.000	--	--	0.999
D8E043	50S ribosomal protein L30 OS=Prevotella bryantii B14 GN=rpmD PE=3 SV=1 - [D8E043_PREBR]	44.2	31.03	2	2	Cytoplasmic	Cytoplasmic	Cytoplasmic	Cytoplasmic	Cytoplasmic	0.525024	0.182567	1.03262	0.525493	2.7343	Cytoplasmic	ExpAA=0.00	First60=0.00	PredHel=0	Topology=i	--	N|0.000	--	--	1
A0A1H8YZZ3	Uncharacterized protein OS=Prevotella bryantii B14 GN=SAMN05444375_101208 PE=4 SV=1 - [A0A1H8YZZ3_PREBR]	43.27	8.81	2	2	Cytoplasmic	Cytoplasmic	Cytoplasmic	Cytoplasmic	Cytoplasmic	0.0423332	0.0610241	0.0639678	0.0960308	4.73664	Cytoplasmic	ExpAA=0.01	First60=0.00	PredHel=0	Topology=o	--	N|0.000	--	--	0.97
D8DWD1	Uncharacterized protein OS=Prevotella bryantii B14 GN=PBR_1961 PE=4 SV=1 - [D8DWD1_PREBR]	42.98	8.47	2	2	Extracellular	OuterMembrane	Extracellular	Extracellular	OuterMembrane	1.81632	2.40136	0.303008	0.0433408	0.435963	OuterMembrane	ExpAA=0.37	First60=0.36	PredHel=0	Topology=o	--	Y|1.000	The Carbapenem resistance-associated outer membrane protein (carO) Family	10	0.825
D8DZJ7	Alpha-amylase OS=Prevotella bryantii B14 GN=PBR_0603 PE=3 SV=1 - [D8DZJ7_PREBR]	42.1484	4.87	2	2	Cytoplasmic	Cytoplasmic	OuterMembrane	Extracellular	Cytoplasmic	0.479737	1.41788	0.0986089	0.0310141	2.97277	Cytoplasmic	ExpAA=0.00	First60=0.00	PredHel=0	Topology=o	--	N|0.000	--	--	0.986
D8DU20	Putative lipoprotein OS=Prevotella bryantii B14 GN=PBR_1580 PE=4 SV=1 - [D8DU20_PREBR]	41.05	10	2	2	OuterMembrane	OuterMembrane	OuterMembrane	Extracellular	OuterMembrane	1.16723	2.56938	0.554415	0.11077	0.598204	OuterMembrane	ExpAA=0.01	First60=0.01	PredHel=0	Topology=o	18-1	N|0.011	--	6	0.794
D8DWR0	2-dehydro-3-deoxygluconokinase OS=Prevotella bryantii B14 GN=PBR_1316 PE=4 SV=1 - [D8DWR0_PREBR]	41	11.47	3	3	Cytoplasmic	Cytoplasmic	Cytoplasmic	OuterMembrane	Cytoplasmic	0.250051	0.555527	0.341961	0.0438256	3.80864	Cytoplasmic	ExpAA=0.00	First60=0.00	PredHel=0	Topology=o	--	N|0.005	--	--	1
A0A1H9HHD3	N-acetylmuramoyl-L-alanine amidase OS=Prevotella bryantii B14 GN=SAMN05444375_11175 PE=4 SV=1 - [A0A1H9HHD3_PREBR]	39.7	6.92	2	2	Periplasmic	OuterMembrane	Periplasmic	Periplasmic	Cytoplasmic	0.238172	1.22696	2.86782	0.0468047	0.620245	Periplasmic	ExpAA=0.00	First60=0.00	PredHel=0	Topology=o	--	N|0.000	--	--	0.984
A0A1H9GZI8	Uncharacterized protein OS=Prevotella bryantii B14 GN=SAMN05444375_11097 PE=4 SV=1 - [A0A1H9GZI8_PREBR]	39.35	4.88	2	2	Cytoplasmic	Cytoplasmic	Cytoplasmic	Cytoplasmic	Cytoplasmic	0.256881	0.0876359	0.60931	0.203324	3.84285	Cytoplasmic	ExpAA=0.05	First60=0.00	PredHel=0	Topology=o	--	N|0.107	--	2	0.986
D8DZ28	LTXXQ motif family protein OS=Prevotella bryantii B14 GN=PBR_2741 PE=4 SV=1 - [D8DZ28_PREBR]	36.97	17.69	3	3	Periplasmic	Periplasmic	Periplasmic	Periplasmic	Periplasmic	0.923034	0.303695	3.08565	0.252414	0.435209	Periplasmic	ExpAA=0.16	First60=0.16	PredHel=0	Topology=o	20-1	N|0.011	--	--	1
D8DWN9	NADH dehydrogenase I, d subunit OS=Prevotella bryantii B14 GN=nuoCD PE=4 SV=1 - [D8DWN9_PREBR]	36.6549	3.82	2	2	Cytoplasmic	Cytoplasmic	Cytoplasmic	Cytoplasmic	Cytoplasmic	0.0894159	0.0363627	0.194813	0.0253559	4.65405	Cytoplasmic	ExpAA=0.04	First60=0.00	PredHel=0	Topology=o	--	N|0.001	--	2	0.972
A0A1H9EGW1	Acyl dehydratase OS=Prevotella bryantii B14 GN=SAMN05444375_10721 PE=4 SV=1 - [A0A1H9EGW1_PREBR]	33.0351	12.99	2	2	Cytoplasmic	Cytoplasmic	Cytoplasmic	Cytoplasmic	Cytoplasmic	0.0999432	0.183807	0.535548	0.788376	3.39233	Cytoplasmic	ExpAA=2.24	First60=0.01	PredHel=0	Topology=o	--	N|0.002	--	2	0.93
D8DXY6	4-alpha-glucanotransferase OS=Prevotella bryantii B14 GN=malQ PE=4 SV=1 - [D8DXY6_PREBR]	31.82	3.25	3	3	Cytoplasmic	Cytoplasmic	Cytoplasmic	Periplasmic	Cytoplasmic	0.264322	0.420078	0.521965	0.23326	3.56037	Cytoplasmic	ExpAA=0.01	First60=0.00	PredHel=0	Topology=o	--	N|0.008	--	4	0.97
D8DXW9	50S ribosomal protein L33 OS=Prevotella bryantii B14 GN=rpmG PE=3 SV=1 - [D8DXW9_PREBR]	30.4342	27.42	3	3	Periplasmic	Cytoplasmic	Cytoplasmic	Cytoplasmic	Cytoplasmic	0.790089	0.231564	1.35132	0.390684	2.23634	Cytoplasmic	ExpAA=0.00	First60=0.00	PredHel=0	Topology=i	--	N|0.000	--	--	1
D8DWU2	Serine hydroxymethyltransferase OS=Prevotella bryantii B14 GN=glyA PE=3 SV=1 - [D8DWU2_PREBR]	29.8114	7.51	2	3	Periplasmic	Cytoplasmic	Cytoplasmic	Cytoplasmic	Periplasmic	0.129155	0.0273173	1.75276	0.122453	2.96832	Cytoplasmic	ExpAA=0.47	First60=0.00	PredHel=0	Topology=o	--	N|0.000	--	--	1
D8DVS0	Efflux transporter, outer membrane factor (OMF) lipoprotein, NodT family OS=Prevotella bryantii B14 GN=PBR_1678 PE=3 SV=1 - [D8DVS0_PREBR]	28.0779	6.03	2	2	OuterMembrane	OuterMembrane	OuterMembrane	OuterMembrane	OuterMembrane	0.860922	2.93218	0.533498	0.566386	0.107011	OuterMembrane	ExpAA=1.43	First60=1.31	PredHel=0	Topology=o	24-1	Y|1.000	The Outer Membrane Factor (OMF) Family	4	0.953
D8DUZ3	Uncharacterized protein OS=Prevotella bryantii B14 GN=PBR_1899 PE=4 SV=1 - [D8DUZ3_PREBR]	27.16	6.5	2	2	Cytoplasmic	Cytoplasmic	Cytoplasmic	Cytoplasmic	Cytoplasmic	0.205449	0.121952	0.232521	0.165885	4.27419	Cytoplasmic	ExpAA=0.00	First60=0.00	PredHel=0	Topology=o	--	N|0.001	--	--	1
D8DVY6	Uncharacterized protein OS=Prevotella bryantii B14 GN=PBR_1423 PE=4 SV=1 - [D8DVY6_PREBR]	22.85	14.13	2	2	Extracellular	Extracellular	Extracellular	OuterMembrane	Extracellular	2.47703	0.891247	1.22688	0.0967087	0.308141	Extracellular	ExpAA=0.02	First60=0.02	PredHel=0	Topology=o	14-1	Y|0.853	--	4	0.899
