# Supplementary material for: Occurrence and Function of the Na+-Translocating NADH:Quinone Oxidoreductase in Prevotella spp
Source: Microorganisms. 2019 Apr 27;7(5):117. doi: 10.3390/microorganisms7050117 (PMC6560451; doi:10.3390/microorganisms7050117)
Supplement: Supplementary file 1 [file microorganisms-07-00117-s001.zip › Supplementary material/Table S3.xlsx]

## Sheet: P.bryantii proteins Triton 1% A
Table S3. Proteins of isolated membranes of P. bryantii B14 in 1% Triton X-100, band A. Identification parameters of the Thermo Proteome Discoverer software (v.1.4.1.14) and the Mascot engine (v. 2.4).
	Thermo Proteome Discoverer software (v.1.4.1.14) and the Mascot engine (v. 2.4)
Uniprot accession number	Description	Score (Mascot/PD)	Sequence coverage (%)	Unique peptides	Total peptides
D8E067	DNA-directed RNA polymerase subunit beta' OS=Prevotella bryantii B14 GN=rpoC PE=3 SV=1 - [D8E067_PREBR]	2746.37	41.9	63	63
A0A1H9JYJ0	DNA-directed RNA polymerase subunit beta OS=Prevotella bryantii B14 GN=SAMN05444375_11735 PE=4 SV=1 - [A0A1H9JYJ0_PREBR]	2299.36	45.43	57	59
D8DXM6	Succinate dehydrogenase OS=Prevotella bryantii B14 GN=PBR_0059 PE=4 SV=1 - [D8DXM6_PREBR]	1843.34	41.88	32	32
D8DZW9	Peptidyl-prolyl cis-trans isomerase D OS=Prevotella bryantii B14 GN=PBR_0176 PE=4 SV=1 - [D8DZW9_PREBR]	1639.57	42.86	36	36
D8DZI6	60 kDa chaperonin OS=Prevotella bryantii B14 GN=groL PE=3 SV=1 - [D8DZI6_PREBR]	1418.23	47.78	34	34
D8DXM5	Fumarate reductase, iron-sulfur protein OS=Prevotella bryantii B14 GN=frdB PE=4 SV=1 - [D8DXM5_PREBR]	1272	63.89	16	16
D8DYJ5	Malate dehydrogenase (Oxaloacetate-decarboxylating)(NADP+) OS=Prevotella bryantii B14 GN=maeB PE=4 SV=1 - [D8DYJ5_PREBR]	1152.98	38.74	31	32
D8DVS1	Hydrophobic/amphiphilic exporter-1, HAE1 family OS=Prevotella bryantii B14 GN=mexF PE=3 SV=1 - [D8DVS1_PREBR]	1002.13	19.49	20	20
D8DXY7	Alpha-glucosidase OS=Prevotella bryantii B14 GN=susB PE=4 SV=1 - [D8DXY7_PREBR]	890.013	34.79	22	22
A0A1H9IBU3	K(+)-stimulated pyrophosphate-energized sodium pump OS=Prevotella bryantii B14 GN=SAMN05444375_11344 PE=4 SV=1 - [A0A1H9IBU3_PREBR]	769.788	18.91	16	16
D8E034	DNA-directed RNA polymerase subunit alpha OS=Prevotella bryantii B14 GN=rpoA PE=3 SV=1 - [D8E034_PREBR]	725.393	46.36	16	16
D8DUZ3	Uncharacterized protein OS=Prevotella bryantii B14 GN=PBR_1899 PE=4 SV=1 - [D8DUZ3_PREBR]	610.476	53.43	17	17
A0A1H9AYF9	HlyD family secretion protein OS=Prevotella bryantii B14 GN=SAMN05444375_10338 PE=4 SV=1 - [A0A1H9AYF9_PREBR]	548.524	27.61	9	9
D8DWY7	Pyruvate, phosphate dikinase OS=Prevotella bryantii B14 GN=ppdK PE=3 SV=1 - [D8DWY7_PREBR]	511.673	16.67	16	16
A0A1H9J3G8	Starch phosphorylase OS=Prevotella bryantii B14 GN=SAMN05444375_1155 PE=4 SV=1 - [A0A1H9J3G8_PREBR]	507.686	21.69	17	17
D8DTB7	Carboxyl-protease OS=Prevotella bryantii B14 GN=ctp PE=3 SV=1 - [D8DTB7_PREBR]	502.037	25.92	12	12
D8DTB3	Putative tetratricopeptide repeat domain protein OS=Prevotella bryantii B14 GN=PBR_2866 PE=4 SV=1 - [D8DTB3_PREBR]	497.05	36.91	7	7
D8DVN8	Mce family protein OS=Prevotella bryantii B14 GN=PBR_1646 PE=4 SV=1 - [D8DVN8_PREBR]	483.157	40.67	12	12
D8DWJ3	Do/DeqQ family serine protease OS=Prevotella bryantii B14 GN=htrA PE=4 SV=1 - [D8DWJ3_PREBR]	469.602	25	11	11
D8E088	Protease-4 OS=Prevotella bryantii B14 GN=sppA PE=4 SV=1 - [D8E088_PREBR]	441.56	17.2	9	10
A0A1H9A5F0	Ribonucrease Y OS=Prevotella bryantii B14 GN=SAMN05444375_102166 PE=4 SV=1 - [A0A1H9A5F0_PREBR]	414.577	28.43	14	15
D8DVA9	Alpha-2-macroglobulin family N-region OS=Prevotella bryantii B14 GN=PBR_0909 PE=4 SV=1 - [D8DVA9_PREBR]	414.444	8.21	12	13
D8DY05	Sialate O-acetylesterase OS=Prevotella bryantii B14 GN=PBR_0354 PE=4 SV=1 - [D8DY05_PREBR]	411.061	20	9	9
A0A1H9JYZ2	LSU ribosomal protein L11P OS=Prevotella bryantii B14 GN=SAMN05444375_11731 PE=4 SV=1 - [A0A1H9JYZ2_PREBR]	404.779	54.79	10	10
D8DW09	Pectate lyase OS=Prevotella bryantii B14 GN=PBR_1730 PE=4 SV=1 - [D8DW09_PREBR]	382.765	21.07	13	13
D8DWQ9	Keto-hydroxyglutarate-aldolase/keto-deoxy-phosphogluconate aldolase OS=Prevotella bryantii B14 GN=PBR_1315 PE=4 SV=1 - [D8DWQ9_PREBR]	380.715	46.19	11	11
D8E046	50S ribosomal protein L6 OS=Prevotella bryantii B14 GN=rplF PE=3 SV=1 - [D8E046_PREBR]	370.149	43.16	8	8
D8DTE5	30S ribosomal protein S9 OS=Prevotella bryantii B14 GN=rpsI PE=3 SV=1 - [D8DTE5_PREBR]	368.603	57.03	8	8
D8E045	50S ribosomal protein L18 OS=Prevotella bryantii B14 GN=rplR PE=3 SV=1 - [D8E045_PREBR]	359.811	51.75	7	7
D8DXY9	Putative glycosyl hydrolase, family 13 OS=Prevotella bryantii B14 GN=PBR_0338 PE=3 SV=1 - [D8DXY9_PREBR]	356.888	19.62	13	13
D8E041	Protein translocase subunit SecY OS=Prevotella bryantii B14 GN=secY PE=3 SV=1 - [D8E041_PREBR]	329.114	15.06	8	8
D8DT90	Putative membrane protein OS=Prevotella bryantii B14 GN=PBR_2843 PE=4 SV=1 - [D8DT90_PREBR]	327.586	10.41	12	12
D8E022	50S ribosomal protein L19 OS=Prevotella bryantii B14 GN=rplS PE=3 SV=1 - [D8E022_PREBR]	314.356	45	7	7
D8E064	30S ribosomal protein S7 OS=Prevotella bryantii B14 GN=rpsG PE=3 SV=1 - [D8E064_PREBR]	310.593	53.8	7	7
A0A1H9J4B5	Ribose-phosphate pyrophosphokinase OS=Prevotella bryantii B14 GN=SAMN05444375_1156 PE=4 SV=1 - [A0A1H9J4B5_PREBR]	309.884	25.56	6	6
D8DUN6	50S ribosomal protein L20 OS=Prevotella bryantii B14 GN=rplT PE=3 SV=1 - [D8DUN6_PREBR]	306.082	42.98	5	5
D8DT26	Protein translocase subunit SecD OS=Prevotella bryantii B14 GN=secF PE=3 SV=1 - [D8DT26_PREBR]	295.189	12.13	14	14
D8E055	30S ribosomal protein S3 OS=Prevotella bryantii B14 GN=rpsC PE=3 SV=1 - [D8E055_PREBR]	292.953	28.63	9	9
D8DWU0	Aspartate carbamoyltransferase OS=Prevotella bryantii B14 GN=pyrB PE=3 SV=1 - [D8DWU0_PREBR]	291.491	36.79	11	11
D8DXT5	AraC-type DNA-binding protein OS=Prevotella bryantii B14 GN=PBR_0118 PE=4 SV=1 - [D8DXT5_PREBR]	287.061	39.87	9	9
D8DWL2	Glutamine-dependent NAD(+) synthetase OS=Prevotella bryantii B14 GN=nadE PE=3 SV=1 - [D8DWL2_PREBR]	284.383	17.12	11	11
A0A1H9JXP7	Elongation factor Tu OS=Prevotella bryantii B14 GN=SAMN05444375_11727 PE=4 SV=1 - [A0A1H9JXP7_PREBR]	281.094	25.93	10	10
D8DZ12	DNA gyrase subunit A OS=Prevotella bryantii B14 GN=gyrA PE=3 SV=1 - [D8DZ12_PREBR]	280.507	6.51	5	5
D8DWV5	Penicillin-binding protein 1 OS=Prevotella bryantii B14 GN=ponA_2 PE=4 SV=1 - [D8DWV5_PREBR]	274.87	15.51	13	13
D8DYU9	Hemin-binding protein OS=Prevotella bryantii B14 GN=PBR_2594 PE=4 SV=1 - [D8DYU9_PREBR]	265.817	13.83	8	8
D8E035	30S ribosomal protein S4 OS=Prevotella bryantii B14 GN=rpsD PE=3 SV=1 - [D8E035_PREBR]	264.517	37.13	7	7
D8DWC1	Na(+)-translocating NADH-quinone reductase subunit A OS=Prevotella bryantii B14 GN=nqrA PE=3 SV=1 - [D8DWC1_PREBR]	259.371	24.5	10	10
D8DVH3	Radical SAM domain protein OS=Prevotella bryantii B14 GN=PBR_2451 PE=4 SV=1 - [D8DVH3_PREBR]	257.899	17.63	6	6
A0A1H9B1J6	Small subunit ribosomal protein S2 OS=Prevotella bryantii B14 GN=SAMN05444375_10356 PE=4 SV=1 - [A0A1H9B1J6_PREBR]	239.6	22.39	5	5
D8DVQ7	Membrane protein YfhO OS=Prevotella bryantii B14 GN=PBR_1665 PE=4 SV=1 - [D8DVQ7_PREBR]	234.685	10.27	8	9
A0A1H9JXW6	LSU ribosomal protein L10P OS=Prevotella bryantii B14 GN=SAMN05444375_11733 PE=4 SV=1 - [A0A1H9JXW6_PREBR]	234.26	41.28	6	6
D8DVS2	Membrane fusion protein, multidrug efflux system OS=Prevotella bryantii B14 GN=mtrC PE=3 SV=1 - [D8DVS2_PREBR]	219.613	21.3	7	7
D8E0G9	Alpha-L-arabinofuranosidase OS=Prevotella bryantii B14 GN=PBR_0794 PE=4 SV=1 - [D8E0G9_PREBR]	215.129	9.46	7	7
D8DUQ5	50S ribosomal protein L25 OS=Prevotella bryantii B14 GN=rplY PE=3 SV=1 - [D8DUQ5_PREBR]	209.159	35.53	7	7
A0A1H9EZN2	Phenylalanyl-tRNA synthetase beta subunit OS=Prevotella bryantii B14 GN=SAMN05444375_107145 PE=4 SV=1 - [A0A1H9EZN2_PREBR]	207.651	7.18	7	7
D8E037	30S ribosomal protein S13 OS=Prevotella bryantii B14 GN=rpsM PE=3 SV=1 - [D8E037_PREBR]	199.947	36.51	5	5
D8E051	50S ribosomal protein L14 OS=Prevotella bryantii B14 GN=rplN PE=3 SV=1 - [D8E051_PREBR]	198.067	37.19	4	5
A0A1H9L390	Uncharacterized protein OS=Prevotella bryantii B14 GN=SAMN05444375_12216 PE=4 SV=1 - [A0A1H9L390_PREBR]	194.041	19.15	7	7
D8DWU1	Aspartate carbamoyltransferase regulatory chain OS=Prevotella bryantii B14 GN=pyrI PE=3 SV=1 - [D8DWU1_PREBR]	194	40.4	5	5
D8DWA4	Acetyl-CoA carboxylase, carboxyltransferase component OS=Prevotella bryantii B14 GN=PBR_1932 PE=4 SV=1 - [D8DWA4_PREBR]	189.25	9.4	4	4
D8DVR9	Acyl-(Acyl-carrier-protein)-UDP-N-acetylglucosamine O-acyltransferase OS=Prevotella bryantii B14 GN=lpxA PE=4 SV=1 - [D8DVR9_PREBR]	177.732	20.77	5	6
D8DT71	Ferrous iron transport protein B OS=Prevotella bryantii B14 GN=feoB PE=3 SV=1 - [D8DT71_PREBR]	170.618	11.89	8	8
A0A1H9JY91	Large subunit ribosomal protein L1 OS=Prevotella bryantii B14 GN=SAMN05444375_11732 PE=4 SV=1 - [A0A1H9JY91_PREBR]	167.747	18.26	5	5
D8DYA9	RNA polymerase Rpb6 OS=Prevotella bryantii B14 GN=PBR_0162 PE=4 SV=1 - [D8DYA9_PREBR]	160.93	41.44	6	6
D8DYP3	50S ribosomal protein L9 OS=Prevotella bryantii B14 GN=rplI PE=3 SV=1 - [D8DYP3_PREBR]	160.48	31.29	5	5
D8DW45	ATP-dependent 6-phosphofructokinase OS=Prevotella bryantii B14 GN=pfkA PE=3 SV=1 - [D8DW45_PREBR]	159.954	15.69	4	4
D8DWM8	Uncharacterized protein OS=Prevotella bryantii B14 GN=PBR_2062 PE=4 SV=1 - [D8DWM8_PREBR]	159.222	16.1	5	5
D8E058	50S ribosomal protein L2 OS=Prevotella bryantii B14 GN=rplB PE=3 SV=1 - [D8E058_PREBR]	153.658	16.06	6	6
D8DWZ3	Membrane protein insertase YidC OS=Prevotella bryantii B14 GN=yidC PE=3 SV=1 - [D8DWZ3_PREBR]	153.32	6.08	4	4
D8DUP3	Conserved domain protein OS=Prevotella bryantii B14 GN=PBR_1366 PE=4 SV=1 - [D8DUP3_PREBR]	149.741	40	4	4
D8DYR0	MFS transporter, FHS family, L-fucose permease OS=Prevotella bryantii B14 GN=gluP PE=4 SV=1 - [D8DYR0_PREBR]	149.458	6.8	3	3
D8DUL1	Fructan beta-(2,6)-fructosidase OS=Prevotella bryantii B14 GN=sacC PE=3 SV=1 - [D8DUL1_PREBR]	141.073	8.65	5	5
D8DY94	Fructose-1,6-bisphosphatase class 3 OS=Prevotella bryantii B14 GN=fbp PE=3 SV=1 - [D8DY94_PREBR]	137.27	9.57	5	5
D8DWV2	3-hydroxyacyl-[acyl-carrier-protein] dehydratase OS=Prevotella bryantii B14 GN=lpxC PE=3 SV=1 - [D8DWV2_PREBR]	137.24	9.11	4	4
D8DZ96	Peptidase, M16 family OS=Prevotella bryantii B14 GN=PBR_1208 PE=3 SV=1 - [D8DZ96_PREBR]	134.984	4.88	4	4
D8DVL9	Biopolymer transport protein ExbB OS=Prevotella bryantii B14 GN=PBR_1625 PE=3 SV=1 - [D8DVL9_PREBR]	134.83	8.9	2	2
D8DYP2	30S ribosomal protein S18 OS=Prevotella bryantii B14 GN=rpsR PE=3 SV=1 - [D8DYP2_PREBR]	133.24	33.33	3	3
D8DU81	AMP-binding family protein OS=Prevotella bryantii B14 GN=fadD PE=4 SV=1 - [D8DU81_PREBR]	133.224	7.64	5	5
D8DZT4	Peptidyl-prolyl cis-trans isomerase OS=Prevotella bryantii B14 GN=PBR_0549 PE=3 SV=1 - [D8DZT4_PREBR]	133.066	22.26	6	6
D8DXL0	Signal peptidase I OS=Prevotella bryantii B14 GN=lepB PE=3 SV=1 - [D8DXL0_PREBR]	131.496	11.62	6	6
D8DYZ5	HlyD family secretion protein OS=Prevotella bryantii B14 GN=PBR_0523 PE=3 SV=1 - [D8DYZ5_PREBR]	131.466	8.38	3	3
A0A1H9EJX9	Uncharacterized protein OS=Prevotella bryantii B14 GN=SAMN05444375_10749 PE=4 SV=1 - [A0A1H9EJX9_PREBR]	131	22.34	5	5
D8DXX0	50S ribosomal protein L28 OS=Prevotella bryantii B14 GN=rpmB PE=3 SV=1 - [D8DXX0_PREBR]	130.94	40.23	4	4
D8DTP5	Rubredoxin/rubrerythrin OS=Prevotella bryantii B14 GN=PBR_1296 PE=4 SV=1 - [D8DTP5_PREBR]	124.576	18.38	3	3
D8E0G3	Enolase OS=Prevotella bryantii B14 GN=eno PE=3 SV=1 - [D8E0G3_PREBR]	124.441	12.18	4	5
D8DTJ5	HSP20 family protein OS=Prevotella bryantii B14 GN=hsp20 PE=3 SV=1 - [D8DTJ5_PREBR]	120.202	24.83	3	3
D8DW18	LemA protein OS=Prevotella bryantii B14 GN=PBR_0879 PE=4 SV=1 - [D8DW18_PREBR]	116.69	12.37	2	2
D8DVQ2	Hexuronate transporter OS=Prevotella bryantii B14 GN=PBR_1660 PE=4 SV=1 - [D8DVQ2_PREBR]	116.65	6.71	4	4
D8DVM6	Uncharacterized protein OS=Prevotella bryantii B14 GN=PBR_1633 PE=4 SV=1 - [D8DVM6_PREBR]	116.54	9.24	2	3
D8DWD3	Major outer membrane protein OmpA OS=Prevotella bryantii B14 GN=PBR_1963 PE=4 SV=1 - [D8DWD3_PREBR]	111.534	6.43	2	2
D8DYP1	30S ribosomal protein S6 OS=Prevotella bryantii B14 GN=rpsF PE=3 SV=1 - [D8DYP1_PREBR]	109.469	29.2	5	5
A0A1H9BJD7	Phosphate:Na+ symporter OS=Prevotella bryantii B14 GN=SAMN05444375_103217 PE=4 SV=1 - [A0A1H9BJD7_PREBR]	108.077	5.53	3	3
D8DZU2	Putative sulfatase OS=Prevotella bryantii B14 GN=PBR_0557 PE=4 SV=1 - [D8DZU2_PREBR]	107.954	4.27	2	2
D8DVH8	Putative glycosyltransferase OS=Prevotella bryantii B14 GN=PBR_2456 PE=4 SV=1 - [D8DVH8_PREBR]	107.395	15.7	4	4
D8DY01	Chemotaxis protein MotB OS=Prevotella bryantii B14 GN=PBR_0350 PE=4 SV=1 - [D8DY01_PREBR]	107.007	15.03	4	4
D8DYC4	Lipolytic enzyme, G-D-S-L family OS=Prevotella bryantii B14 GN=PBR_1745 PE=4 SV=1 - [D8DYC4_PREBR]	106.931	3.93	2	2
D8DU36	Hdig domain protein OS=Prevotella bryantii B14 GN=PBR_2301 PE=4 SV=1 - [D8DU36_PREBR]	105.295	2.76	2	2
D8DVR1	30S ribosomal protein S15 OS=Prevotella bryantii B14 GN=rpsO PE=3 SV=1 - [D8DVR1_PREBR]	105.18	30.34	3	3
D8DT73	Protein translocase subunit SecA OS=Prevotella bryantii B14 GN=secA PE=3 SV=1 - [D8DT73_PREBR]	105.017	3.66	4	4
D8E049	50S ribosomal protein L5 OS=Prevotella bryantii B14 GN=rplE PE=3 SV=1 - [D8E049_PREBR]	104.66	15.76	4	4
D8DXU8	Cation efflux system protein CzcA OS=Prevotella bryantii B14 GN=PBR_0133 PE=3 SV=1 - [D8DXU8_PREBR]	103.51	2.4	2	2
D8E047	30S ribosomal protein S8 OS=Prevotella bryantii B14 GN=rpsH PE=3 SV=1 - [D8E047_PREBR]	103.417	33.59	5	5
D8DXY5	Maltose/moltooligosaccharide transporter OS=Prevotella bryantii B14 GN=PBR_0334 PE=4 SV=1 - [D8DXY5_PREBR]	103.164	5.77	3	3
D8DYQ7	Sodium/glucose cotransporter OS=Prevotella bryantii B14 GN=PBR_2552 PE=3 SV=1 - [D8DYQ7_PREBR]	102.662	8.41	5	5
D8DZY0	Glycosyltransferase involved in cell wall bisynthesis OS=Prevotella bryantii B14 GN=PBR_0477 PE=4 SV=1 - [D8DZY0_PREBR]	102.653	4.01	2	2
D8E033	50S ribosomal protein L17 OS=Prevotella bryantii B14 GN=rplQ PE=3 SV=1 - [D8E033_PREBR]	99.4159	31.65	6	6
D8DWN8	NADH-quinone oxidoreductase subunit H OS=Prevotella bryantii B14 GN=nuoH PE=3 SV=1 - [D8DWN8_PREBR]	98.7114	5.77	2	2
D8DW08	Uncharacterized protein OS=Prevotella bryantii B14 GN=PBR_1729 PE=4 SV=1 - [D8DW08_PREBR]	94.68	10.66	2	2
D8DYJ4	50S ribosomal protein L21 OS=Prevotella bryantii B14 GN=rplU PE=3 SV=1 - [D8DYJ4_PREBR]	94.6	15.24	2	2
A0A1H9KKN6	Putative colanic acid biosysnthesis UDP-glucose lipid carrier transferase OS=Prevotella bryantii B14 GN=SAMN05444375_11955 PE=4 SV=1 - [A0A1H9KKN6_PREBR]	93.9448	9.87	6	6
D8DZS0	Putative outer membrane protein OS=Prevotella bryantii B14 GN=PBR_0535 PE=4 SV=1 - [D8DZS0_PREBR]	92.5764	2.62	2	2
D8DT34	Uroporphyrinogen-III synthase OS=Prevotella bryantii B14 GN=hemD PE=4 SV=1 - [D8DT34_PREBR]	92.0279	8.84	2	2
D8E044	30S ribosomal protein S5 OS=Prevotella bryantii B14 GN=rpsE PE=3 SV=1 - [D8E044_PREBR]	90.3427	22.62	3	3
D8DW52	30S ribosomal protein S16 OS=Prevotella bryantii B14 GN=rpsP PE=3 SV=1 - [D8DW52_PREBR]	90.2649	11.24	2	2
A0A1H9LGH4	Uncharacterized protein OS=Prevotella bryantii B14 GN=SAMN05444375_1267 PE=4 SV=1 - [A0A1H9LGH4_PREBR]	89.02	6.88	2	2
D8DXV4	Electron transport complex protein RnfG OS=Prevotella bryantii B14 GN=PBR_0139 PE=4 SV=1 - [D8DXV4_PREBR]	87.4842	16.84	2	2
D8DT12	Putative thiol:disulfide interchange protein DsbD OS=Prevotella bryantii B14 GN=PBR_0506 PE=4 SV=1 - [D8DT12_PREBR]	82.997	7.54	4	4
A0A1H9JBF0	His Kinase A (Phospho-acceptor) domain-containing protein OS=Prevotella bryantii B14 GN=SAMN05444375_11569 PE=4 SV=1 - [A0A1H9JBF0_PREBR]	82.7519	3.2	3	3
D8DWD4	Putative lipoprotein OS=Prevotella bryantii B14 GN=PBR_1964 PE=4 SV=1 - [D8DWD4_PREBR]	81.0238	3.77	2	2
D8DWJ0	Pyruvate-flavodoxin oxidoreductase OS=Prevotella bryantii B14 GN=nifJ PE=3 SV=1 - [D8DWJ0_PREBR]	78.26	1.76	2	2
D8DUT7	Dolichol-phosphate mannosyltransferase OS=Prevotella bryantii B14 GN=PBR_1840 PE=4 SV=1 - [D8DUT7_PREBR]	74.3141	13.71	4	4
D8DYP6	Ribonuclease G OS=Prevotella bryantii B14 GN=PBR_2541 PE=4 SV=1 - [D8DYP6_PREBR]	74.2889	4.02	2	2
D8E012	MotA/TolQ/ExbB proton channel family protein OS=Prevotella bryantii B14 GN=PBR_1102 PE=3 SV=1 - [D8E012_PREBR]	74.1786	8.63	3	3
D8DYF6	Chaperone protein DnaK OS=Prevotella bryantii B14 GN=dnaK PE=2 SV=1 - [D8DYF6_PREBR]	72.5451	3	2	2
D8DTI4	Uncharacterized protein OS=Prevotella bryantii B14 GN=PBR_1468 PE=4 SV=1 - [D8DTI4_PREBR]	72.33	3.37	3	3
D8DTH2	Zinc metalloprotease OS=Prevotella bryantii B14 GN=PBR_1456 PE=3 SV=1 - [D8DTH2_PREBR]	72.3079	6.48	3	3
A0A1H9CDS9	Uncharacterized protein OS=Prevotella bryantii B14 GN=SAMN05444375_104164 PE=4 SV=1 - [A0A1H9CDS9_PREBR]	70.9718	8.76	3	3
D8E036	30S ribosomal protein S11 OS=Prevotella bryantii B14 GN=rpsK PE=3 SV=1 - [D8E036_PREBR]	69.9549	6.98	2	2
D8DW40	ATP synthase subunit c OS=Prevotella bryantii B14 GN=atpE PE=3 SV=1 - [D8DW40_PREBR]	69.45	38.27	2	2
A0A1H9JYE1	Large subunit ribosomal protein L7/L12 OS=Prevotella bryantii B14 GN=SAMN05444375_11734 PE=4 SV=1 - [A0A1H9JYE1_PREBR]	68.96	25	3	3
D8DVZ9	Uncharacterized protein OS=Prevotella bryantii B14 GN=PBR_1720 PE=4 SV=1 - [D8DVZ9_PREBR]	68.5089	8.99	2	2
D8DWI9	Uncharacterized protein OS=Prevotella bryantii B14 GN=PBR_2022 PE=4 SV=1 - [D8DWI9_PREBR]	67.7	4.57	2	2
D8DXJ3	CAAX amino protease family protein OS=Prevotella bryantii B14 GN=PBR_0025 PE=4 SV=1 - [D8DXJ3_PREBR]	67.5879	6.86	2	2
D8DUF2	Peptidase, M16 family OS=Prevotella bryantii B14 GN=PBR_0432 PE=3 SV=1 - [D8DUF2_PREBR]	65.164	2.02	2	2
D8DZW4	Pseudouridine synthase B, ribosomal large subunit OS=Prevotella bryantii B14 GN=rluB PE=3 SV=1 - [D8DZW4_PREBR]	64.94	6.5	3	3
D8DZE6	Ketol-acid reductoisomerase OS=Prevotella bryantii B14 GN=ilvC PE=3 SV=1 - [D8DZE6_PREBR]	64.4603	6.07	2	2
D8DXQ1	3-oxoacyl-[acyl-carrier-protein] synthase 2 OS=Prevotella bryantii B14 GN=fabF PE=3 SV=1 - [D8DXQ1_PREBR]	63.7379	5.48	2	2
D8DZR1	Imelysin OS=Prevotella bryantii B14 GN=PBR_0668 PE=4 SV=1 - [D8DZR1_PREBR]	61.27	3.69	2	2
D8DW41	ATP synthase subunit a OS=Prevotella bryantii B14 GN=atpB PE=3 SV=1 - [D8DW41_PREBR]	58.74	8.03	3	3
D8DVM9	Alpha-glucosidase OS=Prevotella bryantii B14 GN=PBR_1636 PE=4 SV=1 - [D8DVM9_PREBR]	58.6789	3.06	2	2
D8DUN8	Threonine--tRNA ligase OS=Prevotella bryantii B14 GN=thrS PE=3 SV=1 - [D8DUN8_PREBR]	58.61	2.29	2	2
D8E057	30S ribosomal protein S19 OS=Prevotella bryantii B14 GN=rpsS PE=3 SV=1 - [D8E057_PREBR]	58.5023	49.44	4	4
D8DU72	Diadenylate cyclase OS=Prevotella bryantii B14 GN=dacA PE=3 SV=1 - [D8DU72_PREBR]	58.14	5.49	2	2
D8DSV3	Peptidyl-dipeptidase Dcp OS=Prevotella bryantii B14 GN=dcp PE=3 SV=1 - [D8DSV3_PREBR]	57.9811	6.13	4	4
D8DSW6	Periplasmic chaperone for outer membrane proteins Skp OS=Prevotella bryantii B14 GN=PBR_1047 PE=4 SV=1 - [D8DSW6_PREBR]	57.7295	9.69	2	2
D8DT01	Tetratricopeptide repeat domain protein OS=Prevotella bryantii B14 GN=PBR_0495 PE=4 SV=1 - [D8DT01_PREBR]	53.3733	5.38	3	3
D8DU26	Ribosomal subunit interface protein OS=Prevotella bryantii B14 GN=raiA PE=4 SV=1 - [D8DU26_PREBR]	52.7404	33.33	2	3
D8DW82	Endopeptidase PepO OS=Prevotella bryantii B14 GN=pepO PE=4 SV=1 - [D8DW82_PREBR]	50.0372	5.18	2	3
D8DWQ5	Oxidoreductase, short chain dehydrogenase/reductase family OS=Prevotella bryantii B14 GN=PBR_1311 PE=4 SV=1 - [D8DWQ5_PREBR]	50.0347	4.27	1	2
D8DT45	Cationic outer membrane protein OmpH OS=Prevotella bryantii B14 GN=ompH_2 PE=4 SV=1 - [D8DT45_PREBR]	49.98	15.2	2	2
A0A1H9K0Y6	Small subunit ribosomal protein S17 OS=Prevotella bryantii B14 GN=SAMN05444375_11751 PE=4 SV=1 - [A0A1H9K0Y6_PREBR]	49.51	16.47	2	2
D8DVH7	Capsular polysaccharide synthesis protein OS=Prevotella bryantii B14 GN=PBR_2455 PE=4 SV=1 - [D8DVH7_PREBR]	48.2479	5.28	2	2
D8DXK0	Putative membrane protein OS=Prevotella bryantii B14 GN=PBR_0033 PE=4 SV=1 - [D8DXK0_PREBR]	46.82	4.4	2	2
D8DY73	Transcription termination factor Rho OS=Prevotella bryantii B14 GN=rho PE=3 SV=1 - [D8DY73_PREBR]	44.7153	4.34	3	3
D8DWM1	Uncharacterized protein OS=Prevotella bryantii B14 GN=PBR_2055 PE=4 SV=1 - [D8DWM1_PREBR]	44.6319	7.52	3	3
A0A1H8ZT33	Polygalacturonase OS=Prevotella bryantii B14 GN=SAMN05444375_10270 PE=4 SV=1 - [A0A1H8ZT33_PREBR]	42.9103	3.65	2	2
D8DVU1	CDP-diacylglycerol---serine O-phosphatidyltransferase OS=Prevotella bryantii B14 GN=pssA PE=3 SV=1 - [D8DVU1_PREBR]	42.629	5.44	2	2
D8DT63	ATP-dependent zinc metalloprotease FtsH OS=Prevotella bryantii B14 GN=ftsH PE=3 SV=1 - [D8DT63_PREBR]	38.87	3.6	2	2
D8DYM9	Endopeptidase PepO OS=Prevotella bryantii B14 GN=pepO PE=4 SV=1 - [D8DYM9_PREBR]	35.67	2.69	2	2
D8DT03	Calcineurin-like phosphoesterase OS=Prevotella bryantii B14 GN=PBR_0497 PE=4 SV=1 - [D8DT03_PREBR]	32.5866	5.36	3	3
D8DZS6	Phosphoribulokinase family protein OS=Prevotella bryantii B14 GN=PBR_0541 PE=4 SV=1 - [D8DZS6_PREBR]	31.58	3.24	2	2
D8DY17	IPT/TIG domain-containing protein OS=Prevotella bryantii B14 GN=PBR_0366 PE=4 SV=1 - [D8DY17_PREBR]	27.06	3.52	2	2
A0A1H9DZU8	Uncharacterized protein OS=Prevotella bryantii B14 GN=SAMN05444375_10696 PE=4 SV=1 - [A0A1H9DZU8_PREBR]	24.8	26.04	2	2

## Sheet: P.bryantii proteins Triton 1% B
Table S3. Proteins of isolated membranes of P. bryantii B14 in 1% Triton X-100, band B. Identification parameters of the Thermo Proteome Discoverer software (v.1.4.1.14) and the Mascot engine (v. 2.4).
	Thermo Proteome Discoverer software (v.1.4.1.14) and the Mascot engine (v. 2.4)
Uniprot accession number	Description	Score (Mascot/PD)	Sequence coverage (%)	Unique peptides	Total peptides
D8DZI6	60 kDa chaperonin OS=Prevotella bryantii B14 GN=groL PE=3 SV=1 - [D8DZI6_PREBR]	5851.05	67.22	44	44
D8DWC1	Na(+)-translocating NADH-quinone reductase subunit A OS=Prevotella bryantii B14 GN=nqrA PE=3 SV=1 - [D8DWC1_PREBR]	1126.93	60.58	26	27
D8DZW9	Peptidyl-prolyl cis-trans isomerase D OS=Prevotella bryantii B14 GN=PBR_0176 PE=4 SV=1 - [D8DZW9_PREBR]	1014.18	35.85	26	26
D8DT90	Putative membrane protein OS=Prevotella bryantii B14 GN=PBR_2843 PE=4 SV=1 - [D8DT90_PREBR]	947.557	18.82	21	21
D8E067	DNA-directed RNA polymerase subunit beta' OS=Prevotella bryantii B14 GN=rpoC PE=3 SV=1 - [D8E067_PREBR]	881.38	19.46	24	24
A0A1H9IBU3	K(+)-stimulated pyrophosphate-energized sodium pump OS=Prevotella bryantii B14 GN=SAMN05444375_11344 PE=4 SV=1 - [A0A1H9IBU3_PREBR]	875.073	22.01	20	20
D8DXM6	Succinate dehydrogenase OS=Prevotella bryantii B14 GN=PBR_0059 PE=4 SV=1 - [D8DXM6_PREBR]	814.296	29.59	22	22
A0A1H9JYJ0	DNA-directed RNA polymerase subunit beta OS=Prevotella bryantii B14 GN=SAMN05444375_11735 PE=4 SV=1 - [A0A1H9JYJ0_PREBR]	804.22	20.94	24	24
D8DWA4	Acetyl-CoA carboxylase, carboxyltransferase component OS=Prevotella bryantii B14 GN=PBR_1932 PE=4 SV=1 - [D8DWA4_PREBR]	700.914	31.67	14	14
A0A1H9EZN2	Phenylalanyl-tRNA synthetase beta subunit OS=Prevotella bryantii B14 GN=SAMN05444375_107145 PE=4 SV=1 - [A0A1H9EZN2_PREBR]	666.475	25.18	20	20
D8DT26	Protein translocase subunit SecD OS=Prevotella bryantii B14 GN=secF PE=3 SV=1 - [D8DT26_PREBR]	661.671	18.15	19	19
D8DXM5	Fumarate reductase, iron-sulfur protein OS=Prevotella bryantii B14 GN=frdB PE=4 SV=1 - [D8DXM5_PREBR]	605.932	48.02	12	12
D8DWV5	Penicillin-binding protein 1 OS=Prevotella bryantii B14 GN=ponA_2 PE=4 SV=1 - [D8DWV5_PREBR]	581.317	25.73	20	20
D8DVQ7	Membrane protein YfhO OS=Prevotella bryantii B14 GN=PBR_1665 PE=4 SV=1 - [D8DVQ7_PREBR]	560.65	17.15	15	15
D8DWI9	Uncharacterized protein OS=Prevotella bryantii B14 GN=PBR_2022 PE=4 SV=1 - [D8DWI9_PREBR]	538.848	38.32	15	16
D8DWY7	Pyruvate, phosphate dikinase OS=Prevotella bryantii B14 GN=ppdK PE=3 SV=1 - [D8DWY7_PREBR]	519.234	16.34	15	15
D8E041	Protein translocase subunit SecY OS=Prevotella bryantii B14 GN=secY PE=3 SV=1 - [D8E041_PREBR]	516.308	22.25	13	13
D8DWD4	Putative lipoprotein OS=Prevotella bryantii B14 GN=PBR_1964 PE=4 SV=1 - [D8DWD4_PREBR]	502.812	17.11	11	11
D8E0G3	Enolase OS=Prevotella bryantii B14 GN=eno PE=3 SV=1 - [D8E0G3_PREBR]	501.607	26.9	11	11
D8E046	50S ribosomal protein L6 OS=Prevotella bryantii B14 GN=rplF PE=3 SV=1 - [D8E046_PREBR]	471.251	47.89	9	9
A0A1H8YRQ4	IMP dehydrogenase OS=Prevotella bryantii B14 GN=SAMN05444375_10117 PE=4 SV=1 - [A0A1H8YRQ4_PREBR]	451.194	23.48	9	9
D8DVN8	Mce family protein OS=Prevotella bryantii B14 GN=PBR_1646 PE=4 SV=1 - [D8DVN8_PREBR]	441.682	40.33	11	11
A0A1H9JYZ2	LSU ribosomal protein L11P OS=Prevotella bryantii B14 GN=SAMN05444375_11731 PE=4 SV=1 - [A0A1H9JYZ2_PREBR]	412.796	58.22	10	10
A0A1H9B1J6	Small subunit ribosomal protein S2 OS=Prevotella bryantii B14 GN=SAMN05444375_10356 PE=4 SV=1 - [A0A1H9B1J6_PREBR]	392.202	39.93	9	9
D8DVH3	Radical SAM domain protein OS=Prevotella bryantii B14 GN=PBR_2451 PE=4 SV=1 - [D8DVH3_PREBR]	389.794	22.31	8	8
D8DWB6	Na(+)-translocating NADH-quinone reductase subunit F OS=Prevotella bryantii B14 GN=nqrF PE=3 SV=1 - [D8DWB6_PREBR]	386.31	18.01	7	7
D8DW09	Pectate lyase OS=Prevotella bryantii B14 GN=PBR_1730 PE=4 SV=1 - [D8DW09_PREBR]	384.175	17.27	8	8
D8DYJ5	Malate dehydrogenase (Oxaloacetate-decarboxylating)(NADP+) OS=Prevotella bryantii B14 GN=maeB PE=4 SV=1 - [D8DYJ5_PREBR]	378.738	17.54	11	12
D8DTE5	30S ribosomal protein S9 OS=Prevotella bryantii B14 GN=rpsI PE=3 SV=1 - [D8DTE5_PREBR]	371.115	61.72	8	9
D8E022	50S ribosomal protein L19 OS=Prevotella bryantii B14 GN=rplS PE=3 SV=1 - [D8E022_PREBR]	369.339	49.17	8	8
D8DXL0	Signal peptidase I OS=Prevotella bryantii B14 GN=lepB PE=3 SV=1 - [D8DXL0_PREBR]	366.841	23.85	14	14
D8DXT5	AraC-type DNA-binding protein OS=Prevotella bryantii B14 GN=PBR_0118 PE=4 SV=1 - [D8DXT5_PREBR]	362.856	46.84	12	12
D8DWQ9	Keto-hydroxyglutarate-aldolase/keto-deoxy-phosphogluconate aldolase OS=Prevotella bryantii B14 GN=PBR_1315 PE=4 SV=1 - [D8DWQ9_PREBR]	361.55	39.46	9	9
D8DY05	Sialate O-acetylesterase OS=Prevotella bryantii B14 GN=PBR_0354 PE=4 SV=1 - [D8DY05_PREBR]	356.607	13.81	6	6
D8E045	50S ribosomal protein L18 OS=Prevotella bryantii B14 GN=rplR PE=3 SV=1 - [D8E045_PREBR]	354.301	57.02	8	8
D8DW69	M18 family aminopeptidase OS=Prevotella bryantii B14 GN=PBR_1779 PE=3 SV=1 - [D8DW69_PREBR]	353.309	20.09	8	8
D8DYU9	Hemin-binding protein OS=Prevotella bryantii B14 GN=PBR_2594 PE=4 SV=1 - [D8DYU9_PREBR]	350.066	27.99	14	14
D8DTB3	Putative tetratricopeptide repeat domain protein OS=Prevotella bryantii B14 GN=PBR_2866 PE=4 SV=1 - [D8DTB3_PREBR]	338.461	22.32	4	4
D8DT73	Protein translocase subunit SecA OS=Prevotella bryantii B14 GN=secA PE=3 SV=1 - [D8DT73_PREBR]	332.249	8.85	9	9
D8E055	30S ribosomal protein S3 OS=Prevotella bryantii B14 GN=rpsC PE=3 SV=1 - [D8E055_PREBR]	330.887	35.68	11	11
A0A1H9AYF9	HlyD family secretion protein OS=Prevotella bryantii B14 GN=SAMN05444375_10338 PE=4 SV=1 - [A0A1H9AYF9_PREBR]	330.323	19.3	6	6
D8DZ96	Peptidase, M16 family OS=Prevotella bryantii B14 GN=PBR_1208 PE=3 SV=1 - [D8DZ96_PREBR]	329.588	11.15	11	11
D8E034	DNA-directed RNA polymerase subunit alpha OS=Prevotella bryantii B14 GN=rpoA PE=3 SV=1 - [D8E034_PREBR]	328.865	34.55	10	10
D8DZ12	DNA gyrase subunit A OS=Prevotella bryantii B14 GN=gyrA PE=3 SV=1 - [D8DZ12_PREBR]	321.859	9.59	7	8
D8E064	30S ribosomal protein S7 OS=Prevotella bryantii B14 GN=rpsG PE=3 SV=1 - [D8E064_PREBR]	308.951	41.14	6	6
D8DW18	LemA protein OS=Prevotella bryantii B14 GN=PBR_0879 PE=4 SV=1 - [D8DW18_PREBR]	301.448	37.63	8	8
D8DY17	IPT/TIG domain-containing protein OS=Prevotella bryantii B14 GN=PBR_0366 PE=4 SV=1 - [D8DY17_PREBR]	300.781	15.44	10	10
D8E037	30S ribosomal protein S13 OS=Prevotella bryantii B14 GN=rpsM PE=3 SV=1 - [D8E037_PREBR]	294.072	55.56	9	9
D8DXK0	Putative membrane protein OS=Prevotella bryantii B14 GN=PBR_0033 PE=4 SV=1 - [D8DXK0_PREBR]	292.242	16.87	7	7
D8DVM6	Uncharacterized protein OS=Prevotella bryantii B14 GN=PBR_1633 PE=4 SV=1 - [D8DVM6_PREBR]	289.698	16.53	4	4
D8DUN6	50S ribosomal protein L20 OS=Prevotella bryantii B14 GN=rplT PE=3 SV=1 - [D8DUN6_PREBR]	286.733	42.98	5	5
A0A1H9JXP7	Elongation factor Tu OS=Prevotella bryantii B14 GN=SAMN05444375_11727 PE=4 SV=1 - [A0A1H9JXP7_PREBR]	286.064	23.95	9	9
D8DWZ3	Membrane protein insertase YidC OS=Prevotella bryantii B14 GN=yidC PE=3 SV=1 - [D8DWZ3_PREBR]	285.052	11.54	8	8
D8DXY9	Putative glycosyl hydrolase, family 13 OS=Prevotella bryantii B14 GN=PBR_0338 PE=3 SV=1 - [D8DXY9_PREBR]	276.035	14.44	9	9
D8DWB9	Na(+)-translocating NADH-quinone reductase subunit C OS=Prevotella bryantii B14 GN=nqrC PE=3 SV=1 - [D8DWB9_PREBR]	272.889	40.48	7	8
D8DU81	AMP-binding family protein OS=Prevotella bryantii B14 GN=fadD PE=4 SV=1 - [D8DU81_PREBR]	268.03	22.92	12	12
D8DU36	Hdig domain protein OS=Prevotella bryantii B14 GN=PBR_2301 PE=4 SV=1 - [D8DU36_PREBR]	266.341	8.27	6	6
D8DYQ7	Sodium/glucose cotransporter OS=Prevotella bryantii B14 GN=PBR_2552 PE=3 SV=1 - [D8DYQ7_PREBR]	265.976	12.08	7	7
D8DUT7	Dolichol-phosphate mannosyltransferase OS=Prevotella bryantii B14 GN=PBR_1840 PE=4 SV=1 - [D8DUT7_PREBR]	261.927	30.24	6	6
D8DUQ5	50S ribosomal protein L25 OS=Prevotella bryantii B14 GN=rplY PE=3 SV=1 - [D8DUQ5_PREBR]	259.984	40.1	9	9
D8DXY7	Alpha-glucosidase OS=Prevotella bryantii B14 GN=susB PE=4 SV=1 - [D8DXY7_PREBR]	253.89	14.23	9	9
D8DZB7	GGGtGRT protein OS=Prevotella bryantii B14 GN=PBR_2477 PE=4 SV=1 - [D8DZB7_PREBR]	248.201	28.99	9	9
D8DYZ5	HlyD family secretion protein OS=Prevotella bryantii B14 GN=PBR_0523 PE=3 SV=1 - [D8DYZ5_PREBR]	245.863	15.23	6	6
A0A1H9EJX9	Uncharacterized protein OS=Prevotella bryantii B14 GN=SAMN05444375_10749 PE=4 SV=1 - [A0A1H9EJX9_PREBR]	242.793	30.46	7	7
A0A1H9L390	Uncharacterized protein OS=Prevotella bryantii B14 GN=SAMN05444375_12216 PE=4 SV=1 - [A0A1H9L390_PREBR]	242.322	20.92	7	7
A0A1H9JXW6	LSU ribosomal protein L10P OS=Prevotella bryantii B14 GN=SAMN05444375_11733 PE=4 SV=1 - [A0A1H9JXW6_PREBR]	241.322	35.47	6	6
D8DXU8	Cation efflux system protein CzcA OS=Prevotella bryantii B14 GN=PBR_0133 PE=3 SV=1 - [D8DXU8_PREBR]	238.053	4.61	5	5
D8DYP1	30S ribosomal protein S6 OS=Prevotella bryantii B14 GN=rpsF PE=3 SV=1 - [D8DYP1_PREBR]	234.571	47.79	7	7
D8DY57	Glutamate dehydrogenase OS=Prevotella bryantii B14 GN=PBR_2093 PE=3 SV=1 - [D8DY57_PREBR]	227.139	14.86	6	6
A0A1H9J4B5	Ribose-phosphate pyrophosphokinase OS=Prevotella bryantii B14 GN=SAMN05444375_1156 PE=4 SV=1 - [A0A1H9J4B5_PREBR]	221.081	21.41	4	5
D8DVQ2	Hexuronate transporter OS=Prevotella bryantii B14 GN=PBR_1660 PE=4 SV=1 - [D8DVQ2_PREBR]	220.274	11.74	6	6
D8E051	50S ribosomal protein L14 OS=Prevotella bryantii B14 GN=rplN PE=3 SV=1 - [D8E051_PREBR]	218.706	44.63	5	6
D8E049	50S ribosomal protein L5 OS=Prevotella bryantii B14 GN=rplE PE=3 SV=1 - [D8E049_PREBR]	217.322	39.67	7	7
D8DYR0	MFS transporter, FHS family, L-fucose permease OS=Prevotella bryantii B14 GN=gluP PE=4 SV=1 - [D8DYR0_PREBR]	215.771	8.84	4	4
D8DVH8	Putative glycosyltransferase OS=Prevotella bryantii B14 GN=PBR_2456 PE=4 SV=1 - [D8DVH8_PREBR]	211.521	19.19	5	5
A0A1H8YRF9	23S rRNA pseudouridine2605 synthase OS=Prevotella bryantii B14 GN=SAMN05444375_10125 PE=4 SV=1 - [A0A1H8YRF9_PREBR]	201.098	13.95	6	6
A0A1H9LGH4	Uncharacterized protein OS=Prevotella bryantii B14 GN=SAMN05444375_1267 PE=4 SV=1 - [A0A1H9LGH4_PREBR]	197.005	14.37	4	4
A0A1H9A5F0	Ribonucrease Y OS=Prevotella bryantii B14 GN=SAMN05444375_102166 PE=4 SV=1 - [A0A1H9A5F0_PREBR]	195.94	14.51	7	7
D8E035	30S ribosomal protein S4 OS=Prevotella bryantii B14 GN=rpsD PE=3 SV=1 - [D8E035_PREBR]	192.303	32.18	6	6
A0A1H8YVS2	Membrane-bound lytic murein transglycosylase D OS=Prevotella bryantii B14 GN=SAMN05444375_101147 PE=4 SV=1 - [A0A1H8YVS2_PREBR]	191.328	12.44	4	4
A0A1H9HB00	16S rRNA (Cytidine1402-2'-O)-methyltransferase OS=Prevotella bryantii B14 GN=SAMN05444375_11115 PE=4 SV=1 - [A0A1H9HB00_PREBR]	190.134	22.59	6	6
A0A1H9B8K5	Predicted exporter OS=Prevotella bryantii B14 GN=SAMN05444375_103102 PE=4 SV=1 - [A0A1H9B8K5_PREBR]	189.072	9.29	7	7
A0A1H9EVQ9	Aldose 1-epimerase OS=Prevotella bryantii B14 GN=SAMN05444375_107128 PE=4 SV=1 - [A0A1H9EVQ9_PREBR]	186.641	20.31	8	8
D8DW40	ATP synthase subunit c OS=Prevotella bryantii B14 GN=atpE PE=3 SV=1 - [D8DW40_PREBR]	183.169	38.27	2	2
D8DZT4	Peptidyl-prolyl cis-trans isomerase OS=Prevotella bryantii B14 GN=PBR_0549 PE=3 SV=1 - [D8DZT4_PREBR]	181.397	22.26	6	6
D8DXX0	50S ribosomal protein L28 OS=Prevotella bryantii B14 GN=rpmB PE=3 SV=1 - [D8DXX0_PREBR]	173.291	58.62	6	6
A0A1H9JY91	Large subunit ribosomal protein L1 OS=Prevotella bryantii B14 GN=SAMN05444375_11732 PE=4 SV=1 - [A0A1H9JY91_PREBR]	172.543	23.48	5	5
D8DTP5	Rubredoxin/rubrerythrin OS=Prevotella bryantii B14 GN=PBR_1296 PE=4 SV=1 - [D8DTP5_PREBR]	171.92	20.54	3	3
D8DVS1	Hydrophobic/amphiphilic exporter-1, HAE1 family OS=Prevotella bryantii B14 GN=mexF PE=3 SV=1 - [D8DVS1_PREBR]	168.19	4.85	4	4
D8DZA3	Glycine--tRNA ligase OS=Prevotella bryantii B14 GN=glyS PE=3 SV=1 - [D8DZA3_PREBR]	165.64	10.4	5	5
D8DSY3	L-fucose isomerase OS=Prevotella bryantii B14 GN=PBR_0769 PE=4 SV=1 - [D8DSY3_PREBR]	161.523	12.96	6	6
D8DWZ2	CTP synthase OS=Prevotella bryantii B14 GN=pyrG PE=3 SV=1 - [D8DWZ2_PREBR]	160.435	14.23	7	7
D8DYP2	30S ribosomal protein S18 OS=Prevotella bryantii B14 GN=rpsR PE=3 SV=1 - [D8DYP2_PREBR]	158.954	41.11	4	4
D8E058	50S ribosomal protein L2 OS=Prevotella bryantii B14 GN=rplB PE=3 SV=1 - [D8E058_PREBR]	157.703	28.47	9	9
D8DY04	Alpha-galactosidase OS=Prevotella bryantii B14 GN=PBR_0353 PE=4 SV=1 - [D8DY04_PREBR]	157.07	8.92	5	5
D8DTG3	Heptose-I-phosphate ethanolaminephosphotransferase OS=Prevotella bryantii B14 GN=PBR_1447 PE=4 SV=1 - [D8DTG3_PREBR]	154.582	10.72	6	6
D8DTH2	Zinc metalloprotease OS=Prevotella bryantii B14 GN=PBR_1456 PE=3 SV=1 - [D8DTH2_PREBR]	154.347	10.37	5	5
D8DVH4	Glycosyltransferase involved in cell wall bisynthesis OS=Prevotella bryantii B14 GN=PBR_2452 PE=4 SV=1 - [D8DVH4_PREBR]	148.301	14.47	5	5
D8DT12	Putative thiol:disulfide interchange protein DsbD OS=Prevotella bryantii B14 GN=PBR_0506 PE=4 SV=1 - [D8DT12_PREBR]	146.443	6.81	5	5
D8DSU3	Putative transport-related membrane protein OS=Prevotella bryantii B14 GN=PBR_1062 PE=4 SV=1 - [D8DSU3_PREBR]	146.15	9.23	3	3
D8DSV8	Pyridoxal 5'-phosphate synthase subunit PdxS OS=Prevotella bryantii B14 GN=pdxS PE=3 SV=1 - [D8DSV8_PREBR]	145.726	20	5	5
D8DW00	Glutamate--ammonia ligase OS=Prevotella bryantii B14 GN=glnA PE=3 SV=1 - [D8DW00_PREBR]	143.23	7	5	5
D8DTJ5	HSP20 family protein OS=Prevotella bryantii B14 GN=hsp20 PE=3 SV=1 - [D8DTJ5_PREBR]	142.772	24.83	3	3
A0A1H9BJD7	Phosphate:Na+ symporter OS=Prevotella bryantii B14 GN=SAMN05444375_103217 PE=4 SV=1 - [A0A1H9BJD7_PREBR]	142.722	8.2	4	4
A0A1H9I9T6	Uncharacterized conserved protein YbjQ, UPF0145 family OS=Prevotella bryantii B14 GN=SAMN05444375_11323 PE=4 SV=1 - [A0A1H9I9T6_PREBR]	135.23	48.18	5	5
D8DT71	Ferrous iron transport protein B OS=Prevotella bryantii B14 GN=feoB PE=3 SV=1 - [D8DT71_PREBR]	131.955	9.34	6	6
D8DXY5	Maltose/moltooligosaccharide transporter OS=Prevotella bryantii B14 GN=PBR_0334 PE=4 SV=1 - [D8DXY5_PREBR]	131.493	5.77	3	3
D8DZU2	Putative sulfatase OS=Prevotella bryantii B14 GN=PBR_0557 PE=4 SV=1 - [D8DZU2_PREBR]	129.446	6.48	3	3
D8DW44	ATP synthase subunit beta OS=Prevotella bryantii B14 GN=atpD PE=3 SV=1 - [D8DW44_PREBR]	128.812	6.3	3	3
D8DUP3	Conserved domain protein OS=Prevotella bryantii B14 GN=PBR_1366 PE=4 SV=1 - [D8DUP3_PREBR]	128.138	40	4	4
A0A1H9J3G8	Starch phosphorylase OS=Prevotella bryantii B14 GN=SAMN05444375_1155 PE=4 SV=1 - [A0A1H9J3G8_PREBR]	128.101	2.7	2	2
A0A1H9KKN6	Putative colanic acid biosysnthesis UDP-glucose lipid carrier transferase OS=Prevotella bryantii B14 GN=SAMN05444375_11955 PE=4 SV=1 - [A0A1H9KKN6_PREBR]	127.487	10.71	6	6
D8E012	MotA/TolQ/ExbB proton channel family protein OS=Prevotella bryantii B14 GN=PBR_1102 PE=3 SV=1 - [D8E012_PREBR]	127.199	13.31	5	5
D8DUN8	Threonine--tRNA ligase OS=Prevotella bryantii B14 GN=thrS PE=3 SV=1 - [D8DUN8_PREBR]	126.612	5.96	4	4
D8DTB7	Carboxyl-protease OS=Prevotella bryantii B14 GN=ctp PE=3 SV=1 - [D8DTB7_PREBR]	125.43	5.88	3	3
D8DYF3	Reverse transcriptase (RNA-dependent DNA polymerase) OS=Prevotella bryantii B14 GN=PBR_0693 PE=4 SV=1 - [D8DYF3_PREBR]	124.285	7.36	4	4
D8E044	30S ribosomal protein S5 OS=Prevotella bryantii B14 GN=rpsE PE=3 SV=1 - [D8E044_PREBR]	123.832	26.19	4	4
D8DT63	ATP-dependent zinc metalloprotease FtsH OS=Prevotella bryantii B14 GN=ftsH PE=3 SV=1 - [D8DT63_PREBR]	121.77	6.04	3	3
D8DVQ4	Galacitol PTS, EIIc OS=Prevotella bryantii B14 GN=PBR_1662 PE=4 SV=1 - [D8DVQ4_PREBR]	121.75	7.81	3	3
D8E057	30S ribosomal protein S19 OS=Prevotella bryantii B14 GN=rpsS PE=3 SV=1 - [D8E057_PREBR]	121.172	49.44	5	5
D8DU72	Diadenylate cyclase OS=Prevotella bryantii B14 GN=dacA PE=3 SV=1 - [D8DU72_PREBR]	120.72	12.16	3	3
D8DVS2	Membrane fusion protein, multidrug efflux system OS=Prevotella bryantii B14 GN=mtrC PE=3 SV=1 - [D8DVS2_PREBR]	118.819	8.52	2	2
D8DZB8	Uncharacterized protein OS=Prevotella bryantii B14 GN=PBR_2478 PE=4 SV=1 - [D8DZB8_PREBR]	118.221	12.95	3	3
D8DWN8	NADH-quinone oxidoreductase subunit H OS=Prevotella bryantii B14 GN=nuoH PE=3 SV=1 - [D8DWN8_PREBR]	115.46	9.62	4	4
D8DVR1	30S ribosomal protein S15 OS=Prevotella bryantii B14 GN=rpsO PE=3 SV=1 - [D8DVR1_PREBR]	115.27	30.34	2	3
D8E009	Lipopolysaccharide export system permease protein OS=Prevotella bryantii B14 GN=PBR_1099 PE=4 SV=1 - [D8E009_PREBR]	114.702	6.81	3	4
D8DYP3	50S ribosomal protein L9 OS=Prevotella bryantii B14 GN=rplI PE=3 SV=1 - [D8DYP3_PREBR]	113.48	23.31	3	3
D8DW52	30S ribosomal protein S16 OS=Prevotella bryantii B14 GN=rpsP PE=3 SV=1 - [D8DW52_PREBR]	111.913	16.29	2	2
D8DWJ0	Pyruvate-flavodoxin oxidoreductase OS=Prevotella bryantii B14 GN=nifJ PE=3 SV=1 - [D8DWJ0_PREBR]	111.878	2.68	3	3
D8DWJ3	Do/DeqQ family serine protease OS=Prevotella bryantii B14 GN=htrA PE=4 SV=1 - [D8DWJ3_PREBR]	108.81	5.49	2	2
D8E047	30S ribosomal protein S8 OS=Prevotella bryantii B14 GN=rpsH PE=3 SV=1 - [D8E047_PREBR]	106.698	25.95	4	4
D8DUP5	Uncharacterized protein (Fragment) OS=Prevotella bryantii B14 GN=PBR_1368 PE=4 SV=1 - [D8DUP5_PREBR]	100.83	23.91	2	2
D8DUF2	Peptidase, M16 family OS=Prevotella bryantii B14 GN=PBR_0432 PE=3 SV=1 - [D8DUF2_PREBR]	96.1842	2.77	2	3
D8E017	TPR domain protein OS=Prevotella bryantii B14 GN=PBR_1107 PE=4 SV=1 - [D8E017_PREBR]	95.9767	14.16	5	6
D8DT14	Putative potassium uptake protein TrkA OS=Prevotella bryantii B14 GN=PBR_0508 PE=3 SV=1 - [D8DT14_PREBR]	95.0404	6.58	3	3
D8DYB9	16S rRNA (Guanine(966)-N(2))-methyltransferase RsmD OS=Prevotella bryantii B14 GN=rsmD PE=4 SV=1 - [D8DYB9_PREBR]	94.788	13.64	2	2
D8E033	50S ribosomal protein L17 OS=Prevotella bryantii B14 GN=rplQ PE=3 SV=1 - [D8E033_PREBR]	94.0629	25.32	4	4
D8DWN7	NADH-quinone oxidoreductase subunit I OS=Prevotella bryantii B14 GN=nuoI PE=4 SV=1 - [D8DWN7_PREBR]	90.35	16.58	3	3
D8DU20	Putative lipoprotein OS=Prevotella bryantii B14 GN=PBR_1580 PE=4 SV=1 - [D8DU20_PREBR]	87.3689	12.5	2	2
D8DXQ1	3-oxoacyl-[acyl-carrier-protein] synthase 2 OS=Prevotella bryantii B14 GN=fabF PE=3 SV=1 - [D8DXQ1_PREBR]	86.4589	5.48	2	2
D8DW45	ATP-dependent 6-phosphofructokinase OS=Prevotella bryantii B14 GN=pfkA PE=3 SV=1 - [D8DW45_PREBR]	86.3732	8.62	2	2
D8DZ11	Putative tetratricopeptide repeat domain protein OS=Prevotella bryantii B14 GN=PBR_1916 PE=4 SV=1 - [D8DZ11_PREBR]	84.69	5.46	2	2
A0A1H9JBF0	His Kinase A (Phospho-acceptor) domain-containing protein OS=Prevotella bryantii B14 GN=SAMN05444375_11569 PE=4 SV=1 - [A0A1H9JBF0_PREBR]	84.0118	3.85	4	4
D8DX02	NADH-quinone oxidoreductase subunit N OS=Prevotella bryantii B14 GN=nuoN PE=3 SV=1 - [D8DX02_PREBR]	81.4742	4.5	2	2
D8DU39	Outer membrane autotransporter barrel domain-containing protein OS=Prevotella bryantii B14 GN=PBR_2304 PE=4 SV=1 - [D8DU39_PREBR]	81.08	16.5	3	3
D8DYF6	Chaperone protein DnaK OS=Prevotella bryantii B14 GN=dnaK PE=2 SV=1 - [D8DYF6_PREBR]	77.7932	3	2	2
D8DYP6	Ribonuclease G OS=Prevotella bryantii B14 GN=PBR_2541 PE=4 SV=1 - [D8DYP6_PREBR]	75.5289	4.02	2	2
D8DW41	ATP synthase subunit a OS=Prevotella bryantii B14 GN=atpB PE=3 SV=1 - [D8DW41_PREBR]	73.66	8.03	3	3
A0A1H9CDS9	Uncharacterized protein OS=Prevotella bryantii B14 GN=SAMN05444375_104164 PE=4 SV=1 - [A0A1H9CDS9_PREBR]	72.2418	8.76	3	3
D8DWP0	NADH-quinone oxidoreductase subunit B OS=Prevotella bryantii B14 GN=nuoB PE=3 SV=1 - [D8DWP0_PREBR]	70.5251	6.3	2	2
D8DYJ4	50S ribosomal protein L21 OS=Prevotella bryantii B14 GN=rplU PE=3 SV=1 - [D8DYJ4_PREBR]	68.89	15.24	2	2
D8DWN4	Putative adenylate cyclase OS=Prevotella bryantii B14 GN=PBR_2071 PE=4 SV=1 - [D8DWN4_PREBR]	68.8632	5.73	2	2
D8DZF9	Phenylalanine--tRNA ligase alpha subunit OS=Prevotella bryantii B14 GN=pheS PE=3 SV=1 - [D8DZF9_PREBR]	67.9633	6.94	3	3
D8DWM1	Uncharacterized protein OS=Prevotella bryantii B14 GN=PBR_2055 PE=4 SV=1 - [D8DWM1_PREBR]	67.4918	10.58	4	4
D8DYM9	Endopeptidase PepO OS=Prevotella bryantii B14 GN=pepO PE=4 SV=1 - [D8DYM9_PREBR]	63.01	5.69	3	3
D8DT01	Tetratricopeptide repeat domain protein OS=Prevotella bryantii B14 GN=PBR_0495 PE=4 SV=1 - [D8DT01_PREBR]	62.868	3.42	2	2
D8DVL5	Lrp/AsnC family transcriptional regulator, regulator for asnA, asnC and gidA OS=Prevotella bryantii B14 GN=asnC PE=4 SV=1 - [D8DVL5_PREBR]	61.1076	14.92	3	3
D8DY73	Transcription termination factor Rho OS=Prevotella bryantii B14 GN=rho PE=3 SV=1 - [D8DY73_PREBR]	60.3289	3.14	2	2
D8DUZ3	Uncharacterized protein OS=Prevotella bryantii B14 GN=PBR_1899 PE=4 SV=1 - [D8DUZ3_PREBR]	59.95	15.52	4	4
D8DXJ3	CAAX amino protease family protein OS=Prevotella bryantii B14 GN=PBR_0025 PE=4 SV=1 - [D8DXJ3_PREBR]	59.34	7.22	2	2
D8DUL2	Fucose permease OS=Prevotella bryantii B14 GN=PBR_2405 PE=4 SV=1 - [D8DUL2_PREBR]	59.33	4.34	2	2
D8DU26	Ribosomal subunit interface protein OS=Prevotella bryantii B14 GN=raiA PE=4 SV=1 - [D8DU26_PREBR]	57.1289	15.15	2	2
D8DXK1	Membrane protein involved in the export of O-antigen and teichoic acid OS=Prevotella bryantii B14 GN=PBR_0034 PE=4 SV=1 - [D8DXK1_PREBR]	56.29	4.66	2	2
D8DZJ0	Large-conductance mechanosensitive channel OS=Prevotella bryantii B14 GN=mscL PE=3 SV=1 - [D8DZJ0_PREBR]	55.79	13.38	2	2
D8DWC0	Na(+)-translocating NADH-quinone reductase subunit B OS=Prevotella bryantii B14 GN=nqrB PE=3 SV=1 - [D8DWC0_PREBR]	55.6555	11.43	3	3
D8DXP8	ADP-heptose:LPS heptosyltransferase OS=Prevotella bryantii B14 GN=PBR_0081 PE=4 SV=1 - [D8DXP8_PREBR]	55.57	7.41	2	2
D8DZR1	Imelysin OS=Prevotella bryantii B14 GN=PBR_0668 PE=4 SV=1 - [D8DZR1_PREBR]	54.38	4.84	2	2
D8E0N0	Anion transporter OS=Prevotella bryantii B14 GN=PBR_0855 PE=4 SV=1 - [D8E0N0_PREBR]	53.84	3.35	2	2
D8DYJ2	Serine--tRNA ligase OS=Prevotella bryantii B14 GN=serS PE=4 SV=1 - [D8DYJ2_PREBR]	52.24	6.98	3	3
D8DVR9	Acyl-(Acyl-carrier-protein)-UDP-N-acetylglucosamine O-acyltransferase OS=Prevotella bryantii B14 GN=lpxA PE=4 SV=1 - [D8DVR9_PREBR]	48.07	7.31	2	2
D8DT15	Putative membrane protein OS=Prevotella bryantii B14 GN=PBR_0509 PE=4 SV=1 - [D8DT15_PREBR]	47.91	3.23	2	2
A0A1H9JZ01	Elongation factor G OS=Prevotella bryantii B14 GN=SAMN05444375_11740 PE=4 SV=1 - [A0A1H9JZ01_PREBR]	46.8579	2.98	2	2
D8DSV3	Peptidyl-dipeptidase Dcp OS=Prevotella bryantii B14 GN=dcp PE=3 SV=1 - [D8DSV3_PREBR]	45.2214	3.5	2	2
D8DUN7	Translation initiation factor IF-3 OS=Prevotella bryantii B14 GN=infC PE=3 SV=1 - [D8DUN7_PREBR]	44.09	9.62	2	2
D8DWW1	Uncharacterized protein OS=Prevotella bryantii B14 GN=PBR_2189 PE=4 SV=1 - [D8DWW1_PREBR]	43.23	5.69	2	2
D8DZE6	Ketol-acid reductoisomerase OS=Prevotella bryantii B14 GN=ilvC PE=3 SV=1 - [D8DZE6_PREBR]	43.17	5.78	2	2
D8DXP2	YitT family protein OS=Prevotella bryantii B14 GN=PBR_0075 PE=4 SV=1 - [D8DXP2_PREBR]	42.9	5.48	2	2
D8DWB8	Na(+)-translocating NADH-quinone reductase subunit D OS=Prevotella bryantii B14 GN=nqrD PE=3 SV=1 - [D8DWB8_PREBR]	41.65	4.78	2	2
A0A1H9DZU8	Uncharacterized protein OS=Prevotella bryantii B14 GN=SAMN05444375_10696 PE=4 SV=1 - [A0A1H9DZU8_PREBR]	40.55	22.92	2	2
D8DY97	ATP synthase subunit alpha OS=Prevotella bryantii B14 GN=atpA_1 PE=3 SV=1 - [D8DY97_PREBR]	37.8398	5.99	3	3
D8DTC4	Glycosyltransferase involved in cell wall bisynthesis OS=Prevotella bryantii B14 GN=PBR_2877 PE=4 SV=1 - [D8DTC4_PREBR]	34.3	6.25	3	3
D8DY94	Fructose-1,6-bisphosphatase class 3 OS=Prevotella bryantii B14 GN=fbp PE=3 SV=1 - [D8DY94_PREBR]	33.82	4.41	2	2
D8DWD6	Uncharacterized membrane-anchored protein YitT, contains DUF161 and DUF2179 domains OS=Prevotella bryantii B14 GN=PBR_1966 PE=4 SV=1 - [D8DWD6_PREBR]	31.85	4.65	2	2
A0A1H9FBR6	Zinc-ribbon domain-containing protein OS=Prevotella bryantii B14 GN=SAMN05444375_10828 PE=4 SV=1 - [A0A1H9FBR6_PREBR]	31.22	4.15	2	2
D8DVH7	Capsular polysaccharide synthesis protein OS=Prevotella bryantii B14 GN=PBR_2455 PE=4 SV=1 - [D8DVH7_PREBR]	28.1079	5.28	2	2
D8DYR3	Chaperone protein DnaJ OS=Prevotella bryantii B14 GN=dnaJ PE=3 SV=1 - [D8DYR3_PREBR]	22.53	5.76	2	2

## Sheet: P.bryantii proteins Triton 1% C
Table S3. Proteins of isolated membranes of P. bryantii B14 in 1% Triton X-100, band C. Identification parameters of the Thermo Proteome Discoverer software (v.1.4.1.14) and the Mascot engine (v. 2.4).
	Thermo Proteome Discoverer software (v.1.4.1.14) and the Mascot engine (v. 2.4)
Uniprot accession number	Description	Score (Mascot/PD)	Sequence coverage (%)	Unique peptides	Total peptides
D8DWC1	Na(+)-translocating NADH-quinone reductase subunit A OS=Prevotella bryantii B14 GN=nqrA PE=3 SV=1 - [D8DWC1_PREBR]	1233.9	69.04	33	33
D8DWV5	Penicillin-binding protein 1 OS=Prevotella bryantii B14 GN=ponA_2 PE=4 SV=1 - [D8DWV5_PREBR]	1126.79	37.37	31	31
D8DY57	Glutamate dehydrogenase OS=Prevotella bryantii B14 GN=PBR_2093 PE=3 SV=1 - [D8DY57_PREBR]	1119.77	54.28	23	23
D8DT26	Protein translocase subunit SecD OS=Prevotella bryantii B14 GN=secF PE=3 SV=1 - [D8DT26_PREBR]	1001.76	26.82	28	28
D8DT90	Putative membrane protein OS=Prevotella bryantii B14 GN=PBR_2843 PE=4 SV=1 - [D8DT90_PREBR]	995.174	18.28	21	21
A0A1H9C5Q4	Polyribonucleotide nucleotidyltransferase OS=Prevotella bryantii B14 GN=SAMN05444375_10491 PE=4 SV=1 - [A0A1H9C5Q4_PREBR]	915.038	40.78	28	28
D8DZB7	GGGtGRT protein OS=Prevotella bryantii B14 GN=PBR_2477 PE=4 SV=1 - [D8DZB7_PREBR]	903.394	55.62	22	22
D8DYQ4	L-arabinose isomerase OS=Prevotella bryantii B14 GN=araA PE=3 SV=1 - [D8DYQ4_PREBR]	886.609	42.02	21	21
A0A1H9IBU3	K(+)-stimulated pyrophosphate-energized sodium pump OS=Prevotella bryantii B14 GN=SAMN05444375_11344 PE=4 SV=1 - [A0A1H9IBU3_PREBR]	852.746	21.14	19	19
D8E0G3	Enolase OS=Prevotella bryantii B14 GN=eno PE=3 SV=1 - [D8E0G3_PREBR]	759.282	36.78	14	15
D8DSY3	L-fucose isomerase OS=Prevotella bryantii B14 GN=PBR_0769 PE=4 SV=1 - [D8DSY3_PREBR]	742.091	35.22	17	17
A0A1H9EZN2	Phenylalanyl-tRNA synthetase beta subunit OS=Prevotella bryantii B14 GN=SAMN05444375_107145 PE=4 SV=1 - [A0A1H9EZN2_PREBR]	733.607	25.55	20	20
D8DT73	Protein translocase subunit SecA OS=Prevotella bryantii B14 GN=secA PE=3 SV=1 - [D8DT73_PREBR]	689.209	17.07	19	19
D8DWY7	Pyruvate, phosphate dikinase OS=Prevotella bryantii B14 GN=ppdK PE=3 SV=1 - [D8DWY7_PREBR]	671.722	22.41	20	20
D8DWA4	Acetyl-CoA carboxylase, carboxyltransferase component OS=Prevotella bryantii B14 GN=PBR_1932 PE=4 SV=1 - [D8DWA4_PREBR]	661.165	29.37	14	14
D8DWD4	Putative lipoprotein OS=Prevotella bryantii B14 GN=PBR_1964 PE=4 SV=1 - [D8DWD4_PREBR]	643.507	24.02	13	13
D8DW18	LemA protein OS=Prevotella bryantii B14 GN=PBR_0879 PE=4 SV=1 - [D8DW18_PREBR]	636.292	51.03	14	14
D8DY20	Beta-mannosidase OS=Prevotella bryantii B14 GN=PBR_0369 PE=3 SV=1 - [D8DY20_PREBR]	625.021	36.23	11	11
D8DY17	IPT/TIG domain-containing protein OS=Prevotella bryantii B14 GN=PBR_0366 PE=4 SV=1 - [D8DY17_PREBR]	571.721	22.94	13	13
A0A1H9J3G8	Starch phosphorylase OS=Prevotella bryantii B14 GN=SAMN05444375_1155 PE=4 SV=1 - [A0A1H9J3G8_PREBR]	561.559	18.17	14	14
A0A1H8YRQ4	IMP dehydrogenase OS=Prevotella bryantii B14 GN=SAMN05444375_10117 PE=4 SV=1 - [A0A1H8YRQ4_PREBR]	553.626	33	14	14
D8DYU9	Hemin-binding protein OS=Prevotella bryantii B14 GN=PBR_2594 PE=4 SV=1 - [D8DYU9_PREBR]	509.234	28.5	15	15
D8DSV8	Pyridoxal 5'-phosphate synthase subunit PdxS OS=Prevotella bryantii B14 GN=pdxS PE=3 SV=1 - [D8DSV8_PREBR]	497.707	39.66	11	11
D8E046	50S ribosomal protein L6 OS=Prevotella bryantii B14 GN=rplF PE=3 SV=1 - [D8E046_PREBR]	492.906	47.89	9	9
D8DVQ7	Membrane protein YfhO OS=Prevotella bryantii B14 GN=PBR_1665 PE=4 SV=1 - [D8DVQ7_PREBR]	484.008	14.86	14	14
D8DXL0	Signal peptidase I OS=Prevotella bryantii B14 GN=lepB PE=3 SV=1 - [D8DXL0_PREBR]	476.681	26.05	15	15
D8DYU7	ABC-type amino acid transport/signal transduction system OS=Prevotella bryantii B14 GN=PBR_2592 PE=3 SV=1 - [D8DYU7_PREBR]	473.737	24.4	12	12
D8E041	Protein translocase subunit SecY OS=Prevotella bryantii B14 GN=secY PE=3 SV=1 - [D8E041_PREBR]	473.639	22.25	13	13
D8DYZ5	HlyD family secretion protein OS=Prevotella bryantii B14 GN=PBR_0523 PE=3 SV=1 - [D8DYZ5_PREBR]	451.794	21.32	9	9
D8DU39	Outer membrane autotransporter barrel domain-containing protein OS=Prevotella bryantii B14 GN=PBR_2304 PE=4 SV=1 - [D8DU39_PREBR]	443.347	43.2	8	8
D8DZ11	Putative tetratricopeptide repeat domain protein OS=Prevotella bryantii B14 GN=PBR_1916 PE=4 SV=1 - [D8DZ11_PREBR]	429.507	25.81	9	9
D8DYQ7	Sodium/glucose cotransporter OS=Prevotella bryantii B14 GN=PBR_2552 PE=3 SV=1 - [D8DYQ7_PREBR]	412.148	14.98	10	10
D8DXK0	Putative membrane protein OS=Prevotella bryantii B14 GN=PBR_0033 PE=4 SV=1 - [D8DXK0_PREBR]	404.334	14.91	6	6
D8DZ96	Peptidase, M16 family OS=Prevotella bryantii B14 GN=PBR_1208 PE=3 SV=1 - [D8DZ96_PREBR]	397.486	14.23	13	13
A0A1H9JYZ2	LSU ribosomal protein L11P OS=Prevotella bryantii B14 GN=SAMN05444375_11731 PE=4 SV=1 - [A0A1H9JYZ2_PREBR]	389.915	62.33	10	10
D8DTE5	30S ribosomal protein S9 OS=Prevotella bryantii B14 GN=rpsI PE=3 SV=1 - [D8DTE5_PREBR]	377.05	64.06	9	10
D8E022	50S ribosomal protein L19 OS=Prevotella bryantii B14 GN=rplS PE=3 SV=1 - [D8E022_PREBR]	376.139	52.5	7	8
D8DXY5	Maltose/moltooligosaccharide transporter OS=Prevotella bryantii B14 GN=PBR_0334 PE=4 SV=1 - [D8DXY5_PREBR]	373.021	9.7	7	7
D8DXU8	Cation efflux system protein CzcA OS=Prevotella bryantii B14 GN=PBR_0133 PE=3 SV=1 - [D8DXU8_PREBR]	356.289	8.45	9	9
D8E064	30S ribosomal protein S7 OS=Prevotella bryantii B14 GN=rpsG PE=3 SV=1 - [D8E064_PREBR]	355.928	58.23	8	8
D8E055	30S ribosomal protein S3 OS=Prevotella bryantii B14 GN=rpsC PE=3 SV=1 - [D8E055_PREBR]	349.153	42.32	13	13
A0A1H9EVQ9	Aldose 1-epimerase OS=Prevotella bryantii B14 GN=SAMN05444375_107128 PE=4 SV=1 - [A0A1H9EVQ9_PREBR]	348.873	29.05	11	11
D8DWB9	Na(+)-translocating NADH-quinone reductase subunit C OS=Prevotella bryantii B14 GN=nqrC PE=3 SV=1 - [D8DWB9_PREBR]	348.793	41.43	8	9
D8E045	50S ribosomal protein L18 OS=Prevotella bryantii B14 GN=rplR PE=3 SV=1 - [D8E045_PREBR]	344.118	51.75	7	7
D8DUN8	Threonine--tRNA ligase OS=Prevotella bryantii B14 GN=thrS PE=3 SV=1 - [D8DUN8_PREBR]	342.563	22.02	14	15
A0A1H9EIQ1	NifU homolog involved in Fe-S cluster formation OS=Prevotella bryantii B14 GN=SAMN05444375_10737 PE=4 SV=1 - [A0A1H9EIQ1_PREBR]	339.084	36.48	11	11
D8DZ12	DNA gyrase subunit A OS=Prevotella bryantii B14 GN=gyrA PE=3 SV=1 - [D8DZ12_PREBR]	334.753	9.7	8	8
D8DU81	AMP-binding family protein OS=Prevotella bryantii B14 GN=fadD PE=4 SV=1 - [D8DU81_PREBR]	334.382	28.74	16	16
D8DVS1	Hydrophobic/amphiphilic exporter-1, HAE1 family OS=Prevotella bryantii B14 GN=mexF PE=3 SV=1 - [D8DVS1_PREBR]	322.261	9.15	9	9
D8DVM6	Uncharacterized protein OS=Prevotella bryantii B14 GN=PBR_1633 PE=4 SV=1 - [D8DVM6_PREBR]	320.453	20.73	7	7
D8DXT5	AraC-type DNA-binding protein OS=Prevotella bryantii B14 GN=PBR_0118 PE=4 SV=1 - [D8DXT5_PREBR]	314.215	45.57	10	10
D8DWZ3	Membrane protein insertase YidC OS=Prevotella bryantii B14 GN=yidC PE=3 SV=1 - [D8DWZ3_PREBR]	313.387	11.86	9	9
D8E047	30S ribosomal protein S8 OS=Prevotella bryantii B14 GN=rpsH PE=3 SV=1 - [D8E047_PREBR]	312.058	52.67	8	8
A0A1H9JXW6	LSU ribosomal protein L10P OS=Prevotella bryantii B14 GN=SAMN05444375_11733 PE=4 SV=1 - [A0A1H9JXW6_PREBR]	305.881	43.02	7	7
D8DTH2	Zinc metalloprotease OS=Prevotella bryantii B14 GN=PBR_1456 PE=3 SV=1 - [D8DTH2_PREBR]	303.23	10.58	5	5
D8DVH3	Radical SAM domain protein OS=Prevotella bryantii B14 GN=PBR_2451 PE=4 SV=1 - [D8DVH3_PREBR]	299.672	17.08	6	6
A0A1H9JXP7	Elongation factor Tu OS=Prevotella bryantii B14 GN=SAMN05444375_11727 PE=4 SV=1 - [A0A1H9JXP7_PREBR]	298.54	18.02	8	8
A0A1H8ZSL6	Formate C-acetyltransferase OS=Prevotella bryantii B14 GN=SAMN05444375_10264 PE=4 SV=1 - [A0A1H8ZSL6_PREBR]	290.979	16.44	15	15
D8DUN6	50S ribosomal protein L20 OS=Prevotella bryantii B14 GN=rplT PE=3 SV=1 - [D8DUN6_PREBR]	282.566	36.84	4	4
D8DY05	Sialate O-acetylesterase OS=Prevotella bryantii B14 GN=PBR_0354 PE=4 SV=1 - [D8DY05_PREBR]	278.023	15.67	7	7
D8E037	30S ribosomal protein S13 OS=Prevotella bryantii B14 GN=rpsM PE=3 SV=1 - [D8E037_PREBR]	270.335	53.97	8	8
D8DW09	Pectate lyase OS=Prevotella bryantii B14 GN=PBR_1730 PE=4 SV=1 - [D8DW09_PREBR]	266.879	16.06	8	8
D8E049	50S ribosomal protein L5 OS=Prevotella bryantii B14 GN=rplE PE=3 SV=1 - [D8E049_PREBR]	262.774	39.67	7	7
D8DYR0	MFS transporter, FHS family, L-fucose permease OS=Prevotella bryantii B14 GN=gluP PE=4 SV=1 - [D8DYR0_PREBR]	262.471	8.84	4	4
D8DYP1	30S ribosomal protein S6 OS=Prevotella bryantii B14 GN=rpsF PE=3 SV=1 - [D8DYP1_PREBR]	260.762	52.21	8	8
A0A1H9JYJ0	DNA-directed RNA polymerase subunit beta OS=Prevotella bryantii B14 GN=SAMN05444375_11735 PE=4 SV=1 - [A0A1H9JYJ0_PREBR]	260.172	5.35	7	7
D8DT71	Ferrous iron transport protein B OS=Prevotella bryantii B14 GN=feoB PE=3 SV=1 - [D8DT71_PREBR]	259.009	10.19	8	8
D8DWQ9	Keto-hydroxyglutarate-aldolase/keto-deoxy-phosphogluconate aldolase OS=Prevotella bryantii B14 GN=PBR_1315 PE=4 SV=1 - [D8DWQ9_PREBR]	255.005	35.43	8	8
D8DVQ2	Hexuronate transporter OS=Prevotella bryantii B14 GN=PBR_1660 PE=4 SV=1 - [D8DVQ2_PREBR]	246.09	15.3	8	8
D8DZW9	Peptidyl-prolyl cis-trans isomerase D OS=Prevotella bryantii B14 GN=PBR_0176 PE=4 SV=1 - [D8DZW9_PREBR]	244.868	16.25	10	10
D8E035	30S ribosomal protein S4 OS=Prevotella bryantii B14 GN=rpsD PE=3 SV=1 - [D8E035_PREBR]	244.531	37.62	7	7
D8DT63	ATP-dependent zinc metalloprotease FtsH OS=Prevotella bryantii B14 GN=ftsH PE=3 SV=1 - [D8DT63_PREBR]	236.226	13.81	10	10
A0A1H9EJX9	Uncharacterized protein OS=Prevotella bryantii B14 GN=SAMN05444375_10749 PE=4 SV=1 - [A0A1H9EJX9_PREBR]	230.984	22.34	5	5
D8DZT4	Peptidyl-prolyl cis-trans isomerase OS=Prevotella bryantii B14 GN=PBR_0549 PE=3 SV=1 - [D8DZT4_PREBR]	230.91	22.26	7	7
A0A1H9AYF9	HlyD family secretion protein OS=Prevotella bryantii B14 GN=SAMN05444375_10338 PE=4 SV=1 - [A0A1H9AYF9_PREBR]	228.005	16.35	5	5
D8DUQ5	50S ribosomal protein L25 OS=Prevotella bryantii B14 GN=rplY PE=3 SV=1 - [D8DUQ5_PREBR]	224.619	39.59	8	8
A0A1H8YVS2	Membrane-bound lytic murein transglycosylase D OS=Prevotella bryantii B14 GN=SAMN05444375_101147 PE=4 SV=1 - [A0A1H8YVS2_PREBR]	224.437	18.78	6	6
A0A1H8YRF9	23S rRNA pseudouridine2605 synthase OS=Prevotella bryantii B14 GN=SAMN05444375_10125 PE=4 SV=1 - [A0A1H8YRF9_PREBR]	223.313	13.95	6	6
D8DUT7	Dolichol-phosphate mannosyltransferase OS=Prevotella bryantii B14 GN=PBR_1840 PE=4 SV=1 - [D8DUT7_PREBR]	221.967	27.82	6	6
D8DVQ4	Galacitol PTS, EIIc OS=Prevotella bryantii B14 GN=PBR_1662 PE=4 SV=1 - [D8DVQ4_PREBR]	217.094	7.81	3	3
D8DY09	Glycoside/pentoside/hexuronide:cation symporter, GPH family OS=Prevotella bryantii B14 GN=PBR_0358 PE=4 SV=1 - [D8DY09_PREBR]	216.82	6.71	3	3
D8DWN4	Putative adenylate cyclase OS=Prevotella bryantii B14 GN=PBR_2071 PE=4 SV=1 - [D8DWN4_PREBR]	215.58	17.48	6	6
A0A1H9JY91	Large subunit ribosomal protein L1 OS=Prevotella bryantii B14 GN=SAMN05444375_11732 PE=4 SV=1 - [A0A1H9JY91_PREBR]	214.583	29.13	7	7
D8DZI6	60 kDa chaperonin OS=Prevotella bryantii B14 GN=groL PE=3 SV=1 - [D8DZI6_PREBR]	210.97	22.22	10	10
A0A1H9I9T6	Uncharacterized conserved protein YbjQ, UPF0145 family OS=Prevotella bryantii B14 GN=SAMN05444375_11323 PE=4 SV=1 - [A0A1H9I9T6_PREBR]	206.579	48.18	5	5
A0A1H9BJD7	Phosphate:Na+ symporter OS=Prevotella bryantii B14 GN=SAMN05444375_103217 PE=4 SV=1 - [A0A1H9BJD7_PREBR]	204.246	10.87	6	6
A0A1H9JYE1	Large subunit ribosomal protein L7/L12 OS=Prevotella bryantii B14 GN=SAMN05444375_11734 PE=4 SV=1 - [A0A1H9JYE1_PREBR]	198.802	36.29	4	4
D8DZA3	Glycine--tRNA ligase OS=Prevotella bryantii B14 GN=glyS PE=3 SV=1 - [D8DZA3_PREBR]	194.99	10.79	5	5
D8DWW1	Uncharacterized protein OS=Prevotella bryantii B14 GN=PBR_2189 PE=4 SV=1 - [D8DWW1_PREBR]	194.5	13.9	5	5
D8E012	MotA/TolQ/ExbB proton channel family protein OS=Prevotella bryantii B14 GN=PBR_1102 PE=3 SV=1 - [D8E012_PREBR]	188.881	13.31	6	6
D8E058	50S ribosomal protein L2 OS=Prevotella bryantii B14 GN=rplB PE=3 SV=1 - [D8E058_PREBR]	183.764	25.55	8	8
D8DVH7	Capsular polysaccharide synthesis protein OS=Prevotella bryantii B14 GN=PBR_2455 PE=4 SV=1 - [D8DVH7_PREBR]	181.626	22.58	8	8
D8E051	50S ribosomal protein L14 OS=Prevotella bryantii B14 GN=rplN PE=3 SV=1 - [D8E051_PREBR]	181.258	31.4	3	4
D8DWJ0	Pyruvate-flavodoxin oxidoreductase OS=Prevotella bryantii B14 GN=nifJ PE=3 SV=1 - [D8DWJ0_PREBR]	176.637	3.51	4	4
D8DTP5	Rubredoxin/rubrerythrin OS=Prevotella bryantii B14 GN=PBR_1296 PE=4 SV=1 - [D8DTP5_PREBR]	175.68	30.27	5	5
D8DY79	Putative potassium uptake protein TrkA OS=Prevotella bryantii B14 GN=PBR_2119 PE=3 SV=1 - [D8DY79_PREBR]	173.174	8.33	4	4
D8DYF6	Chaperone protein DnaK OS=Prevotella bryantii B14 GN=dnaK PE=2 SV=1 - [D8DYF6_PREBR]	171.764	5.53	3	3
D8DUF2	Peptidase, M16 family OS=Prevotella bryantii B14 GN=PBR_0432 PE=3 SV=1 - [D8DUF2_PREBR]	171.742	6.28	6	7
D8DSU3	Putative transport-related membrane protein OS=Prevotella bryantii B14 GN=PBR_1062 PE=4 SV=1 - [D8DSU3_PREBR]	169.8	9.23	3	3
D8DU72	Diadenylate cyclase OS=Prevotella bryantii B14 GN=dacA PE=3 SV=1 - [D8DU72_PREBR]	164.458	14.51	3	4
A0A1H9B1J6	Small subunit ribosomal protein S2 OS=Prevotella bryantii B14 GN=SAMN05444375_10356 PE=4 SV=1 - [A0A1H9B1J6_PREBR]	163.379	21.27	5	5
A0A1H9B8K5	Predicted exporter OS=Prevotella bryantii B14 GN=SAMN05444375_103102 PE=4 SV=1 - [A0A1H9B8K5_PREBR]	160.747	7.84	6	6
D8DWB6	Na(+)-translocating NADH-quinone reductase subunit F OS=Prevotella bryantii B14 GN=nqrF PE=3 SV=1 - [D8DWB6_PREBR]	160.7	10.19	4	4
D8DXI5	Putative lipoprotein OS=Prevotella bryantii B14 GN=PBR_0017 PE=4 SV=1 - [D8DXI5_PREBR]	159.735	7.4	2	2
D8DYP2	30S ribosomal protein S18 OS=Prevotella bryantii B14 GN=rpsR PE=3 SV=1 - [D8DYP2_PREBR]	157.852	45.56	4	4
D8DZE6	Ketol-acid reductoisomerase OS=Prevotella bryantii B14 GN=ilvC PE=3 SV=1 - [D8DZE6_PREBR]	156.978	15.61	5	5
D8DUQ7	Preprotein translocase, YajC subunit OS=Prevotella bryantii B14 GN=yajC PE=4 SV=1 - [D8DUQ7_PREBR]	156.242	43.81	5	5
D8DW40	ATP synthase subunit c OS=Prevotella bryantii B14 GN=atpE PE=3 SV=1 - [D8DW40_PREBR]	153.779	38.27	2	2
D8DZJ0	Large-conductance mechanosensitive channel OS=Prevotella bryantii B14 GN=mscL PE=3 SV=1 - [D8DZJ0_PREBR]	153.75	29.58	3	3
D8DXX0	50S ribosomal protein L28 OS=Prevotella bryantii B14 GN=rpmB PE=3 SV=1 - [D8DXX0_PREBR]	153.267	50.57	5	5
D8E017	TPR domain protein OS=Prevotella bryantii B14 GN=PBR_1107 PE=4 SV=1 - [D8E017_PREBR]	151.899	17.6	8	8
D8DZJ1	Glyceraldehyde-3-phosphate dehydrogenase OS=Prevotella bryantii B14 GN=gap PE=3 SV=1 - [D8DZJ1_PREBR]	151.265	15.2	4	4
A0A1H9A5F0	Ribonucrease Y OS=Prevotella bryantii B14 GN=SAMN05444375_102166 PE=4 SV=1 - [A0A1H9A5F0_PREBR]	149.039	13.14	7	7
D8DUL2	Fucose permease OS=Prevotella bryantii B14 GN=PBR_2405 PE=4 SV=1 - [D8DUL2_PREBR]	146.26	11.48	4	4
D8DUP3	Conserved domain protein OS=Prevotella bryantii B14 GN=PBR_1366 PE=4 SV=1 - [D8DUP3_PREBR]	144.053	40	4	4
D8DZT1	Outer membrane protein beta-barrel domain-containing protein OS=Prevotella bryantii B14 GN=PBR_0546 PE=4 SV=1 - [D8DZT1_PREBR]	143.103	16.88	3	3
D8DYL3	4Fe-4S binding domain-containing protein OS=Prevotella bryantii B14 GN=PBR_2271 PE=4 SV=1 - [D8DYL3_PREBR]	140.122	11.61	4	4
D8DVH8	Putative glycosyltransferase OS=Prevotella bryantii B14 GN=PBR_2456 PE=4 SV=1 - [D8DVH8_PREBR]	139.135	15.7	4	4
D8DTG3	Heptose-I-phosphate ethanolaminephosphotransferase OS=Prevotella bryantii B14 GN=PBR_1447 PE=4 SV=1 - [D8DTG3_PREBR]	138.837	10.72	6	6
A0A1H9KKN6	Putative colanic acid biosysnthesis UDP-glucose lipid carrier transferase OS=Prevotella bryantii B14 GN=SAMN05444375_11955 PE=4 SV=1 - [A0A1H9KKN6_PREBR]	135.511	9.03	5	5
D8DVH4	Glycosyltransferase involved in cell wall bisynthesis OS=Prevotella bryantii B14 GN=PBR_2452 PE=4 SV=1 - [D8DVH4_PREBR]	134.777	14.73	5	5
D8DYP3	50S ribosomal protein L9 OS=Prevotella bryantii B14 GN=rplI PE=3 SV=1 - [D8DYP3_PREBR]	133.78	31.9	4	4
D8DT66	Uncharacterized protein OS=Prevotella bryantii B14 GN=PBR_0747 PE=4 SV=1 - [D8DT66_PREBR]	133.248	11.02	6	6
D8DWN8	NADH-quinone oxidoreductase subunit H OS=Prevotella bryantii B14 GN=nuoH PE=3 SV=1 - [D8DWN8_PREBR]	133.196	9.89	5	5
D8DWZ5	Di-tripeptide ABC transporter OS=Prevotella bryantii B14 GN=PBR_2223 PE=3 SV=1 - [D8DWZ5_PREBR]	132.91	10.2	5	5
D8DXJ6	Ca2+-transporting ATPase OS=Prevotella bryantii B14 GN=PBR_0028 PE=4 SV=1 - [D8DXJ6_PREBR]	132.58	3.28	3	3
D8E044	30S ribosomal protein S5 OS=Prevotella bryantii B14 GN=rpsE PE=3 SV=1 - [D8E044_PREBR]	132.539	26.19	4	4
D8DW52	30S ribosomal protein S16 OS=Prevotella bryantii B14 GN=rpsP PE=3 SV=1 - [D8DW52_PREBR]	132.388	23.6	4	4
D8DT14	Putative potassium uptake protein TrkA OS=Prevotella bryantii B14 GN=PBR_0508 PE=3 SV=1 - [D8DT14_PREBR]	131.768	6.23	3	3
D8DVR1	30S ribosomal protein S15 OS=Prevotella bryantii B14 GN=rpsO PE=3 SV=1 - [D8DVR1_PREBR]	130.93	32.58	4	4
D8DYU8	Glutamine ABC transporter, ATP-binding protein GlnQ OS=Prevotella bryantii B14 GN=PBR_2593 PE=4 SV=1 - [D8DYU8_PREBR]	130.139	22.98	5	5
D8E034	DNA-directed RNA polymerase subunit alpha OS=Prevotella bryantii B14 GN=rpoA PE=3 SV=1 - [D8E034_PREBR]	129.612	13.64	4	4
D8DYJ4	50S ribosomal protein L21 OS=Prevotella bryantii B14 GN=rplU PE=3 SV=1 - [D8DYJ4_PREBR]	126.55	18.1	3	3
A0A1H9J4B5	Ribose-phosphate pyrophosphokinase OS=Prevotella bryantii B14 GN=SAMN05444375_1156 PE=4 SV=1 - [A0A1H9J4B5_PREBR]	126.38	12.14	3	3
D8DTJ5	HSP20 family protein OS=Prevotella bryantii B14 GN=hsp20 PE=3 SV=1 - [D8DTJ5_PREBR]	126.112	24.83	3	3
D8DXC9	AspT/YidE/YbjL antiporter duplication domain-containing protein OS=Prevotella bryantii B14 GN=PBR_0977 PE=3 SV=1 - [D8DXC9_PREBR]	125.074	8.32	3	4
D8DXM6	Succinate dehydrogenase OS=Prevotella bryantii B14 GN=PBR_0059 PE=4 SV=1 - [D8DXM6_PREBR]	120.153	6.22	5	5
D8E036	30S ribosomal protein S11 OS=Prevotella bryantii B14 GN=rpsK PE=3 SV=1 - [D8E036_PREBR]	116.415	18.6	3	3
D8DWI9	Uncharacterized protein OS=Prevotella bryantii B14 GN=PBR_2022 PE=4 SV=1 - [D8DWI9_PREBR]	115.964	6.6	3	3
D8DXY7	Alpha-glucosidase OS=Prevotella bryantii B14 GN=susB PE=4 SV=1 - [D8DXY7_PREBR]	114.902	9.86	5	6
D8DW08	Uncharacterized protein OS=Prevotella bryantii B14 GN=PBR_1729 PE=4 SV=1 - [D8DW08_PREBR]	112.91	18.78	4	4
D8DVY0	L-fucose isomerase OS=Prevotella bryantii B14 GN=PBR_1417 PE=4 SV=1 - [D8DVY0_PREBR]	112.41	5.91	2	2
D8DV76	Endolytic murein transglycosylase OS=Prevotella bryantii B14 GN=mltG PE=3 SV=1 - [D8DV76_PREBR]	111.24	10.63	3	3
D8DWD3	Major outer membrane protein OmpA OS=Prevotella bryantii B14 GN=PBR_1963 PE=4 SV=1 - [D8DWD3_PREBR]	110.759	6.43	2	2
A0A1H9A8K0	NADH-quinone oxidoreductase subunit L OS=Prevotella bryantii B14 GN=SAMN05444375_102190 PE=4 SV=1 - [A0A1H9A8K0_PREBR]	110.73	5.13	3	3
D8DTC5	Uncharacterized protein OS=Prevotella bryantii B14 GN=PBR_2878 PE=4 SV=1 - [D8DTC5_PREBR]	109.574	11.93	2	2
D8DW45	ATP-dependent 6-phosphofructokinase OS=Prevotella bryantii B14 GN=pfkA PE=3 SV=1 - [D8DW45_PREBR]	108.703	8.62	2	2
D8DWV9	Uncharacterized protein OS=Prevotella bryantii B14 GN=PBR_2187 PE=4 SV=1 - [D8DWV9_PREBR]	107.664	13.33	2	2
D8DXG3	L-glyceraldehyde 3-phosphate reductase OS=Prevotella bryantii B14 GN=PBR_0292 PE=4 SV=1 - [D8DXG3_PREBR]	106.664	18.65	5	5
A0A1H9EPM2	Uncharacterized protein OS=Prevotella bryantii B14 GN=SAMN05444375_10784 PE=4 SV=1 - [A0A1H9EPM2_PREBR]	103.65	38.96	2	2
D8DZU2	Putative sulfatase OS=Prevotella bryantii B14 GN=PBR_0557 PE=4 SV=1 - [D8DZU2_PREBR]	103.059	6.14	3	3
D8DWZ2	CTP synthase OS=Prevotella bryantii B14 GN=pyrG PE=3 SV=1 - [D8DWZ2_PREBR]	102.49	7.3	3	3
D8DW44	ATP synthase subunit beta OS=Prevotella bryantii B14 GN=atpD PE=3 SV=1 - [D8DW44_PREBR]	100.903	6.5	3	3
D8DY02	Endo-1,4-beta-mannosidase OS=Prevotella bryantii B14 GN=PBR_0351 PE=3 SV=1 - [D8DY02_PREBR]	100.408	5.14	1	2
D8DXM5	Fumarate reductase, iron-sulfur protein OS=Prevotella bryantii B14 GN=frdB PE=4 SV=1 - [D8DXM5_PREBR]	99.8289	9.92	2	2
D8DXI7	DNA topoisomerase 1 OS=Prevotella bryantii B14 GN=topA PE=3 SV=1 - [D8DXI7_PREBR]	99.8033	3.73	3	3
D8DY04	Alpha-galactosidase OS=Prevotella bryantii B14 GN=PBR_0353 PE=4 SV=1 - [D8DY04_PREBR]	99.0277	7.13	4	4
D8DWR0	2-dehydro-3-deoxygluconokinase OS=Prevotella bryantii B14 GN=PBR_1316 PE=4 SV=1 - [D8DWR0_PREBR]	97.68	8.24	2	2
A0A1H9JZ01	Elongation factor G OS=Prevotella bryantii B14 GN=SAMN05444375_11740 PE=4 SV=1 - [A0A1H9JZ01_PREBR]	95.5872	4.55	3	3
A0A1H9L390	Uncharacterized protein OS=Prevotella bryantii B14 GN=SAMN05444375_12216 PE=4 SV=1 - [A0A1H9L390_PREBR]	94.54	11.7	4	4
D8DUN7	Translation initiation factor IF-3 OS=Prevotella bryantii B14 GN=infC PE=3 SV=1 - [D8DUN7_PREBR]	93.9906	16.35	5	5
D8DYP6	Ribonuclease G OS=Prevotella bryantii B14 GN=PBR_2541 PE=4 SV=1 - [D8DYP6_PREBR]	93.8414	4.02	2	2
D8DYC4	Lipolytic enzyme, G-D-S-L family OS=Prevotella bryantii B14 GN=PBR_1745 PE=4 SV=1 - [D8DYC4_PREBR]	91.5271	6.54	3	3
D8DWJ3	Do/DeqQ family serine protease OS=Prevotella bryantii B14 GN=htrA PE=4 SV=1 - [D8DWJ3_PREBR]	90.09	6.3	2	2
D8DTI3	Peroxiredoxin OS=Prevotella bryantii B14 GN=PBR_1467 PE=4 SV=1 - [D8DTI3_PREBR]	90.01	8.43	2	2
D8DXV4	Electron transport complex protein RnfG OS=Prevotella bryantii B14 GN=PBR_0139 PE=4 SV=1 - [D8DXV4_PREBR]	88.6432	15.26	2	2
D8DZF9	Phenylalanine--tRNA ligase alpha subunit OS=Prevotella bryantii B14 GN=pheS PE=3 SV=1 - [D8DZF9_PREBR]	87.99	11.56	5	5
D8DXJ3	CAAX amino protease family protein OS=Prevotella bryantii B14 GN=PBR_0025 PE=4 SV=1 - [D8DXJ3_PREBR]	87.3132	10.83	3	3
D8DXQ1	3-oxoacyl-[acyl-carrier-protein] synthase 2 OS=Prevotella bryantii B14 GN=fabF PE=3 SV=1 - [D8DXQ1_PREBR]	86.5589	5.48	2	2
D8DU36	Hdig domain protein OS=Prevotella bryantii B14 GN=PBR_2301 PE=4 SV=1 - [D8DU36_PREBR]	83.79	2.32	2	2
D8DXU7	Cation efflux system protein CzcB OS=Prevotella bryantii B14 GN=PBR_0132 PE=3 SV=1 - [D8DXU7_PREBR]	83.26	6.78	2	2
D8DU96	Phospho-N-acetylmuramoyl-pentapeptide-transferase OS=Prevotella bryantii B14 GN=mraY PE=3 SV=1 - [D8DU96_PREBR]	81.72	10.66	4	4
D8DWE7	Putative lipoprotein OS=Prevotella bryantii B14 GN=PBR_1979 PE=4 SV=1 - [D8DWE7_PREBR]	80.8303	10.15	2	2
D8DXK1	Membrane protein involved in the export of O-antigen and teichoic acid OS=Prevotella bryantii B14 GN=PBR_0034 PE=4 SV=1 - [D8DXK1_PREBR]	79.1085	7.29	3	3
D8DYM9	Endopeptidase PepO OS=Prevotella bryantii B14 GN=pepO PE=4 SV=1 - [D8DYM9_PREBR]	77.4534	5.39	4	4
D8DW02	Beta-galactosidase OS=Prevotella bryantii B14 GN=PBR_1723 PE=3 SV=1 - [D8DW02_PREBR]	76.1714	2.44	2	2
D8E0N0	Anion transporter OS=Prevotella bryantii B14 GN=PBR_0855 PE=4 SV=1 - [D8E0N0_PREBR]	74.5633	5.13	3	3
D8E033	50S ribosomal protein L17 OS=Prevotella bryantii B14 GN=rplQ PE=3 SV=1 - [D8E033_PREBR]	73.4729	26.58	4	4
D8DYN4	Citrate synthase OS=Prevotella bryantii B14 GN=PBR_2529 PE=3 SV=1 - [D8DYN4_PREBR]	72.48	8.71	3	3
D8DY06	Cephalosporin-C deacetylase OS=Prevotella bryantii B14 GN=PBR_0355 PE=4 SV=1 - [D8DY06_PREBR]	66.4014	8.25	2	2
D8DWP0	NADH-quinone oxidoreductase subunit B OS=Prevotella bryantii B14 GN=nuoB PE=3 SV=1 - [D8DWP0_PREBR]	66.2951	6.3	2	2
D8DU68	Ser/Thr protein phosphatase family protein OS=Prevotella bryantii B14 GN=PBR_2341 PE=4 SV=1 - [D8DU68_PREBR]	65.8004	13.73	4	4
D8DXY9	Putative glycosyl hydrolase, family 13 OS=Prevotella bryantii B14 GN=PBR_0338 PE=3 SV=1 - [D8DXY9_PREBR]	63.8149	2.35	2	2
A0A1H9JWD4	3-deoxy-D-manno-octulosonic-acid transferase OS=Prevotella bryantii B14 GN=SAMN05444375_11714 PE=4 SV=1 - [A0A1H9JWD4_PREBR]	63.21	5.45	2	2
D8DW41	ATP synthase subunit a OS=Prevotella bryantii B14 GN=atpB PE=3 SV=1 - [D8DW41_PREBR]	62.97	6.09	2	2
D8DZR1	Imelysin OS=Prevotella bryantii B14 GN=PBR_0668 PE=4 SV=1 - [D8DZR1_PREBR]	62.9389	4.84	2	2
D8DSV3	Peptidyl-dipeptidase Dcp OS=Prevotella bryantii B14 GN=dcp PE=3 SV=1 - [D8DSV3_PREBR]	61.5793	6.13	4	4
D8DWN9	NADH dehydrogenase I, d subunit OS=Prevotella bryantii B14 GN=nuoCD PE=4 SV=1 - [D8DWN9_PREBR]	61.1449	4.2	2	2
D8E009	Lipopolysaccharide export system permease protein OS=Prevotella bryantii B14 GN=PBR_1099 PE=4 SV=1 - [D8E009_PREBR]	59.8844	4.28	2	2
D8DU26	Ribosomal subunit interface protein OS=Prevotella bryantii B14 GN=raiA PE=4 SV=1 - [D8DU26_PREBR]	59.277	35.35	3	4
D8DT28	Membrane associated serine protease, rhomboid family OS=Prevotella bryantii B14 GN=PBR_2890 PE=4 SV=1 - [D8DT28_PREBR]	58.64	7.3	2	2
D8DVL5	Lrp/AsnC family transcriptional regulator, regulator for asnA, asnC and gidA OS=Prevotella bryantii B14 GN=asnC PE=4 SV=1 - [D8DVL5_PREBR]	57.9797	11.05	2	2
A0A1H9DZU8	Uncharacterized protein OS=Prevotella bryantii B14 GN=SAMN05444375_10696 PE=4 SV=1 - [A0A1H9DZU8_PREBR]	56.98	36.46	3	3
D8DWF7	Glycosyltransferase, family 2 OS=Prevotella bryantii B14 GN=PBR_1989 PE=4 SV=1 - [D8DWF7_PREBR]	55.54	4.38	2	2
A0A1H9FBR6	Zinc-ribbon domain-containing protein OS=Prevotella bryantii B14 GN=SAMN05444375_10828 PE=4 SV=1 - [A0A1H9FBR6_PREBR]	55.33	4.15	2	2
D8DYJ2	Serine--tRNA ligase OS=Prevotella bryantii B14 GN=serS PE=4 SV=1 - [D8DYJ2_PREBR]	54.96	4.65	2	2
D8DXQ5	Uncharacterized protein OS=Prevotella bryantii B14 GN=PBR_0088 PE=4 SV=1 - [D8DXQ5_PREBR]	54.8827	8.16	2	2
D8DYW6	Uncharacterized protein OS=Prevotella bryantii B14 GN=PBR_2611 PE=4 SV=1 - [D8DYW6_PREBR]	53.2872	32.97	3	3
D8DZU9	ABC transporter, ATP-binding protein, MsbA family OS=Prevotella bryantii B14 GN=msbA PE=4 SV=1 - [D8DZU9_PREBR]	53.2045	3.92	3	3
D8DZY6	Membrane protein (Fragment) OS=Prevotella bryantii B14 GN=PBR_1074 PE=4 SV=1 - [D8DZY6_PREBR]	51.5213	11.59	3	3
D8DTC4	Glycosyltransferase involved in cell wall bisynthesis OS=Prevotella bryantii B14 GN=PBR_2877 PE=4 SV=1 - [D8DTC4_PREBR]	49.5744	3.75	2	2
D8E057	30S ribosomal protein S19 OS=Prevotella bryantii B14 GN=rpsS PE=3 SV=1 - [D8E057_PREBR]	49.5707	22.47	3	3
D8DWM1	Uncharacterized protein OS=Prevotella bryantii B14 GN=PBR_2055 PE=4 SV=1 - [D8DWM1_PREBR]	47.16	5.85	2	2
D8DUU3	50S ribosomal protein L31 type B OS=Prevotella bryantii B14 GN=rpmE PE=3 SV=1 - [D8DUU3_PREBR]	46.81	36.14	2	2
D8DWC0	Na(+)-translocating NADH-quinone reductase subunit B OS=Prevotella bryantii B14 GN=nqrB PE=3 SV=1 - [D8DWC0_PREBR]	44.9	6.49	2	2
D8DY73	Transcription termination factor Rho OS=Prevotella bryantii B14 GN=rho PE=3 SV=1 - [D8DY73_PREBR]	44.1668	3.14	2	2
D8DWN7	NADH-quinone oxidoreductase subunit I OS=Prevotella bryantii B14 GN=nuoI PE=4 SV=1 - [D8DWN7_PREBR]	39.7	11.4	2	2
D8E065	30S ribosomal protein S12 OS=Prevotella bryantii B14 GN=rpsL PE=3 SV=1 - [D8E065_PREBR]	38.52	8.73	2	2
D8DZV5	Peptidyl-prolyl cis-trans isomerase SurA OS=Prevotella bryantii B14 GN=PBR_2816 PE=4 SV=1 - [D8DZV5_PREBR]	33.81	4.41	2	2
D8DTR0	Uncharacterized protein OS=Prevotella bryantii B14 GN=PBR_1494 PE=4 SV=1 - [D8DTR0_PREBR]	29.15	4.45	2	2
D8DWV3	Acyl-[acyl-carrier-protein]--UDP-N-acetylglucosamine O-acyltransferase OS=Prevotella bryantii B14 GN=lpxA PE=3 SV=1 - [D8DWV3_PREBR]	28.1	8.98	2	2
D8DT98	Serine O-acetyltransferase OS=Prevotella bryantii B14 GN=PBR_2851 PE=4 SV=1 - [D8DT98_PREBR]	25.98	7.99	2	2

## Sheet: P.bryantii proteins Triton 2% A
Table S3. Proteins of isolated membranes of P. bryantii B14 in 2% Triton X-100, band A. Identification parameters of the Thermo Proteome Discoverer software (v.1.4.1.14) and the Mascot engine (v. 2.4).
	Thermo Proteome Discoverer software (v.1.4.1.14) and the Mascot engine (v. 2.4)
Uniprot accession number	Description	Score (Mascot/PD)	Sequence coverage (%)	Unique peptides	Total peptides
D8DZI6	60 kDa chaperonin OS=Prevotella bryantii B14 GN=groL PE=3 SV=1 - [D8DZI6_PREBR]	2433.39	63.89	41	41
D8E067	DNA-directed RNA polymerase subunit beta' OS=Prevotella bryantii B14 GN=rpoC PE=3 SV=1 - [D8E067_PREBR]	2417.41	39.61	57	58
D8DXM6	Succinate dehydrogenase OS=Prevotella bryantii B14 GN=PBR_0059 PE=4 SV=1 - [D8DXM6_PREBR]	2189.86	41.88	32	32
A0A1H9JYJ0	DNA-directed RNA polymerase subunit beta OS=Prevotella bryantii B14 GN=SAMN05444375_11735 PE=4 SV=1 - [A0A1H9JYJ0_PREBR]	2046.22	45.51	56	57
D8DZW9	Peptidyl-prolyl cis-trans isomerase D OS=Prevotella bryantii B14 GN=PBR_0176 PE=4 SV=1 - [D8DZW9_PREBR]	1335.18	42.86	35	35
D8DXM5	Fumarate reductase, iron-sulfur protein OS=Prevotella bryantii B14 GN=frdB PE=4 SV=1 - [D8DXM5_PREBR]	1159.13	60.71	15	15
D8DVS1	Hydrophobic/amphiphilic exporter-1, HAE1 family OS=Prevotella bryantii B14 GN=mexF PE=3 SV=1 - [D8DVS1_PREBR]	854.557	17.2	18	18
D8DVA9	Alpha-2-macroglobulin family N-region OS=Prevotella bryantii B14 GN=PBR_0909 PE=4 SV=1 - [D8DVA9_PREBR]	798.666	13.27	22	22
D8DYJ5	Malate dehydrogenase (Oxaloacetate-decarboxylating)(NADP+) OS=Prevotella bryantii B14 GN=maeB PE=4 SV=1 - [D8DYJ5_PREBR]	794.888	32.07	24	24
D8E034	DNA-directed RNA polymerase subunit alpha OS=Prevotella bryantii B14 GN=rpoA PE=3 SV=1 - [D8E034_PREBR]	638.341	44.55	15	15
A0A1H9IBU3	K(+)-stimulated pyrophosphate-energized sodium pump OS=Prevotella bryantii B14 GN=SAMN05444375_11344 PE=4 SV=1 - [A0A1H9IBU3_PREBR]	619.093	14.55	14	14
A0A1H9A5F0	Ribonucrease Y OS=Prevotella bryantii B14 GN=SAMN05444375_102166 PE=4 SV=1 - [A0A1H9A5F0_PREBR]	610.789	32.75	16	17
D8DY05	Sialate O-acetylesterase OS=Prevotella bryantii B14 GN=PBR_0354 PE=4 SV=1 - [D8DY05_PREBR]	552.626	26.8	11	11
D8DUZ3	Uncharacterized protein OS=Prevotella bryantii B14 GN=PBR_1899 PE=4 SV=1 - [D8DUZ3_PREBR]	548.416	50.9	18	18
D8E088	Protease-4 OS=Prevotella bryantii B14 GN=sppA PE=4 SV=1 - [D8E088_PREBR]	543.466	23.78	12	13
D8DTB3	Putative tetratricopeptide repeat domain protein OS=Prevotella bryantii B14 GN=PBR_2866 PE=4 SV=1 - [D8DTB3_PREBR]	500.154	36.91	7	7
D8DVS2	Membrane fusion protein, multidrug efflux system OS=Prevotella bryantii B14 GN=mtrC PE=3 SV=1 - [D8DVS2_PREBR]	486.194	34.84	11	11
D8DXY7	Alpha-glucosidase OS=Prevotella bryantii B14 GN=susB PE=4 SV=1 - [D8DXY7_PREBR]	476.672	21.97	14	14
D8DWY7	Pyruvate, phosphate dikinase OS=Prevotella bryantii B14 GN=ppdK PE=3 SV=1 - [D8DWY7_PREBR]	473.256	17.22	16	16
D8DXY9	Putative glycosyl hydrolase, family 13 OS=Prevotella bryantii B14 GN=PBR_0338 PE=3 SV=1 - [D8DXY9_PREBR]	467.998	21.82	14	14
D8DWJ3	Do/DeqQ family serine protease OS=Prevotella bryantii B14 GN=htrA PE=4 SV=1 - [D8DWJ3_PREBR]	446.928	18.9	8	8
D8DTB7	Carboxyl-protease OS=Prevotella bryantii B14 GN=ctp PE=3 SV=1 - [D8DTB7_PREBR]	408.221	15.99	7	7
D8DWV5	Penicillin-binding protein 1 OS=Prevotella bryantii B14 GN=ponA_2 PE=4 SV=1 - [D8DWV5_PREBR]	400.407	21.27	18	18
A0A1H9JYZ2	LSU ribosomal protein L11P OS=Prevotella bryantii B14 GN=SAMN05444375_11731 PE=4 SV=1 - [A0A1H9JYZ2_PREBR]	394.558	62.33	10	10
D8DT90	Putative membrane protein OS=Prevotella bryantii B14 GN=PBR_2843 PE=4 SV=1 - [D8DT90_PREBR]	389.261	9.77	11	11
D8DXT5	AraC-type DNA-binding protein OS=Prevotella bryantii B14 GN=PBR_0118 PE=4 SV=1 - [D8DXT5_PREBR]	361.044	41.14	11	11
D8DWA4	Acetyl-CoA carboxylase, carboxyltransferase component OS=Prevotella bryantii B14 GN=PBR_1932 PE=4 SV=1 - [D8DWA4_PREBR]	359.413	18.23	8	8
D8DVN8	Mce family protein OS=Prevotella bryantii B14 GN=PBR_1646 PE=4 SV=1 - [D8DVN8_PREBR]	354.392	36.33	10	10
D8E045	50S ribosomal protein L18 OS=Prevotella bryantii B14 GN=rplR PE=3 SV=1 - [D8E045_PREBR]	349.703	58.77	8	8
D8DWQ9	Keto-hydroxyglutarate-aldolase/keto-deoxy-phosphogluconate aldolase OS=Prevotella bryantii B14 GN=PBR_1315 PE=4 SV=1 - [D8DWQ9_PREBR]	348.829	42.6	10	10
D8DYU9	Hemin-binding protein OS=Prevotella bryantii B14 GN=PBR_2594 PE=4 SV=1 - [D8DYU9_PREBR]	346.503	25.46	13	13
D8E022	50S ribosomal protein L19 OS=Prevotella bryantii B14 GN=rplS PE=3 SV=1 - [D8E022_PREBR]	341.407	48.33	7	7
A0A1H8YRQ4	IMP dehydrogenase OS=Prevotella bryantii B14 GN=SAMN05444375_10117 PE=4 SV=1 - [A0A1H8YRQ4_PREBR]	328.752	22.06	8	8
D8DTE5	30S ribosomal protein S9 OS=Prevotella bryantii B14 GN=rpsI PE=3 SV=1 - [D8DTE5_PREBR]	327.72	53.13	5	7
D8E064	30S ribosomal protein S7 OS=Prevotella bryantii B14 GN=rpsG PE=3 SV=1 - [D8E064_PREBR]	311.41	36.71	5	5
A0A1H9JXP7	Elongation factor Tu OS=Prevotella bryantii B14 GN=SAMN05444375_11727 PE=4 SV=1 - [A0A1H9JXP7_PREBR]	307.748	24.2	9	9
D8DYS6	Phenylalanine--tRNA ligase beta subunit OS=Prevotella bryantii B14 GN=pheT_2 PE=3 SV=1 - [D8DYS6_PREBR]	307.625	19.09	12	12
D8DUN6	50S ribosomal protein L20 OS=Prevotella bryantii B14 GN=rplT PE=3 SV=1 - [D8DUN6_PREBR]	291.724	37.72	5	5
D8DT73	Protein translocase subunit SecA OS=Prevotella bryantii B14 GN=secA PE=3 SV=1 - [D8DT73_PREBR]	290.756	9.03	9	9
A0A1H9J4B5	Ribose-phosphate pyrophosphokinase OS=Prevotella bryantii B14 GN=SAMN05444375_1156 PE=4 SV=1 - [A0A1H9J4B5_PREBR]	280.282	25.56	6	6
D8DW09	Pectate lyase OS=Prevotella bryantii B14 GN=PBR_1730 PE=4 SV=1 - [D8DW09_PREBR]	275.403	17.79	10	10
A0A1H9B1J6	Small subunit ribosomal protein S2 OS=Prevotella bryantii B14 GN=SAMN05444375_10356 PE=4 SV=1 - [A0A1H9B1J6_PREBR]	259.968	33.58	8	8
D8E055	30S ribosomal protein S3 OS=Prevotella bryantii B14 GN=rpsC PE=3 SV=1 - [D8E055_PREBR]	257.48	38.17	10	10
D8DYP1	30S ribosomal protein S6 OS=Prevotella bryantii B14 GN=rpsF PE=3 SV=1 - [D8DYP1_PREBR]	246.122	47.79	7	7
D8DVL9	Biopolymer transport protein ExbB OS=Prevotella bryantii B14 GN=PBR_1625 PE=3 SV=1 - [D8DVL9_PREBR]	241.63	23.49	6	6
A0A1H9I1G4	Radical SAM additional 4Fe4S-binding SPASM domain-containing protein OS=Prevotella bryantii B14 GN=SAMN05444375_11292 PE=4 SV=1 - [A0A1H9I1G4_PREBR]	241.04	22.22	8	8
D8DZ12	DNA gyrase subunit A OS=Prevotella bryantii B14 GN=gyrA PE=3 SV=1 - [D8DZ12_PREBR]	237.552	5.59	5	5
D8E041	Protein translocase subunit SecY OS=Prevotella bryantii B14 GN=secY PE=3 SV=1 - [D8E041_PREBR]	232.685	12.36	5	5
D8E037	30S ribosomal protein S13 OS=Prevotella bryantii B14 GN=rpsM PE=3 SV=1 - [D8E037_PREBR]	231.974	46.03	6	6
D8DY17	IPT/TIG domain-containing protein OS=Prevotella bryantii B14 GN=PBR_0366 PE=4 SV=1 - [D8DY17_PREBR]	230.074	11.31	6	6
A0A1H9JXW6	LSU ribosomal protein L10P OS=Prevotella bryantii B14 GN=SAMN05444375_11733 PE=4 SV=1 - [A0A1H9JXW6_PREBR]	229.63	40.12	6	6
D8E046	50S ribosomal protein L6 OS=Prevotella bryantii B14 GN=rplF PE=3 SV=1 - [D8E046_PREBR]	222.026	43.16	7	7
D8E0G3	Enolase OS=Prevotella bryantii B14 GN=eno PE=3 SV=1 - [D8E0G3_PREBR]	219.194	17.7	8	8
D8DT71	Ferrous iron transport protein B OS=Prevotella bryantii B14 GN=feoB PE=3 SV=1 - [D8DT71_PREBR]	210.414	11.04	6	6
D8DY94	Fructose-1,6-bisphosphatase class 3 OS=Prevotella bryantii B14 GN=fbp PE=3 SV=1 - [D8DY94_PREBR]	206.143	11.09	7	7
D8DWD4	Putative lipoprotein OS=Prevotella bryantii B14 GN=PBR_1964 PE=4 SV=1 - [D8DWD4_PREBR]	203.607	11.46	7	7
D8DU81	AMP-binding family protein OS=Prevotella bryantii B14 GN=fadD PE=4 SV=1 - [D8DU81_PREBR]	202.399	12.29	7	7
A0A1H8YRF9	23S rRNA pseudouridine2605 synthase OS=Prevotella bryantii B14 GN=SAMN05444375_10125 PE=4 SV=1 - [A0A1H8YRF9_PREBR]	200.442	15.88	7	7
D8DWU0	Aspartate carbamoyltransferase OS=Prevotella bryantii B14 GN=pyrB PE=3 SV=1 - [D8DWU0_PREBR]	199.451	25.16	8	8
D8DVR9	Acyl-(Acyl-carrier-protein)-UDP-N-acetylglucosamine O-acyltransferase OS=Prevotella bryantii B14 GN=lpxA PE=4 SV=1 - [D8DVR9_PREBR]	191.74	17.69	4	5
D8DVH8	Putative glycosyltransferase OS=Prevotella bryantii B14 GN=PBR_2456 PE=4 SV=1 - [D8DVH8_PREBR]	191.19	18.9	5	5
D8E035	30S ribosomal protein S4 OS=Prevotella bryantii B14 GN=rpsD PE=3 SV=1 - [D8E035_PREBR]	185.099	31.68	6	6
D8DT26	Protein translocase subunit SecD OS=Prevotella bryantii B14 GN=secF PE=3 SV=1 - [D8DT26_PREBR]	184.024	6.31	7	7
D8DWU1	Aspartate carbamoyltransferase regulatory chain OS=Prevotella bryantii B14 GN=pyrI PE=3 SV=1 - [D8DWU1_PREBR]	180.68	31.13	4	4
D8DUQ5	50S ribosomal protein L25 OS=Prevotella bryantii B14 GN=rplY PE=3 SV=1 - [D8DUQ5_PREBR]	179.928	35.03	6	6
D8DW00	Glutamate--ammonia ligase OS=Prevotella bryantii B14 GN=glnA PE=3 SV=1 - [D8DW00_PREBR]	171.755	7	6	6
D8E051	50S ribosomal protein L14 OS=Prevotella bryantii B14 GN=rplN PE=3 SV=1 - [D8E051_PREBR]	169.817	37.19	5	5
D8DWL2	Glutamine-dependent NAD(+) synthetase OS=Prevotella bryantii B14 GN=nadE PE=3 SV=1 - [D8DWL2_PREBR]	168.549	8.41	5	5
D8E0G9	Alpha-L-arabinofuranosidase OS=Prevotella bryantii B14 GN=PBR_0794 PE=4 SV=1 - [D8E0G9_PREBR]	162.484	7.1	5	5
D8DZT4	Peptidyl-prolyl cis-trans isomerase OS=Prevotella bryantii B14 GN=PBR_0549 PE=3 SV=1 - [D8DZT4_PREBR]	158.997	22.26	6	6
D8DYP2	30S ribosomal protein S18 OS=Prevotella bryantii B14 GN=rpsR PE=3 SV=1 - [D8DYP2_PREBR]	154.791	53.33	5	5
D8DWZ3	Membrane protein insertase YidC OS=Prevotella bryantii B14 GN=yidC PE=3 SV=1 - [D8DWZ3_PREBR]	152.57	6.08	4	4
A0A1H9JY91	Large subunit ribosomal protein L1 OS=Prevotella bryantii B14 GN=SAMN05444375_11732 PE=4 SV=1 - [A0A1H9JY91_PREBR]	144.917	20	5	5
D8E058	50S ribosomal protein L2 OS=Prevotella bryantii B14 GN=rplB PE=3 SV=1 - [D8E058_PREBR]	143.014	19.71	6	6
D8DYA9	RNA polymerase Rpb6 OS=Prevotella bryantii B14 GN=PBR_0162 PE=4 SV=1 - [D8DYA9_PREBR]	142.194	41.44	6	6
D8DW52	30S ribosomal protein S16 OS=Prevotella bryantii B14 GN=rpsP PE=3 SV=1 - [D8DW52_PREBR]	136.84	19.66	3	3
D8DWV2	3-hydroxyacyl-[acyl-carrier-protein] dehydratase OS=Prevotella bryantii B14 GN=lpxC PE=3 SV=1 - [D8DWV2_PREBR]	136.56	9.11	4	4
D8DTP5	Rubredoxin/rubrerythrin OS=Prevotella bryantii B14 GN=PBR_1296 PE=4 SV=1 - [D8DTP5_PREBR]	130.756	18.38	3	3
D8DUP2	Putative lipoprotein OS=Prevotella bryantii B14 GN=PBR_1365 PE=4 SV=1 - [D8DUP2_PREBR]	129.36	13.58	2	2
D8DW82	Endopeptidase PepO OS=Prevotella bryantii B14 GN=pepO PE=4 SV=1 - [D8DW82_PREBR]	129.26	6.95	5	6
A0A1H9AYF9	HlyD family secretion protein OS=Prevotella bryantii B14 GN=SAMN05444375_10338 PE=4 SV=1 - [A0A1H9AYF9_PREBR]	127.119	9.12	3	3
D8E049	50S ribosomal protein L5 OS=Prevotella bryantii B14 GN=rplE PE=3 SV=1 - [D8E049_PREBR]	126.714	24.46	5	5
D8DVM6	Uncharacterized protein OS=Prevotella bryantii B14 GN=PBR_1633 PE=4 SV=1 - [D8DVM6_PREBR]	126.498	7.84	2	2
D8DUP3	Conserved domain protein OS=Prevotella bryantii B14 GN=PBR_1366 PE=4 SV=1 - [D8DUP3_PREBR]	118.271	17.14	3	3
A0A1H9CDS9	Uncharacterized protein OS=Prevotella bryantii B14 GN=SAMN05444375_104164 PE=4 SV=1 - [A0A1H9CDS9_PREBR]	115.782	20.07	6	6
D8DWI9	Uncharacterized protein OS=Prevotella bryantii B14 GN=PBR_2022 PE=4 SV=1 - [D8DWI9_PREBR]	115.35	5.08	2	2
A0A1H8YVS2	Membrane-bound lytic murein transglycosylase D OS=Prevotella bryantii B14 GN=SAMN05444375_101147 PE=4 SV=1 - [A0A1H8YVS2_PREBR]	112.925	8.82	3	3
D8DTU5	UPF0145 protein PBR_1530 OS=Prevotella bryantii B14 GN=PBR_1530 PE=3 SV=1 - [D8DTU5_PREBR]	112.825	29.52	3	3
A0A1H9L390	Uncharacterized protein OS=Prevotella bryantii B14 GN=SAMN05444375_12216 PE=4 SV=1 - [A0A1H9L390_PREBR]	112.743	9.57	3	3
D8DYQ7	Sodium/glucose cotransporter OS=Prevotella bryantii B14 GN=PBR_2552 PE=3 SV=1 - [D8DYQ7_PREBR]	112.57	7.34	4	4
D8DYJ4	50S ribosomal protein L21 OS=Prevotella bryantii B14 GN=rplU PE=3 SV=1 - [D8DYJ4_PREBR]	112.55	40.95	4	5
D8DWD3	Major outer membrane protein OmpA OS=Prevotella bryantii B14 GN=PBR_1963 PE=4 SV=1 - [D8DWD3_PREBR]	109.404	9.12	3	3
D8DVR1	30S ribosomal protein S15 OS=Prevotella bryantii B14 GN=rpsO PE=3 SV=1 - [D8DVR1_PREBR]	109.07	24.72	2	2
D8DTJ5	HSP20 family protein OS=Prevotella bryantii B14 GN=hsp20 PE=3 SV=1 - [D8DTJ5_PREBR]	108.97	15.86	2	2
A0A1H9LGH4	Uncharacterized protein OS=Prevotella bryantii B14 GN=SAMN05444375_1267 PE=4 SV=1 - [A0A1H9LGH4_PREBR]	108.451	8.44	3	3
A0A1H9JYE1	Large subunit ribosomal protein L7/L12 OS=Prevotella bryantii B14 GN=SAMN05444375_11734 PE=4 SV=1 - [A0A1H9JYE1_PREBR]	107.435	25	3	3
D8DXX0	50S ribosomal protein L28 OS=Prevotella bryantii B14 GN=rpmB PE=3 SV=1 - [D8DXX0_PREBR]	105.709	40.23	4	4
D8DWJ0	Pyruvate-flavodoxin oxidoreductase OS=Prevotella bryantii B14 GN=nifJ PE=3 SV=1 - [D8DWJ0_PREBR]	105.218	2.34	3	3
D8DWC1	Na(+)-translocating NADH-quinone reductase subunit A OS=Prevotella bryantii B14 GN=nqrA PE=3 SV=1 - [D8DWC1_PREBR]	103.85	11.58	4	4
D8DYC4	Lipolytic enzyme, G-D-S-L family OS=Prevotella bryantii B14 GN=PBR_1745 PE=4 SV=1 - [D8DYC4_PREBR]	100.871	3.93	2	2
A0A1H9EVQ9	Aldose 1-epimerase OS=Prevotella bryantii B14 GN=SAMN05444375_107128 PE=4 SV=1 - [A0A1H9EVQ9_PREBR]	99.5418	12.6	5	5
D8DYP3	50S ribosomal protein L9 OS=Prevotella bryantii B14 GN=rplI PE=3 SV=1 - [D8DYP3_PREBR]	96	17.79	2	2
D8E044	30S ribosomal protein S5 OS=Prevotella bryantii B14 GN=rpsE PE=3 SV=1 - [D8E044_PREBR]	93.5292	11.9	2	2
D8E033	50S ribosomal protein L17 OS=Prevotella bryantii B14 GN=rplQ PE=3 SV=1 - [D8E033_PREBR]	90.0148	25.95	5	5
A0A1H9BJD7	Phosphate:Na+ symporter OS=Prevotella bryantii B14 GN=SAMN05444375_103217 PE=4 SV=1 - [A0A1H9BJD7_PREBR]	85.8142	4.63	3	3
A0A1H9KKN6	Putative colanic acid biosysnthesis UDP-glucose lipid carrier transferase OS=Prevotella bryantii B14 GN=SAMN05444375_11955 PE=4 SV=1 - [A0A1H9KKN6_PREBR]	84.4367	11.34	6	6
D8DXL0	Signal peptidase I OS=Prevotella bryantii B14 GN=lepB PE=3 SV=1 - [D8DXL0_PREBR]	83.467	7.82	4	4
D8DZU2	Putative sulfatase OS=Prevotella bryantii B14 GN=PBR_0557 PE=4 SV=1 - [D8DZU2_PREBR]	82.7644	4.27	2	2
D8DUF2	Peptidase, M16 family OS=Prevotella bryantii B14 GN=PBR_0432 PE=3 SV=1 - [D8DUF2_PREBR]	82.424	2.02	2	2
D8E050	50S ribosomal protein L24 OS=Prevotella bryantii B14 GN=rplX PE=3 SV=1 - [D8E050_PREBR]	80.46	25.71	2	2
A0A1H9K0Y6	Small subunit ribosomal protein S17 OS=Prevotella bryantii B14 GN=SAMN05444375_11751 PE=4 SV=1 - [A0A1H9K0Y6_PREBR]	78.1853	28.24	3	3
D8DUT7	Dolichol-phosphate mannosyltransferase OS=Prevotella bryantii B14 GN=PBR_1840 PE=4 SV=1 - [D8DUT7_PREBR]	77.4685	11.69	3	3
D8DWN8	NADH-quinone oxidoreductase subunit H OS=Prevotella bryantii B14 GN=nuoH PE=3 SV=1 - [D8DWN8_PREBR]	73.76	5.77	2	2
D8E012	MotA/TolQ/ExbB proton channel family protein OS=Prevotella bryantii B14 GN=PBR_1102 PE=3 SV=1 - [D8E012_PREBR]	71.4291	11.51	4	4
D8DUN8	Threonine--tRNA ligase OS=Prevotella bryantii B14 GN=thrS PE=3 SV=1 - [D8DUN8_PREBR]	70.69	5.05	4	4
D8E036	30S ribosomal protein S11 OS=Prevotella bryantii B14 GN=rpsK PE=3 SV=1 - [D8E036_PREBR]	70.1114	6.98	2	2
D8DVM9	Alpha-glucosidase OS=Prevotella bryantii B14 GN=PBR_1636 PE=4 SV=1 - [D8DVM9_PREBR]	69.9489	3.06	2	2
A0A1H9DZU8	Uncharacterized protein OS=Prevotella bryantii B14 GN=SAMN05444375_10696 PE=4 SV=1 - [A0A1H9DZU8_PREBR]	69.72	17.71	2	2
D8DZB7	GGGtGRT protein OS=Prevotella bryantii B14 GN=PBR_2477 PE=4 SV=1 - [D8DZB7_PREBR]	67.1444	6.21	2	2
D8E057	30S ribosomal protein S19 OS=Prevotella bryantii B14 GN=rpsS PE=3 SV=1 - [D8E057_PREBR]	64.9467	33.71	3	3
D8DYF6	Chaperone protein DnaK OS=Prevotella bryantii B14 GN=dnaK PE=2 SV=1 - [D8DYF6_PREBR]	64.6932	3	2	2
D8DVQ2	Hexuronate transporter OS=Prevotella bryantii B14 GN=PBR_1660 PE=4 SV=1 - [D8DVQ2_PREBR]	63.55	3.98	2	2
D8DZW1	Phospholipid/cholesterol/gamma-HCH transport system permease protein OS=Prevotella bryantii B14 GN=PBR_2824 PE=4 SV=1 - [D8DZW1_PREBR]	59.2351	7.94	2	2
D8DY73	Transcription termination factor Rho OS=Prevotella bryantii B14 GN=rho PE=3 SV=1 - [D8DY73_PREBR]	58.9368	3.14	2	2
D8E009	Lipopolysaccharide export system permease protein OS=Prevotella bryantii B14 GN=PBR_1099 PE=4 SV=1 - [D8E009_PREBR]	51.84	4.44	2	2
D8DY04	Alpha-galactosidase OS=Prevotella bryantii B14 GN=PBR_0353 PE=4 SV=1 - [D8DY04_PREBR]	51.0533	4.8	3	3
D8DZF9	Phenylalanine--tRNA ligase alpha subunit OS=Prevotella bryantii B14 GN=pheS PE=3 SV=1 - [D8DZF9_PREBR]	49.78	5.2	2	2
D8DVZ1	Uncharacterized protein OS=Prevotella bryantii B14 GN=PBR_1023 PE=4 SV=1 - [D8DVZ1_PREBR]	46.42	1.3	2	2
D8DUQ8	YbbR-like protein OS=Prevotella bryantii B14 GN=PBR_1809 PE=4 SV=1 - [D8DUQ8_PREBR]	45.8	5.23	2	2
D8DW41	ATP synthase subunit a OS=Prevotella bryantii B14 GN=atpB PE=3 SV=1 - [D8DW41_PREBR]	44.47	8.03	3	3
D8DWF7	Glycosyltransferase, family 2 OS=Prevotella bryantii B14 GN=PBR_1989 PE=4 SV=1 - [D8DWF7_PREBR]	40.81	4.16	2	2
A0A1H9EPM2	Uncharacterized protein OS=Prevotella bryantii B14 GN=SAMN05444375_10784 PE=4 SV=1 - [A0A1H9EPM2_PREBR]	35.26	33.77	2	2
D8DWM8	Uncharacterized protein OS=Prevotella bryantii B14 GN=PBR_2062 PE=4 SV=1 - [D8DWM8_PREBR]	33.62	5.82	2	2
D8DWL0	Putative DnaK suppressor protein OS=Prevotella bryantii B14 GN=PBR_2044 PE=4 SV=1 - [D8DWL0_PREBR]	29.58	10.24	1	2
D8DV23	Beta-galactosidase OS=Prevotella bryantii B14 GN=PBR_1223 PE=3 SV=1 - [D8DV23_PREBR]	24.17	1.72	2	2
D8DYW6	Uncharacterized protein OS=Prevotella bryantii B14 GN=PBR_2611 PE=4 SV=1 - [D8DYW6_PREBR]	23.8368	24.18	2	2

## Sheet: P.bryantii proteins Triton 2% B
Table S3. Proteins of isolated membranes of P. bryantii B14 in 2% Triton X-100, band B. Identification parameters of the Thermo Proteome Discoverer software (v.1.4.1.14) and the Mascot engine (v. 2.4).
	Thermo Proteome Discoverer software (v.1.4.1.14) and the Mascot engine (v. 2.4)
Uniprot accession number	Description	Score (Mascot/PD)	Sequence coverage (%)	Unique peptides	Total peptides
D8DZI6	60 kDa chaperonin OS=Prevotella bryantii B14 GN=groL PE=3 SV=1 - [D8DZI6_PREBR]	6470.66	67.41	45	45
D8DZW9	Peptidyl-prolyl cis-trans isomerase D OS=Prevotella bryantii B14 GN=PBR_0176 PE=4 SV=1 - [D8DZW9_PREBR]	1371.95	42.58	32	32
A0A1H9EZN2	Phenylalanyl-tRNA synthetase beta subunit OS=Prevotella bryantii B14 GN=SAMN05444375_107145 PE=4 SV=1 - [A0A1H9EZN2_PREBR]	908.675	29.44	24	24
A0A1H9IBU3	K(+)-stimulated pyrophosphate-energized sodium pump OS=Prevotella bryantii B14 GN=SAMN05444375_11344 PE=4 SV=1 - [A0A1H9IBU3_PREBR]	884.815	22.76	20	20
D8DWA4	Acetyl-CoA carboxylase, carboxyltransferase component OS=Prevotella bryantii B14 GN=PBR_1932 PE=4 SV=1 - [D8DWA4_PREBR]	838.938	32.05	17	17
D8DXM6	Succinate dehydrogenase OS=Prevotella bryantii B14 GN=PBR_0059 PE=4 SV=1 - [D8DXM6_PREBR]	822.686	26.25	18	18
D8DWC1	Na(+)-translocating NADH-quinone reductase subunit A OS=Prevotella bryantii B14 GN=nqrA PE=3 SV=1 - [D8DWC1_PREBR]	791.128	45.66	19	20
D8DT90	Putative membrane protein OS=Prevotella bryantii B14 GN=PBR_2843 PE=4 SV=1 - [D8DT90_PREBR]	759.184	15.11	18	18
D8DY57	Glutamate dehydrogenase OS=Prevotella bryantii B14 GN=PBR_2093 PE=3 SV=1 - [D8DY57_PREBR]	640.64	42.34	17	17
D8DWY7	Pyruvate, phosphate dikinase OS=Prevotella bryantii B14 GN=ppdK PE=3 SV=1 - [D8DWY7_PREBR]	609.642	17.77	16	16
D8DWV5	Penicillin-binding protein 1 OS=Prevotella bryantii B14 GN=ponA_2 PE=4 SV=1 - [D8DWV5_PREBR]	586.432	23.27	20	20
D8DWJ3	Do/DeqQ family serine protease OS=Prevotella bryantii B14 GN=htrA PE=4 SV=1 - [D8DWJ3_PREBR]	582.591	21.14	9	9
D8E0G3	Enolase OS=Prevotella bryantii B14 GN=eno PE=3 SV=1 - [D8E0G3_PREBR]	576.904	33.79	13	13
D8DWD4	Putative lipoprotein OS=Prevotella bryantii B14 GN=PBR_1964 PE=4 SV=1 - [D8DWD4_PREBR]	558.01	21.66	13	13
D8DXM5	Fumarate reductase, iron-sulfur protein OS=Prevotella bryantii B14 GN=frdB PE=4 SV=1 - [D8DXM5_PREBR]	537.004	54.37	13	13
D8DYU9	Hemin-binding protein OS=Prevotella bryantii B14 GN=PBR_2594 PE=4 SV=1 - [D8DYU9_PREBR]	519.938	33.05	18	18
D8DWI9	Uncharacterized protein OS=Prevotella bryantii B14 GN=PBR_2022 PE=4 SV=1 - [D8DWI9_PREBR]	513.786	31.73	13	14
D8DTB3	Putative tetratricopeptide repeat domain protein OS=Prevotella bryantii B14 GN=PBR_2866 PE=4 SV=1 - [D8DTB3_PREBR]	513.52	36.91	7	7
D8DY05	Sialate O-acetylesterase OS=Prevotella bryantii B14 GN=PBR_0354 PE=4 SV=1 - [D8DY05_PREBR]	504.231	23.71	10	10
D8DT26	Protein translocase subunit SecD OS=Prevotella bryantii B14 GN=secF PE=3 SV=1 - [D8DT26_PREBR]	487.253	16.77	17	17
D8DWQ9	Keto-hydroxyglutarate-aldolase/keto-deoxy-phosphogluconate aldolase OS=Prevotella bryantii B14 GN=PBR_1315 PE=4 SV=1 - [D8DWQ9_PREBR]	484.302	42.6	10	10
D8DZ12	DNA gyrase subunit A OS=Prevotella bryantii B14 GN=gyrA PE=3 SV=1 - [D8DZ12_PREBR]	476.368	15.64	13	14
D8DW09	Pectate lyase OS=Prevotella bryantii B14 GN=PBR_1730 PE=4 SV=1 - [D8DW09_PREBR]	455.939	22.28	11	11
D8DTB7	Carboxyl-protease OS=Prevotella bryantii B14 GN=ctp PE=3 SV=1 - [D8DTB7_PREBR]	444.033	22.24	11	11
D8DXT5	AraC-type DNA-binding protein OS=Prevotella bryantii B14 GN=PBR_0118 PE=4 SV=1 - [D8DXT5_PREBR]	422.483	46.84	12	12
D8DU81	AMP-binding family protein OS=Prevotella bryantii B14 GN=fadD PE=4 SV=1 - [D8DU81_PREBR]	416.965	22.76	13	13
D8DSV8	Pyridoxal 5'-phosphate synthase subunit PdxS OS=Prevotella bryantii B14 GN=pdxS PE=3 SV=1 - [D8DSV8_PREBR]	415.926	29.31	8	8
D8DVS2	Membrane fusion protein, multidrug efflux system OS=Prevotella bryantii B14 GN=mtrC PE=3 SV=1 - [D8DVS2_PREBR]	408.651	32.08	10	10
A0A1H9JYZ2	LSU ribosomal protein L11P OS=Prevotella bryantii B14 GN=SAMN05444375_11731 PE=4 SV=1 - [A0A1H9JYZ2_PREBR]	404.003	58.22	10	10
D8DT73	Protein translocase subunit SecA OS=Prevotella bryantii B14 GN=secA PE=3 SV=1 - [D8DT73_PREBR]	390.907	12.87	14	14
D8E046	50S ribosomal protein L6 OS=Prevotella bryantii B14 GN=rplF PE=3 SV=1 - [D8E046_PREBR]	390.767	47.89	9	9
D8DVM6	Uncharacterized protein OS=Prevotella bryantii B14 GN=PBR_1633 PE=4 SV=1 - [D8DVM6_PREBR]	388.568	23.81	6	6
A0A1H9B1J6	Small subunit ribosomal protein S2 OS=Prevotella bryantii B14 GN=SAMN05444375_10356 PE=4 SV=1 - [A0A1H9B1J6_PREBR]	384.496	37.31	8	8
A0A1H8YRQ4	IMP dehydrogenase OS=Prevotella bryantii B14 GN=SAMN05444375_10117 PE=4 SV=1 - [A0A1H8YRQ4_PREBR]	382.199	23.48	9	9
D8DTE5	30S ribosomal protein S9 OS=Prevotella bryantii B14 GN=rpsI PE=3 SV=1 - [D8DTE5_PREBR]	380.376	58.59	7	8
D8E064	30S ribosomal protein S7 OS=Prevotella bryantii B14 GN=rpsG PE=3 SV=1 - [D8E064_PREBR]	374.943	57.59	8	8
D8DVH3	Radical SAM domain protein OS=Prevotella bryantii B14 GN=PBR_2451 PE=4 SV=1 - [D8DVH3_PREBR]	371.724	23.69	8	8
D8DWZ2	CTP synthase OS=Prevotella bryantii B14 GN=pyrG PE=3 SV=1 - [D8DWZ2_PREBR]	366.423	21.72	10	10
D8DY17	IPT/TIG domain-containing protein OS=Prevotella bryantii B14 GN=PBR_0366 PE=4 SV=1 - [D8DY17_PREBR]	361.108	14.83	9	9
D8DW44	ATP synthase subunit beta OS=Prevotella bryantii B14 GN=atpD PE=3 SV=1 - [D8DW44_PREBR]	356.155	16.54	7	7
D8DVN8	Mce family protein OS=Prevotella bryantii B14 GN=PBR_1646 PE=4 SV=1 - [D8DVN8_PREBR]	349.391	36.33	10	10
D8E022	50S ribosomal protein L19 OS=Prevotella bryantii B14 GN=rplS PE=3 SV=1 - [D8E022_PREBR]	349.233	48.33	7	7
D8DZB7	GGGtGRT protein OS=Prevotella bryantii B14 GN=PBR_2477 PE=4 SV=1 - [D8DZB7_PREBR]	336.969	34.32	12	12
D8DUN6	50S ribosomal protein L20 OS=Prevotella bryantii B14 GN=rplT PE=3 SV=1 - [D8DUN6_PREBR]	336.838	43.86	5	5
D8E045	50S ribosomal protein L18 OS=Prevotella bryantii B14 GN=rplR PE=3 SV=1 - [D8E045_PREBR]	331.777	64.04	9	9
A0A1H9JXP7	Elongation factor Tu OS=Prevotella bryantii B14 GN=SAMN05444375_11727 PE=4 SV=1 - [A0A1H9JXP7_PREBR]	327.89	25.93	10	10
D8DW69	M18 family aminopeptidase OS=Prevotella bryantii B14 GN=PBR_1779 PE=3 SV=1 - [D8DW69_PREBR]	323.753	17.29	7	7
D8E055	30S ribosomal protein S3 OS=Prevotella bryantii B14 GN=rpsC PE=3 SV=1 - [D8E055_PREBR]	308	39	12	12
D8DXY7	Alpha-glucosidase OS=Prevotella bryantii B14 GN=susB PE=4 SV=1 - [D8DXY7_PREBR]	294.557	17.75	11	11
A0A1H9A5F0	Ribonucrease Y OS=Prevotella bryantii B14 GN=SAMN05444375_102166 PE=4 SV=1 - [A0A1H9A5F0_PREBR]	290.131	26.27	11	12
D8E037	30S ribosomal protein S13 OS=Prevotella bryantii B14 GN=rpsM PE=3 SV=1 - [D8E037_PREBR]	290.112	56.35	9	9
D8DXY9	Putative glycosyl hydrolase, family 13 OS=Prevotella bryantii B14 GN=PBR_0338 PE=3 SV=1 - [D8DXY9_PREBR]	289.662	13.81	9	9
D8DUN8	Threonine--tRNA ligase OS=Prevotella bryantii B14 GN=thrS PE=3 SV=1 - [D8DUN8_PREBR]	282.706	17.58	12	12
A0A1H9LGH4	Uncharacterized protein OS=Prevotella bryantii B14 GN=SAMN05444375_1267 PE=4 SV=1 - [A0A1H9LGH4_PREBR]	281.998	19.69	6	6
D8DT71	Ferrous iron transport protein B OS=Prevotella bryantii B14 GN=feoB PE=3 SV=1 - [D8DT71_PREBR]	279.619	14.93	10	10
A0A1H8YRF9	23S rRNA pseudouridine2605 synthase OS=Prevotella bryantii B14 GN=SAMN05444375_10125 PE=4 SV=1 - [A0A1H8YRF9_PREBR]	278.004	19.31	8	8
A0A1H9J4B5	Ribose-phosphate pyrophosphokinase OS=Prevotella bryantii B14 GN=SAMN05444375_1156 PE=4 SV=1 - [A0A1H9J4B5_PREBR]	269.235	25.56	6	6
D8DYJ5	Malate dehydrogenase (Oxaloacetate-decarboxylating)(NADP+) OS=Prevotella bryantii B14 GN=maeB PE=4 SV=1 - [D8DYJ5_PREBR]	268.89	11.39	7	7
A0A1H9JXW6	LSU ribosomal protein L10P OS=Prevotella bryantii B14 GN=SAMN05444375_11733 PE=4 SV=1 - [A0A1H9JXW6_PREBR]	265.05	40.12	6	6
D8DUQ5	50S ribosomal protein L25 OS=Prevotella bryantii B14 GN=rplY PE=3 SV=1 - [D8DUQ5_PREBR]	262.402	35.53	7	7
D8DWB6	Na(+)-translocating NADH-quinone reductase subunit F OS=Prevotella bryantii B14 GN=nqrF PE=3 SV=1 - [D8DWB6_PREBR]	255.856	14.45	6	6
D8E049	50S ribosomal protein L5 OS=Prevotella bryantii B14 GN=rplE PE=3 SV=1 - [D8E049_PREBR]	249.921	39.67	7	7
D8DUT7	Dolichol-phosphate mannosyltransferase OS=Prevotella bryantii B14 GN=PBR_1840 PE=4 SV=1 - [D8DUT7_PREBR]	245.159	34.68	8	8
D8DWZ3	Membrane protein insertase YidC OS=Prevotella bryantii B14 GN=yidC PE=3 SV=1 - [D8DWZ3_PREBR]	242.977	10.45	7	7
D8DYP1	30S ribosomal protein S6 OS=Prevotella bryantii B14 GN=rpsF PE=3 SV=1 - [D8DYP1_PREBR]	238.843	52.21	8	8
D8DSY3	L-fucose isomerase OS=Prevotella bryantii B14 GN=PBR_0769 PE=4 SV=1 - [D8DSY3_PREBR]	238.223	18.22	8	9
D8E041	Protein translocase subunit SecY OS=Prevotella bryantii B14 GN=secY PE=3 SV=1 - [D8E041_PREBR]	228.411	9.66	5	5
A0A1H8YVS2	Membrane-bound lytic murein transglycosylase D OS=Prevotella bryantii B14 GN=SAMN05444375_101147 PE=4 SV=1 - [A0A1H8YVS2_PREBR]	227.042	18.78	6	6
A0A1H9KKN6	Putative colanic acid biosysnthesis UDP-glucose lipid carrier transferase OS=Prevotella bryantii B14 GN=SAMN05444375_11955 PE=4 SV=1 - [A0A1H9KKN6_PREBR]	211.724	12.18	8	8
D8DVQ2	Hexuronate transporter OS=Prevotella bryantii B14 GN=PBR_1660 PE=4 SV=1 - [D8DVQ2_PREBR]	211.413	10.9	5	5
A0A1H9J3G8	Starch phosphorylase OS=Prevotella bryantii B14 GN=SAMN05444375_1155 PE=4 SV=1 - [A0A1H9J3G8_PREBR]	204.378	5.98	4	4
D8E088	Protease-4 OS=Prevotella bryantii B14 GN=sppA PE=4 SV=1 - [D8E088_PREBR]	202.242	9.27	5	5
D8DY94	Fructose-1,6-bisphosphatase class 3 OS=Prevotella bryantii B14 GN=fbp PE=3 SV=1 - [D8DY94_PREBR]	199.333	11.4	7	7
D8E051	50S ribosomal protein L14 OS=Prevotella bryantii B14 GN=rplN PE=3 SV=1 - [D8E051_PREBR]	195.875	37.19	5	5
D8E058	50S ribosomal protein L2 OS=Prevotella bryantii B14 GN=rplB PE=3 SV=1 - [D8E058_PREBR]	193.856	28.47	10	10
D8DXU8	Cation efflux system protein CzcA OS=Prevotella bryantii B14 GN=PBR_0133 PE=3 SV=1 - [D8DXU8_PREBR]	192.015	4.51	4	4
D8DUP2	Putative lipoprotein OS=Prevotella bryantii B14 GN=PBR_1365 PE=4 SV=1 - [D8DUP2_PREBR]	190.146	22.22	3	3
D8DZ96	Peptidase, M16 family OS=Prevotella bryantii B14 GN=PBR_1208 PE=3 SV=1 - [D8DZ96_PREBR]	189.992	5.63	5	5
A0A1H9JYE1	Large subunit ribosomal protein L7/L12 OS=Prevotella bryantii B14 GN=SAMN05444375_11734 PE=4 SV=1 - [A0A1H9JYE1_PREBR]	188.563	37.9	4	4
A0A1H9EPX9	YtxH-like protein OS=Prevotella bryantii B14 GN=SAMN05444375_10786 PE=4 SV=1 - [A0A1H9EPX9_PREBR]	184.797	32.67	5	6
D8E035	30S ribosomal protein S4 OS=Prevotella bryantii B14 GN=rpsD PE=3 SV=1 - [D8E035_PREBR]	184.025	28.71	5	5
D8DWJ0	Pyruvate-flavodoxin oxidoreductase OS=Prevotella bryantii B14 GN=nifJ PE=3 SV=1 - [D8DWJ0_PREBR]	183.106	5.18	5	5
A0A1H9JYJ0	DNA-directed RNA polymerase subunit beta OS=Prevotella bryantii B14 GN=SAMN05444375_11735 PE=4 SV=1 - [A0A1H9JYJ0_PREBR]	181.442	5.04	5	5
D8DY04	Alpha-galactosidase OS=Prevotella bryantii B14 GN=PBR_0353 PE=4 SV=1 - [D8DY04_PREBR]	177.59	7.13	4	4
D8DWB9	Na(+)-translocating NADH-quinone reductase subunit C OS=Prevotella bryantii B14 GN=nqrC PE=3 SV=1 - [D8DWB9_PREBR]	176.8	18.57	4	4
D8DYP2	30S ribosomal protein S18 OS=Prevotella bryantii B14 GN=rpsR PE=3 SV=1 - [D8DYP2_PREBR]	174.799	53.33	5	5
A0A1H9JY91	Large subunit ribosomal protein L1 OS=Prevotella bryantii B14 GN=SAMN05444375_11732 PE=4 SV=1 - [A0A1H9JY91_PREBR]	174.149	27.83	6	6
D8DVH8	Putative glycosyltransferase OS=Prevotella bryantii B14 GN=PBR_2456 PE=4 SV=1 - [D8DVH8_PREBR]	173.119	18.02	5	5
D8DYF3	Reverse transcriptase (RNA-dependent DNA polymerase) OS=Prevotella bryantii B14 GN=PBR_0693 PE=4 SV=1 - [D8DYF3_PREBR]	172.357	7.72	4	4
A0A1H9L390	Uncharacterized protein OS=Prevotella bryantii B14 GN=SAMN05444375_12216 PE=4 SV=1 - [A0A1H9L390_PREBR]	168.674	19.15	7	7
D8DZF9	Phenylalanine--tRNA ligase alpha subunit OS=Prevotella bryantii B14 GN=pheS PE=3 SV=1 - [D8DZF9_PREBR]	165.072	11.85	4	4
D8DXX0	50S ribosomal protein L28 OS=Prevotella bryantii B14 GN=rpmB PE=3 SV=1 - [D8DXX0_PREBR]	162.661	64.37	6	6
D8DZ11	Putative tetratricopeptide repeat domain protein OS=Prevotella bryantii B14 GN=PBR_1916 PE=4 SV=1 - [D8DZ11_PREBR]	160.648	9.43	3	3
D8DTJ5	HSP20 family protein OS=Prevotella bryantii B14 GN=hsp20 PE=3 SV=1 - [D8DTJ5_PREBR]	160.283	24.83	3	3
A0A1H9I9T6	Uncharacterized conserved protein YbjQ, UPF0145 family OS=Prevotella bryantii B14 GN=SAMN05444375_11323 PE=4 SV=1 - [A0A1H9I9T6_PREBR]	159.588	43.64	4	4
A0A1H9EJX9	Uncharacterized protein OS=Prevotella bryantii B14 GN=SAMN05444375_10749 PE=4 SV=1 - [A0A1H9EJX9_PREBR]	158.52	18.27	4	4
D8DXQ1	3-oxoacyl-[acyl-carrier-protein] synthase 2 OS=Prevotella bryantii B14 GN=fabF PE=3 SV=1 - [D8DXQ1_PREBR]	158.212	8.1	3	3
D8DXK0	Putative membrane protein OS=Prevotella bryantii B14 GN=PBR_0033 PE=4 SV=1 - [D8DXK0_PREBR]	156.28	9.54	4	4
A0A1H9EVQ9	Aldose 1-epimerase OS=Prevotella bryantii B14 GN=SAMN05444375_107128 PE=4 SV=1 - [A0A1H9EVQ9_PREBR]	154.705	15.42	6	6
D8DU36	Hdig domain protein OS=Prevotella bryantii B14 GN=PBR_2301 PE=4 SV=1 - [D8DU36_PREBR]	149.225	3.34	2	2
D8DVH4	Glycosyltransferase involved in cell wall bisynthesis OS=Prevotella bryantii B14 GN=PBR_2452 PE=4 SV=1 - [D8DVH4_PREBR]	147.257	17.83	6	6
D8DZB8	Uncharacterized protein OS=Prevotella bryantii B14 GN=PBR_2478 PE=4 SV=1 - [D8DZB8_PREBR]	146.958	16.07	4	4
D8DVQ7	Membrane protein YfhO OS=Prevotella bryantii B14 GN=PBR_1665 PE=4 SV=1 - [D8DVQ7_PREBR]	146.671	6.88	6	6
D8DTH2	Zinc metalloprotease OS=Prevotella bryantii B14 GN=PBR_1456 PE=3 SV=1 - [D8DTH2_PREBR]	139.779	10.15	6	6
D8DTP5	Rubredoxin/rubrerythrin OS=Prevotella bryantii B14 GN=PBR_1296 PE=4 SV=1 - [D8DTP5_PREBR]	139.464	12.43	2	2
D8DYP3	50S ribosomal protein L9 OS=Prevotella bryantii B14 GN=rplI PE=3 SV=1 - [D8DYP3_PREBR]	139.445	30.67	4	4
D8E047	30S ribosomal protein S8 OS=Prevotella bryantii B14 GN=rpsH PE=3 SV=1 - [D8E047_PREBR]	138.819	36.64	5	5
D8DYQ7	Sodium/glucose cotransporter OS=Prevotella bryantii B14 GN=PBR_2552 PE=3 SV=1 - [D8DYQ7_PREBR]	135.05	9.94	6	6
D8E036	30S ribosomal protein S11 OS=Prevotella bryantii B14 GN=rpsK PE=3 SV=1 - [D8E036_PREBR]	132.85	17.83	2	2
D8DXL0	Signal peptidase I OS=Prevotella bryantii B14 GN=lepB PE=3 SV=1 - [D8DXL0_PREBR]	131.724	11.82	7	7
D8DY73	Transcription termination factor Rho OS=Prevotella bryantii B14 GN=rho PE=3 SV=1 - [D8DY73_PREBR]	129.985	5.09	3	3
D8DZJ1	Glyceraldehyde-3-phosphate dehydrogenase OS=Prevotella bryantii B14 GN=gap PE=3 SV=1 - [D8DZJ1_PREBR]	129.979	8.77	2	2
D8E044	30S ribosomal protein S5 OS=Prevotella bryantii B14 GN=rpsE PE=3 SV=1 - [D8E044_PREBR]	128.619	26.19	4	4
D8DWM3	ATPase, MoxR family OS=Prevotella bryantii B14 GN=moxR PE=4 SV=1 - [D8DWM3_PREBR]	128.191	8.46	2	2
D8E057	30S ribosomal protein S19 OS=Prevotella bryantii B14 GN=rpsS PE=3 SV=1 - [D8E057_PREBR]	126.173	33.71	5	5
D8DYF6	Chaperone protein DnaK OS=Prevotella bryantii B14 GN=dnaK PE=2 SV=1 - [D8DYF6_PREBR]	125.774	4.27	3	3
A0A1H9J688	Uncharacterized protein OS=Prevotella bryantii B14 GN=SAMN05444375_11524 PE=4 SV=1 - [A0A1H9J688_PREBR]	124.713	14.22	2	2
D8E015	Protein TonB OS=Prevotella bryantii B14 GN=PBR_1105 PE=3 SV=1 - [D8E015_PREBR]	124.19	7.72	2	2
D8DYZ5	HlyD family secretion protein OS=Prevotella bryantii B14 GN=PBR_0523 PE=3 SV=1 - [D8DYZ5_PREBR]	122.942	7.87	3	3
D8DWN8	NADH-quinone oxidoreductase subunit H OS=Prevotella bryantii B14 GN=nuoH PE=3 SV=1 - [D8DWN8_PREBR]	122.62	9.62	4	4
D8DW52	30S ribosomal protein S16 OS=Prevotella bryantii B14 GN=rpsP PE=3 SV=1 - [D8DW52_PREBR]	119.535	16.29	2	2
D8DZR1	Imelysin OS=Prevotella bryantii B14 GN=PBR_0668 PE=4 SV=1 - [D8DZR1_PREBR]	119.137	7.37	3	3
D8DTG3	Heptose-I-phosphate ethanolaminephosphotransferase OS=Prevotella bryantii B14 GN=PBR_1447 PE=4 SV=1 - [D8DTG3_PREBR]	118.013	7.84	4	4
D8DYP6	Ribonuclease G OS=Prevotella bryantii B14 GN=PBR_2541 PE=4 SV=1 - [D8DYP6_PREBR]	115.839	4.02	2	2
D8DWD3	Major outer membrane protein OmpA OS=Prevotella bryantii B14 GN=PBR_1963 PE=4 SV=1 - [D8DWD3_PREBR]	114.577	9.12	3	3
D8DVR1	30S ribosomal protein S15 OS=Prevotella bryantii B14 GN=rpsO PE=3 SV=1 - [D8DVR1_PREBR]	114.31	31.46	3	3
D8DW08	Uncharacterized protein OS=Prevotella bryantii B14 GN=PBR_1729 PE=4 SV=1 - [D8DW08_PREBR]	112.74	10.66	2	2
D8E009	Lipopolysaccharide export system permease protein OS=Prevotella bryantii B14 GN=PBR_1099 PE=4 SV=1 - [D8E009_PREBR]	112.712	6.02	3	3
D8DVA9	Alpha-2-macroglobulin family N-region OS=Prevotella bryantii B14 GN=PBR_0909 PE=4 SV=1 - [D8DVA9_PREBR]	111.694	1.95	3	3
D8DT63	ATP-dependent zinc metalloprotease FtsH OS=Prevotella bryantii B14 GN=ftsH PE=3 SV=1 - [D8DT63_PREBR]	109.864	3.17	2	2
A0A1H9AYF9	HlyD family secretion protein OS=Prevotella bryantii B14 GN=SAMN05444375_10338 PE=4 SV=1 - [A0A1H9AYF9_PREBR]	109.853	8.58	3	3
A0A1H9JZ01	Elongation factor G OS=Prevotella bryantii B14 GN=SAMN05444375_11740 PE=4 SV=1 - [A0A1H9JZ01_PREBR]	109.205	4.55	3	3
D8DZU2	Putative sulfatase OS=Prevotella bryantii B14 GN=PBR_0557 PE=4 SV=1 - [D8DZU2_PREBR]	106.064	4.27	2	2
D8E012	MotA/TolQ/ExbB proton channel family protein OS=Prevotella bryantii B14 GN=PBR_1102 PE=3 SV=1 - [D8E012_PREBR]	101.358	9.71	4	4
D8DZT4	Peptidyl-prolyl cis-trans isomerase OS=Prevotella bryantii B14 GN=PBR_0549 PE=3 SV=1 - [D8DZT4_PREBR]	101.057	14.73	4	4
D8DYB9	16S rRNA (Guanine(966)-N(2))-methyltransferase RsmD OS=Prevotella bryantii B14 GN=rsmD PE=4 SV=1 - [D8DYB9_PREBR]	97.1832	13.64	2	2
D8DXX3	Methionine aminopeptidase OS=Prevotella bryantii B14 GN=map PE=3 SV=1 - [D8DXX3_PREBR]	94.7406	8.01	2	2
D8DYJ4	50S ribosomal protein L21 OS=Prevotella bryantii B14 GN=rplU PE=3 SV=1 - [D8DYJ4_PREBR]	94.27	15.24	2	2
D8E033	50S ribosomal protein L17 OS=Prevotella bryantii B14 GN=rplQ PE=3 SV=1 - [D8E033_PREBR]	90.8848	33.54	5	5
D8DYR3	Chaperone protein DnaJ OS=Prevotella bryantii B14 GN=dnaJ PE=3 SV=1 - [D8DYR3_PREBR]	90.2789	6.81	2	2
A0A1H9CDS9	Uncharacterized protein OS=Prevotella bryantii B14 GN=SAMN05444375_104164 PE=4 SV=1 - [A0A1H9CDS9_PREBR]	90.2641	11.68	4	4
D8DYF2	Uncharacterized protein OS=Prevotella bryantii B14 GN=PBR_0692 PE=4 SV=1 - [D8DYF2_PREBR]	87.5192	2.37	2	3
D8DXI9	Biosynthetic arginine decarboxylase OS=Prevotella bryantii B14 GN=speA PE=3 SV=1 - [D8DXI9_PREBR]	84.9537	4.6	3	3
A0A1H9HB00	16S rRNA (Cytidine1402-2'-O)-methyltransferase OS=Prevotella bryantii B14 GN=SAMN05444375_11115 PE=4 SV=1 - [A0A1H9HB00_PREBR]	83.78	7.04	2	2
D8DW00	Glutamate--ammonia ligase OS=Prevotella bryantii B14 GN=glnA PE=3 SV=1 - [D8DW00_PREBR]	74.6	3.98	2	2
D8DY78	Phosphoglycerate kinase OS=Prevotella bryantii B14 GN=pgk PE=3 SV=1 - [D8DY78_PREBR]	71.7853	6.24	3	3
D8DXJ3	CAAX amino protease family protein OS=Prevotella bryantii B14 GN=PBR_0025 PE=4 SV=1 - [D8DXJ3_PREBR]	67.84	7.22	2	2
D8DWP0	NADH-quinone oxidoreductase subunit B OS=Prevotella bryantii B14 GN=nuoB PE=3 SV=1 - [D8DWP0_PREBR]	67.3551	6.3	2	2
D8DW41	ATP synthase subunit a OS=Prevotella bryantii B14 GN=atpB PE=3 SV=1 - [D8DW41_PREBR]	67.26	8.03	3	3
A0A1H9JBF0	His Kinase A (Phospho-acceptor) domain-containing protein OS=Prevotella bryantii B14 GN=SAMN05444375_11569 PE=4 SV=1 - [A0A1H9JBF0_PREBR]	66.5968	1.82	2	2
D8DY97	ATP synthase subunit alpha OS=Prevotella bryantii B14 GN=atpA_1 PE=3 SV=1 - [D8DY97_PREBR]	64.542	8.65	4	4
D8DWN9	NADH dehydrogenase I, d subunit OS=Prevotella bryantii B14 GN=nuoCD PE=4 SV=1 - [D8DWN9_PREBR]	63.9179	4.2	2	2
D8DVL5	Lrp/AsnC family transcriptional regulator, regulator for asnA, asnC and gidA OS=Prevotella bryantii B14 GN=asnC PE=4 SV=1 - [D8DVL5_PREBR]	60.6197	11.05	2	2
D8DVR9	Acyl-(Acyl-carrier-protein)-UDP-N-acetylglucosamine O-acyltransferase OS=Prevotella bryantii B14 GN=lpxA PE=4 SV=1 - [D8DVR9_PREBR]	59.58	10	3	3
D8DZJ0	Large-conductance mechanosensitive channel OS=Prevotella bryantii B14 GN=mscL PE=3 SV=1 - [D8DZJ0_PREBR]	59.35	26.06	3	3
D8DVH7	Capsular polysaccharide synthesis protein OS=Prevotella bryantii B14 GN=PBR_2455 PE=4 SV=1 - [D8DVH7_PREBR]	59.0179	5.28	2	2
D8DW45	ATP-dependent 6-phosphofructokinase OS=Prevotella bryantii B14 GN=pfkA PE=3 SV=1 - [D8DW45_PREBR]	58.88	7.08	2	2
D8E0G9	Alpha-L-arabinofuranosidase OS=Prevotella bryantii B14 GN=PBR_0794 PE=4 SV=1 - [D8E0G9_PREBR]	58.7733	4.23	2	2
D8DXP8	ADP-heptose:LPS heptosyltransferase OS=Prevotella bryantii B14 GN=PBR_0081 PE=4 SV=1 - [D8DXP8_PREBR]	57.57	7.41	2	2
D8DZ14	Putative ATP-binding protein (Fragment) OS=Prevotella bryantii B14 GN=PBR_1919 PE=4 SV=1 - [D8DZ14_PREBR]	55.78	10.42	2	2
D8DZG5	NAD dependent epimerase/reductase-related protein (Fragment) OS=Prevotella bryantii B14 GN=PBR_1243 PE=4 SV=1 - [D8DZG5_PREBR]	52.85	5.83	2	2
D8E050	50S ribosomal protein L24 OS=Prevotella bryantii B14 GN=rplX PE=3 SV=1 - [D8E050_PREBR]	52.77	24.76	2	2
D8DT01	Tetratricopeptide repeat domain protein OS=Prevotella bryantii B14 GN=PBR_0495 PE=4 SV=1 - [D8DT01_PREBR]	49.64	4.89	2	2
D8DVS1	Hydrophobic/amphiphilic exporter-1, HAE1 family OS=Prevotella bryantii B14 GN=mexF PE=3 SV=1 - [D8DVS1_PREBR]	49.26	2.74	2	2
D8DU68	Ser/Thr protein phosphatase family protein OS=Prevotella bryantii B14 GN=PBR_2341 PE=4 SV=1 - [D8DU68_PREBR]	48.0079	9.41	2	2
D8DWB5	Proline--tRNA ligase OS=Prevotella bryantii B14 GN=proS PE=3 SV=1 - [D8DWB5_PREBR]	47.28	4.67	2	2
D8DZD6	Alpha-L-arabinofuranosidase A OS=Prevotella bryantii B14 GN=PBR_2496 PE=4 SV=1 - [D8DZD6_PREBR]	44.9	2.82	2	2
D8DZS6	Phosphoribulokinase family protein OS=Prevotella bryantii B14 GN=PBR_0541 PE=4 SV=1 - [D8DZS6_PREBR]	42.3503	3.24	2	2
D8DXQ0	Acyl carrier protein OS=Prevotella bryantii B14 GN=acpP PE=3 SV=1 - [D8DXQ0_PREBR]	41.28	28.21	2	2
D8DTC4	Glycosyltransferase involved in cell wall bisynthesis OS=Prevotella bryantii B14 GN=PBR_2877 PE=4 SV=1 - [D8DTC4_PREBR]	37.5918	4.69	2	2
D8DX04	NADH dehydrogenase subunit 5 OS=Prevotella bryantii B14 GN=PBR_2232 PE=4 SV=1 - [D8DX04_PREBR]	37.56	8.04	2	2
D8DXK4	ATP-dependent RNA helicase DeaD OS=Prevotella bryantii B14 GN=PBR_0037 PE=3 SV=1 - [D8DXK4_PREBR]	36.9249	1.77	2	2
D8DXW9	50S ribosomal protein L33 OS=Prevotella bryantii B14 GN=rpmG PE=3 SV=1 - [D8DXW9_PREBR]	36.9244	17.74	1	2
A0A1H8ZSL6	Formate C-acetyltransferase OS=Prevotella bryantii B14 GN=SAMN05444375_10264 PE=4 SV=1 - [A0A1H8ZSL6_PREBR]	33.7262	2.14	2	2
A0A1H9D129	Monofunctional biosynthetic peptidoglycan transglycosylase OS=Prevotella bryantii B14 GN=SAMN05444375_10549 PE=4 SV=1 - [A0A1H9D129_PREBR]	32.65	11.11	2	2
A0A1H9K0Y6	Small subunit ribosomal protein S17 OS=Prevotella bryantii B14 GN=SAMN05444375_11751 PE=4 SV=1 - [A0A1H9K0Y6_PREBR]	30.31	16.47	2	2
D8DTI7	Outer membrane lipoprotein carrier protein LolA OS=Prevotella bryantii B14 GN=PBR_1471 PE=4 SV=1 - [D8DTI7_PREBR]	30.27	13.66	2	2

## Sheet: P.bryantii proteins Triton 2% C
Table S3. Proteins of isolated membranes of P. bryantii B14 in 2% Triton X-100, band C. Identification parameters of the Thermo Proteome Discoverer software (v.1.4.1.14) and the Mascot engine (v. 2.4).
	Thermo Proteome Discoverer software (v.1.4.1.14) and the Mascot engine (v. 2.4)
Uniprot accession number	Description	Score (Mascot/PD)	Sequence coverage (%)	Unique peptides	Total peptides
D8DWC1	Na(+)-translocating NADH-quinone reductase subunit A OS=Prevotella bryantii B14 GN=nqrA PE=3 SV=1 - [D8DWC1_PREBR]	1218.8	63.25	30	30
D8DY57	Glutamate dehydrogenase OS=Prevotella bryantii B14 GN=PBR_2093 PE=3 SV=1 - [D8DY57_PREBR]	1083.77	52.93	23	23
D8DT90	Putative membrane protein OS=Prevotella bryantii B14 GN=PBR_2843 PE=4 SV=1 - [D8DT90_PREBR]	1058.77	19.28	22	23
D8DWV5	Penicillin-binding protein 1 OS=Prevotella bryantii B14 GN=ponA_2 PE=4 SV=1 - [D8DWV5_PREBR]	956.114	35.37	30	30
D8E0G3	Enolase OS=Prevotella bryantii B14 GN=eno PE=3 SV=1 - [D8E0G3_PREBR]	934.486	40.92	15	16
A0A1H9IBU3	K(+)-stimulated pyrophosphate-energized sodium pump OS=Prevotella bryantii B14 GN=SAMN05444375_11344 PE=4 SV=1 - [A0A1H9IBU3_PREBR]	911.488	22.89	20	20
D8DYQ4	L-arabinose isomerase OS=Prevotella bryantii B14 GN=araA PE=3 SV=1 - [D8DYQ4_PREBR]	905.171	43.39	22	22
D8DZB7	GGGtGRT protein OS=Prevotella bryantii B14 GN=PBR_2477 PE=4 SV=1 - [D8DZB7_PREBR]	896.869	55.92	22	22
A0A1H9EZN2	Phenylalanyl-tRNA synthetase beta subunit OS=Prevotella bryantii B14 GN=SAMN05444375_107145 PE=4 SV=1 - [A0A1H9EZN2_PREBR]	881.3	30.29	24	25
D8DZW9	Peptidyl-prolyl cis-trans isomerase D OS=Prevotella bryantii B14 GN=PBR_0176 PE=4 SV=1 - [D8DZW9_PREBR]	806.167	33.89	24	24
D8DWY7	Pyruvate, phosphate dikinase OS=Prevotella bryantii B14 GN=ppdK PE=3 SV=1 - [D8DWY7_PREBR]	734.599	22.08	21	21
D8DWA4	Acetyl-CoA carboxylase, carboxyltransferase component OS=Prevotella bryantii B14 GN=PBR_1932 PE=4 SV=1 - [D8DWA4_PREBR]	732.923	31.67	14	14
D8DT73	Protein translocase subunit SecA OS=Prevotella bryantii B14 GN=secA PE=3 SV=1 - [D8DT73_PREBR]	724.918	22.7	24	24
D8DWD4	Putative lipoprotein OS=Prevotella bryantii B14 GN=PBR_1964 PE=4 SV=1 - [D8DWD4_PREBR]	717.309	24.49	14	14
D8DSY3	L-fucose isomerase OS=Prevotella bryantii B14 GN=PBR_0769 PE=4 SV=1 - [D8DSY3_PREBR]	680.102	31.17	14	15
D8DT26	Protein translocase subunit SecD OS=Prevotella bryantii B14 GN=secF PE=3 SV=1 - [D8DT26_PREBR]	635.268	19.13	20	20
D8DWJ3	Do/DeqQ family serine protease OS=Prevotella bryantii B14 GN=htrA PE=4 SV=1 - [D8DWJ3_PREBR]	590.185	29.07	13	13
D8DY17	IPT/TIG domain-containing protein OS=Prevotella bryantii B14 GN=PBR_0366 PE=4 SV=1 - [D8DY17_PREBR]	583.266	22.94	13	13
D8DXI4	Polyribonucleotide nucleotidyltransferase OS=Prevotella bryantii B14 GN=pnp PE=3 SV=1 - [D8DXI4_PREBR]	545.257	31.66	22	22
D8DYU9	Hemin-binding protein OS=Prevotella bryantii B14 GN=PBR_2594 PE=4 SV=1 - [D8DYU9_PREBR]	544.792	34.74	18	18
A0A1H8YRQ4	IMP dehydrogenase OS=Prevotella bryantii B14 GN=SAMN05444375_10117 PE=4 SV=1 - [A0A1H8YRQ4_PREBR]	532.286	32.59	13	13
D8DY20	Beta-mannosidase OS=Prevotella bryantii B14 GN=PBR_0369 PE=3 SV=1 - [D8DY20_PREBR]	531.578	33.23	10	11
D8E022	50S ribosomal protein L19 OS=Prevotella bryantii B14 GN=rplS PE=3 SV=1 - [D8E022_PREBR]	509.921	49.17	7	8
D8DTB7	Carboxyl-protease OS=Prevotella bryantii B14 GN=ctp PE=3 SV=1 - [D8DTB7_PREBR]	502.852	27.57	13	13
D8DWQ9	Keto-hydroxyglutarate-aldolase/keto-deoxy-phosphogluconate aldolase OS=Prevotella bryantii B14 GN=PBR_1315 PE=4 SV=1 - [D8DWQ9_PREBR]	478.34	42.6	10	10
D8DVQ7	Membrane protein YfhO OS=Prevotella bryantii B14 GN=PBR_1665 PE=4 SV=1 - [D8DVQ7_PREBR]	468.189	15.22	14	14
D8DWB6	Na(+)-translocating NADH-quinone reductase subunit F OS=Prevotella bryantii B14 GN=nqrF PE=3 SV=1 - [D8DWB6_PREBR]	464.914	24.64	8	9
D8DXT5	AraC-type DNA-binding protein OS=Prevotella bryantii B14 GN=PBR_0118 PE=4 SV=1 - [D8DXT5_PREBR]	460.674	53.8	13	13
A0A1H9J3G8	Starch phosphorylase OS=Prevotella bryantii B14 GN=SAMN05444375_1155 PE=4 SV=1 - [A0A1H9J3G8_PREBR]	456.284	18.17	14	14
D8DVS2	Membrane fusion protein, multidrug efflux system OS=Prevotella bryantii B14 GN=mtrC PE=3 SV=1 - [D8DVS2_PREBR]	449.128	34.59	11	11
D8DZ12	DNA gyrase subunit A OS=Prevotella bryantii B14 GN=gyrA PE=3 SV=1 - [D8DZ12_PREBR]	439.322	14.61	13	14
D8E046	50S ribosomal protein L6 OS=Prevotella bryantii B14 GN=rplF PE=3 SV=1 - [D8E046_PREBR]	433.828	47.89	9	9
D8DUN8	Threonine--tRNA ligase OS=Prevotella bryantii B14 GN=thrS PE=3 SV=1 - [D8DUN8_PREBR]	429.435	22.17	15	15
D8E041	Protein translocase subunit SecY OS=Prevotella bryantii B14 GN=secY PE=3 SV=1 - [D8E041_PREBR]	404.188	21.8	11	11
A0A1H9JXW6	LSU ribosomal protein L10P OS=Prevotella bryantii B14 GN=SAMN05444375_11733 PE=4 SV=1 - [A0A1H9JXW6_PREBR]	396.678	48.84	8	8
D8DTE5	30S ribosomal protein S9 OS=Prevotella bryantii B14 GN=rpsI PE=3 SV=1 - [D8DTE5_PREBR]	396.176	58.59	7	8
A0A1H9JYZ2	LSU ribosomal protein L11P OS=Prevotella bryantii B14 GN=SAMN05444375_11731 PE=4 SV=1 - [A0A1H9JYZ2_PREBR]	389.465	62.33	10	10
D8E045	50S ribosomal protein L18 OS=Prevotella bryantii B14 GN=rplR PE=3 SV=1 - [D8E045_PREBR]	384.055	64.04	9	9
A0A1H9AYF9	HlyD family secretion protein OS=Prevotella bryantii B14 GN=SAMN05444375_10338 PE=4 SV=1 - [A0A1H9AYF9_PREBR]	379.846	24.93	8	8
D8DZA3	Glycine--tRNA ligase OS=Prevotella bryantii B14 GN=glyS PE=3 SV=1 - [D8DZA3_PREBR]	363.364	17.34	8	9
D8E064	30S ribosomal protein S7 OS=Prevotella bryantii B14 GN=rpsG PE=3 SV=1 - [D8E064_PREBR]	355.494	51.9	8	8
D8DY05	Sialate O-acetylesterase OS=Prevotella bryantii B14 GN=PBR_0354 PE=4 SV=1 - [D8DY05_PREBR]	333.438	13.81	6	6
D8E055	30S ribosomal protein S3 OS=Prevotella bryantii B14 GN=rpsC PE=3 SV=1 - [D8E055_PREBR]	331.303	42.32	13	13
D8DU81	AMP-binding family protein OS=Prevotella bryantii B14 GN=fadD PE=4 SV=1 - [D8DU81_PREBR]	330.229	23.26	14	14
A0A1H9JYJ0	DNA-directed RNA polymerase subunit beta OS=Prevotella bryantii B14 GN=SAMN05444375_11735 PE=4 SV=1 - [A0A1H9JYJ0_PREBR]	328.845	9.21	10	10
D8DYQ7	Sodium/glucose cotransporter OS=Prevotella bryantii B14 GN=PBR_2552 PE=3 SV=1 - [D8DYQ7_PREBR]	324.508	13.76	9	9
D8DTB3	Putative tetratricopeptide repeat domain protein OS=Prevotella bryantii B14 GN=PBR_2866 PE=4 SV=1 - [D8DTB3_PREBR]	317.271	22.32	4	4
D8DUN6	50S ribosomal protein L20 OS=Prevotella bryantii B14 GN=rplT PE=3 SV=1 - [D8DUN6_PREBR]	311.61	44.74	6	6
A0A1H9EIQ1	NifU homolog involved in Fe-S cluster formation OS=Prevotella bryantii B14 GN=SAMN05444375_10737 PE=4 SV=1 - [A0A1H9EIQ1_PREBR]	309.418	32.19	10	10
D8DVM6	Uncharacterized protein OS=Prevotella bryantii B14 GN=PBR_1633 PE=4 SV=1 - [D8DVM6_PREBR]	309.102	20.45	6	6
A0A1H9JXP7	Elongation factor Tu OS=Prevotella bryantii B14 GN=SAMN05444375_11727 PE=4 SV=1 - [A0A1H9JXP7_PREBR]	308.26	21.48	9	9
D8DYP1	30S ribosomal protein S6 OS=Prevotella bryantii B14 GN=rpsF PE=3 SV=1 - [D8DYP1_PREBR]	300.63	52.21	8	8
D8DVH3	Radical SAM domain protein OS=Prevotella bryantii B14 GN=PBR_2451 PE=4 SV=1 - [D8DVH3_PREBR]	287.498	23.69	8	8
D8DUQ5	50S ribosomal protein L25 OS=Prevotella bryantii B14 GN=rplY PE=3 SV=1 - [D8DUQ5_PREBR]	284.495	30.96	7	7
D8DW09	Pectate lyase OS=Prevotella bryantii B14 GN=PBR_1730 PE=4 SV=1 - [D8DW09_PREBR]	284.058	18.83	9	10
D8DUT7	Dolichol-phosphate mannosyltransferase OS=Prevotella bryantii B14 GN=PBR_1840 PE=4 SV=1 - [D8DUT7_PREBR]	277.204	37.1	8	8
D8E037	30S ribosomal protein S13 OS=Prevotella bryantii B14 GN=rpsM PE=3 SV=1 - [D8E037_PREBR]	276.29	49.21	7	7
D8DZI6	60 kDa chaperonin OS=Prevotella bryantii B14 GN=groL PE=3 SV=1 - [D8DZI6_PREBR]	271.599	25.93	10	10
D8DWJ0	Pyruvate-flavodoxin oxidoreductase OS=Prevotella bryantii B14 GN=nifJ PE=3 SV=1 - [D8DWJ0_PREBR]	271.261	7.02	8	8
D8DXG3	L-glyceraldehyde 3-phosphate reductase OS=Prevotella bryantii B14 GN=PBR_0292 PE=4 SV=1 - [D8DXG3_PREBR]	265.25	29.36	9	9
D8DT71	Ferrous iron transport protein B OS=Prevotella bryantii B14 GN=feoB PE=3 SV=1 - [D8DT71_PREBR]	263.575	11.17	7	9
D8DWZ3	Membrane protein insertase YidC OS=Prevotella bryantii B14 GN=yidC PE=3 SV=1 - [D8DWZ3_PREBR]	259.233	13.1	10	10
D8DXU8	Cation efflux system protein CzcA OS=Prevotella bryantii B14 GN=PBR_0133 PE=3 SV=1 - [D8DXU8_PREBR]	257.433	4.61	5	5
A0A1H8ZSL6	Formate C-acetyltransferase OS=Prevotella bryantii B14 GN=SAMN05444375_10264 PE=4 SV=1 - [A0A1H8ZSL6_PREBR]	252.889	12.17	11	12
A0A1H9BJD7	Phosphate:Na+ symporter OS=Prevotella bryantii B14 GN=SAMN05444375_103217 PE=4 SV=1 - [A0A1H9BJD7_PREBR]	248.486	10.87	6	6
D8DXL0	Signal peptidase I OS=Prevotella bryantii B14 GN=lepB PE=3 SV=1 - [D8DXL0_PREBR]	243.568	18.44	10	10
D8DWB9	Na(+)-translocating NADH-quinone reductase subunit C OS=Prevotella bryantii B14 GN=nqrC PE=3 SV=1 - [D8DWB9_PREBR]	242.6	34.76	6	7
D8E035	30S ribosomal protein S4 OS=Prevotella bryantii B14 GN=rpsD PE=3 SV=1 - [D8E035_PREBR]	241.289	34.16	6	6
D8DZ96	Peptidase, M16 family OS=Prevotella bryantii B14 GN=PBR_1208 PE=3 SV=1 - [D8DZ96_PREBR]	239.406	9.24	9	9
A0A1H8YRF9	23S rRNA pseudouridine2605 synthase OS=Prevotella bryantii B14 GN=SAMN05444375_10125 PE=4 SV=1 - [A0A1H8YRF9_PREBR]	237.902	17.38	7	7
D8DVS1	Hydrophobic/amphiphilic exporter-1, HAE1 family OS=Prevotella bryantii B14 GN=mexF PE=3 SV=1 - [D8DVS1_PREBR]	232.13	4.94	5	5
A0A1H9JYE1	Large subunit ribosomal protein L7/L12 OS=Prevotella bryantii B14 GN=SAMN05444375_11734 PE=4 SV=1 - [A0A1H9JYE1_PREBR]	226.037	44.35	5	5
D8DZ11	Putative tetratricopeptide repeat domain protein OS=Prevotella bryantii B14 GN=PBR_1916 PE=4 SV=1 - [D8DZ11_PREBR]	223.455	12.41	4	4
D8DUP3	Conserved domain protein OS=Prevotella bryantii B14 GN=PBR_1366 PE=4 SV=1 - [D8DUP3_PREBR]	223.114	40	5	5
D8DXK0	Putative membrane protein OS=Prevotella bryantii B14 GN=PBR_0033 PE=4 SV=1 - [D8DXK0_PREBR]	220.416	12.47	5	5
A0A1H9A5F0	Ribonucrease Y OS=Prevotella bryantii B14 GN=SAMN05444375_102166 PE=4 SV=1 - [A0A1H9A5F0_PREBR]	218.705	21.18	12	12
D8DZJ0	Large-conductance mechanosensitive channel OS=Prevotella bryantii B14 GN=mscL PE=3 SV=1 - [D8DZJ0_PREBR]	218.04	26.06	3	3
A0A1H9JY91	Large subunit ribosomal protein L1 OS=Prevotella bryantii B14 GN=SAMN05444375_11732 PE=4 SV=1 - [A0A1H9JY91_PREBR]	216.116	24.78	6	6
A0A1H8YVS2	Membrane-bound lytic murein transglycosylase D OS=Prevotella bryantii B14 GN=SAMN05444375_101147 PE=4 SV=1 - [A0A1H8YVS2_PREBR]	214.794	20.59	7	7
D8DVQ2	Hexuronate transporter OS=Prevotella bryantii B14 GN=PBR_1660 PE=4 SV=1 - [D8DVQ2_PREBR]	212.941	13.42	7	7
D8DYP3	50S ribosomal protein L9 OS=Prevotella bryantii B14 GN=rplI PE=3 SV=1 - [D8DYP3_PREBR]	210.997	34.36	6	6
D8DUP2	Putative lipoprotein OS=Prevotella bryantii B14 GN=PBR_1365 PE=4 SV=1 - [D8DUP2_PREBR]	205.03	27.78	4	4
D8DYJ4	50S ribosomal protein L21 OS=Prevotella bryantii B14 GN=rplU PE=3 SV=1 - [D8DYJ4_PREBR]	199.907	43.81	5	6
D8E049	50S ribosomal protein L5 OS=Prevotella bryantii B14 GN=rplE PE=3 SV=1 - [D8E049_PREBR]	199.225	31.52	6	6
A0A1H9B1J6	Small subunit ribosomal protein S2 OS=Prevotella bryantii B14 GN=SAMN05444375_10356 PE=4 SV=1 - [A0A1H9B1J6_PREBR]	199.217	22.39	5	5
D8E058	50S ribosomal protein L2 OS=Prevotella bryantii B14 GN=rplB PE=3 SV=1 - [D8E058_PREBR]	196.963	28.47	10	10
A0A1H9I9T6	Uncharacterized conserved protein YbjQ, UPF0145 family OS=Prevotella bryantii B14 GN=SAMN05444375_11323 PE=4 SV=1 - [A0A1H9I9T6_PREBR]	196.655	57.27	6	6
D8DW52	30S ribosomal protein S16 OS=Prevotella bryantii B14 GN=rpsP PE=3 SV=1 - [D8DW52_PREBR]	190.338	30.34	5	5
D8DVH4	Glycosyltransferase involved in cell wall bisynthesis OS=Prevotella bryantii B14 GN=PBR_2452 PE=4 SV=1 - [D8DVH4_PREBR]	185.24	15.5	5	5
D8DU36	Hdig domain protein OS=Prevotella bryantii B14 GN=PBR_2301 PE=4 SV=1 - [D8DU36_PREBR]	184.155	8.42	5	6
D8DYU7	ABC-type amino acid transport/signal transduction system OS=Prevotella bryantii B14 GN=PBR_2592 PE=3 SV=1 - [D8DYU7_PREBR]	183.15	9.68	4	4
D8E051	50S ribosomal protein L14 OS=Prevotella bryantii B14 GN=rplN PE=3 SV=1 - [D8E051_PREBR]	182.407	37.19	4	5
A0A1H9L390	Uncharacterized protein OS=Prevotella bryantii B14 GN=SAMN05444375_12216 PE=4 SV=1 - [A0A1H9L390_PREBR]	179.186	21.63	9	9
D8DTH2	Zinc metalloprotease OS=Prevotella bryantii B14 GN=PBR_1456 PE=3 SV=1 - [D8DTH2_PREBR]	178.167	10.37	6	6
D8DYZ5	HlyD family secretion protein OS=Prevotella bryantii B14 GN=PBR_0523 PE=3 SV=1 - [D8DYZ5_PREBR]	177.355	11.17	4	4
D8DTP5	Rubredoxin/rubrerythrin OS=Prevotella bryantii B14 GN=PBR_1296 PE=4 SV=1 - [D8DTP5_PREBR]	173.792	23.78	4	4
D8DW45	ATP-dependent 6-phosphofructokinase OS=Prevotella bryantii B14 GN=pfkA PE=3 SV=1 - [D8DW45_PREBR]	172.026	14.77	4	4
A0A1H9KKN6	Putative colanic acid biosysnthesis UDP-glucose lipid carrier transferase OS=Prevotella bryantii B14 GN=SAMN05444375_11955 PE=4 SV=1 - [A0A1H9KKN6_PREBR]	170.916	13.87	8	8
D8DVY0	L-fucose isomerase OS=Prevotella bryantii B14 GN=PBR_1417 PE=4 SV=1 - [D8DVY0_PREBR]	166.377	9.28	4	4
D8E034	DNA-directed RNA polymerase subunit alpha OS=Prevotella bryantii B14 GN=rpoA PE=3 SV=1 - [D8E034_PREBR]	165.73	19.39	6	6
D8DZJ1	Glyceraldehyde-3-phosphate dehydrogenase OS=Prevotella bryantii B14 GN=gap PE=3 SV=1 - [D8DZJ1_PREBR]	164.787	15.2	4	4
D8E012	MotA/TolQ/ExbB proton channel family protein OS=Prevotella bryantii B14 GN=PBR_1102 PE=3 SV=1 - [D8E012_PREBR]	161.181	20.14	7	7
D8DXX0	50S ribosomal protein L28 OS=Prevotella bryantii B14 GN=rpmB PE=3 SV=1 - [D8DXX0_PREBR]	161.109	42.53	5	5
D8DSV8	Pyridoxal 5'-phosphate synthase subunit PdxS OS=Prevotella bryantii B14 GN=pdxS PE=3 SV=1 - [D8DSV8_PREBR]	160.66	20	5	5
D8DYJ2	Serine--tRNA ligase OS=Prevotella bryantii B14 GN=serS PE=4 SV=1 - [D8DYJ2_PREBR]	160.63	12.09	5	5
A0A1H9EVQ9	Aldose 1-epimerase OS=Prevotella bryantii B14 GN=SAMN05444375_107128 PE=4 SV=1 - [A0A1H9EVQ9_PREBR]	160.352	20.31	8	8
D8DZT4	Peptidyl-prolyl cis-trans isomerase OS=Prevotella bryantii B14 GN=PBR_0549 PE=3 SV=1 - [D8DZT4_PREBR]	156.127	22.26	6	6
D8DW08	Uncharacterized protein OS=Prevotella bryantii B14 GN=PBR_1729 PE=4 SV=1 - [D8DW08_PREBR]	153.176	23.86	5	5
D8DYP2	30S ribosomal protein S18 OS=Prevotella bryantii B14 GN=rpsR PE=3 SV=1 - [D8DYP2_PREBR]	152.674	45.56	4	4
D8E047	30S ribosomal protein S8 OS=Prevotella bryantii B14 GN=rpsH PE=3 SV=1 - [D8E047_PREBR]	151.099	33.59	5	5
D8DT01	Tetratricopeptide repeat domain protein OS=Prevotella bryantii B14 GN=PBR_0495 PE=4 SV=1 - [D8DT01_PREBR]	146.88	6.6	3	3
D8DTJ5	HSP20 family protein OS=Prevotella bryantii B14 GN=hsp20 PE=3 SV=1 - [D8DTJ5_PREBR]	146.561	24.83	4	4
D8DW40	ATP synthase subunit c OS=Prevotella bryantii B14 GN=atpE PE=3 SV=1 - [D8DW40_PREBR]	145.929	38.27	2	2
D8DVH8	Putative glycosyltransferase OS=Prevotella bryantii B14 GN=PBR_2456 PE=4 SV=1 - [D8DVH8_PREBR]	139.122	19.19	5	5
D8DWD3	Major outer membrane protein OmpA OS=Prevotella bryantii B14 GN=PBR_1963 PE=4 SV=1 - [D8DWD3_PREBR]	137.256	10.19	4	4
D8E032	Fructose-1,6-bisphosphate aldolase, class II OS=Prevotella bryantii B14 GN=fba PE=3 SV=1 - [D8E032_PREBR]	132.787	5.93	2	2
D8DXY9	Putative glycosyl hydrolase, family 13 OS=Prevotella bryantii B14 GN=PBR_0338 PE=3 SV=1 - [D8DXY9_PREBR]	132.705	3.77	3	3
A0A1H9EJX9	Uncharacterized protein OS=Prevotella bryantii B14 GN=SAMN05444375_10749 PE=4 SV=1 - [A0A1H9EJX9_PREBR]	130.562	26.4	6	6
D8E044	30S ribosomal protein S5 OS=Prevotella bryantii B14 GN=rpsE PE=3 SV=1 - [D8E044_PREBR]	127.909	26.19	4	4
D8E009	Lipopolysaccharide export system permease protein OS=Prevotella bryantii B14 GN=PBR_1099 PE=4 SV=1 - [D8E009_PREBR]	126.184	6.02	3	3
A0A1H9J4B5	Ribose-phosphate pyrophosphokinase OS=Prevotella bryantii B14 GN=SAMN05444375_1156 PE=4 SV=1 - [A0A1H9J4B5_PREBR]	126.11	16.29	4	4
D8DUF2	Peptidase, M16 family OS=Prevotella bryantii B14 GN=PBR_0432 PE=3 SV=1 - [D8DUF2_PREBR]	125.27	4.57	5	5
D8DXI5	Putative lipoprotein OS=Prevotella bryantii B14 GN=PBR_0017 PE=4 SV=1 - [D8DXI5_PREBR]	123.095	7.4	2	2
A0A1H9JZ01	Elongation factor G OS=Prevotella bryantii B14 GN=SAMN05444375_11740 PE=4 SV=1 - [A0A1H9JZ01_PREBR]	122.983	3.13	3	3
D8DY01	Chemotaxis protein MotB OS=Prevotella bryantii B14 GN=PBR_0350 PE=4 SV=1 - [D8DY01_PREBR]	122.682	14.34	4	4
D8DUQ8	YbbR-like protein OS=Prevotella bryantii B14 GN=PBR_1809 PE=4 SV=1 - [D8DUQ8_PREBR]	122.491	6.77	2	2
D8E042	50S ribosomal protein L15 OS=Prevotella bryantii B14 GN=rplO PE=3 SV=1 - [D8E042_PREBR]	120.943	22.97	3	3
D8DWN8	NADH-quinone oxidoreductase subunit H OS=Prevotella bryantii B14 GN=nuoH PE=3 SV=1 - [D8DWN8_PREBR]	118.107	7.69	4	4
D8DU68	Ser/Thr protein phosphatase family protein OS=Prevotella bryantii B14 GN=PBR_2341 PE=4 SV=1 - [D8DU68_PREBR]	115.68	15.69	5	5
D8DVR1	30S ribosomal protein S15 OS=Prevotella bryantii B14 GN=rpsO PE=3 SV=1 - [D8DVR1_PREBR]	115.35	32.58	4	4
D8DU72	Diadenylate cyclase OS=Prevotella bryantii B14 GN=dacA PE=3 SV=1 - [D8DU72_PREBR]	114.378	16.86	4	5
D8E015	Protein TonB OS=Prevotella bryantii B14 GN=PBR_1105 PE=3 SV=1 - [D8E015_PREBR]	111.993	7.37	2	2
D8E057	30S ribosomal protein S19 OS=Prevotella bryantii B14 GN=rpsS PE=3 SV=1 - [D8E057_PREBR]	111.336	33.71	4	4
D8DVN8	Mce family protein OS=Prevotella bryantii B14 GN=PBR_1646 PE=4 SV=1 - [D8DVN8_PREBR]	110.913	8	2	2
D8DYR0	MFS transporter, FHS family, L-fucose permease OS=Prevotella bryantii B14 GN=gluP PE=4 SV=1 - [D8DYR0_PREBR]	110.412	4.76	2	2
D8DTG3	Heptose-I-phosphate ethanolaminephosphotransferase OS=Prevotella bryantii B14 GN=PBR_1447 PE=4 SV=1 - [D8DTG3_PREBR]	104.782	8.8	5	5
D8DWN7	NADH-quinone oxidoreductase subunit I OS=Prevotella bryantii B14 GN=nuoI PE=4 SV=1 - [D8DWN7_PREBR]	104.26	16.58	3	3
D8DXK1	Membrane protein involved in the export of O-antigen and teichoic acid OS=Prevotella bryantii B14 GN=PBR_0034 PE=4 SV=1 - [D8DXK1_PREBR]	102.385	7.29	3	3
D8E050	50S ribosomal protein L24 OS=Prevotella bryantii B14 GN=rplX PE=3 SV=1 - [D8E050_PREBR]	100.92	24.76	2	2
D8DXY7	Alpha-glucosidase OS=Prevotella bryantii B14 GN=susB PE=4 SV=1 - [D8DXY7_PREBR]	99.5089	6.2	3	4
A0A1H9EPM2	Uncharacterized protein OS=Prevotella bryantii B14 GN=SAMN05444375_10784 PE=4 SV=1 - [A0A1H9EPM2_PREBR]	97.56	38.96	2	2
D8E036	30S ribosomal protein S11 OS=Prevotella bryantii B14 GN=rpsK PE=3 SV=1 - [D8E036_PREBR]	94.4785	18.6	3	3
D8DZR1	Imelysin OS=Prevotella bryantii B14 GN=PBR_0668 PE=4 SV=1 - [D8DZR1_PREBR]	92.7619	6.45	3	3
D8DUQ7	Preprotein translocase, YajC subunit OS=Prevotella bryantii B14 GN=yajC PE=4 SV=1 - [D8DUQ7_PREBR]	91.8384	24.76	3	3
D8DXQ1	3-oxoacyl-[acyl-carrier-protein] synthase 2 OS=Prevotella bryantii B14 GN=fabF PE=3 SV=1 - [D8DXQ1_PREBR]	90.5589	5.48	2	2
D8DZU2	Putative sulfatase OS=Prevotella bryantii B14 GN=PBR_0557 PE=4 SV=1 - [D8DZU2_PREBR]	90.3744	4.27	2	2
D8DZF9	Phenylalanine--tRNA ligase alpha subunit OS=Prevotella bryantii B14 GN=pheS PE=3 SV=1 - [D8DZF9_PREBR]	89.5648	10.69	5	5
D8DW41	ATP synthase subunit a OS=Prevotella bryantii B14 GN=atpB PE=3 SV=1 - [D8DW41_PREBR]	86.55	8.03	3	3
D8DXY5	Maltose/moltooligosaccharide transporter OS=Prevotella bryantii B14 GN=PBR_0334 PE=4 SV=1 - [D8DXY5_PREBR]	85.49	4.16	2	2
D8DZE6	Ketol-acid reductoisomerase OS=Prevotella bryantii B14 GN=ilvC PE=3 SV=1 - [D8DZE6_PREBR]	85.2303	6.07	2	2
D8DYP6	Ribonuclease G OS=Prevotella bryantii B14 GN=PBR_2541 PE=4 SV=1 - [D8DYP6_PREBR]	84.4889	4.02	2	2
D8DZG5	NAD dependent epimerase/reductase-related protein (Fragment) OS=Prevotella bryantii B14 GN=PBR_1243 PE=4 SV=1 - [D8DZG5_PREBR]	84.01	5.5	2	2
A0A1H9CDS9	Uncharacterized protein OS=Prevotella bryantii B14 GN=SAMN05444375_104164 PE=4 SV=1 - [A0A1H9CDS9_PREBR]	81.497	14.96	4	4
D8DYF6	Chaperone protein DnaK OS=Prevotella bryantii B14 GN=dnaK PE=2 SV=1 - [D8DYF6_PREBR]	81.3851	3	2	2
D8DT14	Putative potassium uptake protein TrkA OS=Prevotella bryantii B14 GN=PBR_0508 PE=3 SV=1 - [D8DT14_PREBR]	80.0203	4.09	2	2
D8DWZ2	CTP synthase OS=Prevotella bryantii B14 GN=pyrG PE=3 SV=1 - [D8DWZ2_PREBR]	79.5733	7.3	3	3
D8DXI9	Biosynthetic arginine decarboxylase OS=Prevotella bryantii B14 GN=speA PE=3 SV=1 - [D8DXI9_PREBR]	79.5633	4.44	3	3
D8DXQ0	Acyl carrier protein OS=Prevotella bryantii B14 GN=acpP PE=3 SV=1 - [D8DXQ0_PREBR]	79.4189	32.05	2	2
D8DYW6	Uncharacterized protein OS=Prevotella bryantii B14 GN=PBR_2611 PE=4 SV=1 - [D8DYW6_PREBR]	79.4152	32.97	3	3
D8DYL3	4Fe-4S binding domain-containing protein OS=Prevotella bryantii B14 GN=PBR_2271 PE=4 SV=1 - [D8DYL3_PREBR]	79.1949	5.95	2	2
D8E033	50S ribosomal protein L17 OS=Prevotella bryantii B14 GN=rplQ PE=3 SV=1 - [D8E033_PREBR]	78.67	28.48	6	6
D8E0N0	Anion transporter OS=Prevotella bryantii B14 GN=PBR_0855 PE=4 SV=1 - [D8E0N0_PREBR]	78.2165	5.13	3	3
D8DWP0	NADH-quinone oxidoreductase subunit B OS=Prevotella bryantii B14 GN=nuoB PE=3 SV=1 - [D8DWP0_PREBR]	78.1368	8.66	3	3
D8DY79	Putative potassium uptake protein TrkA OS=Prevotella bryantii B14 GN=PBR_2119 PE=3 SV=1 - [D8DY79_PREBR]	77.8017	4.27	2	2
D8DYF2	Uncharacterized protein OS=Prevotella bryantii B14 GN=PBR_0692 PE=4 SV=1 - [D8DYF2_PREBR]	77.6586	2.69	2	4
D8DSU3	Putative transport-related membrane protein OS=Prevotella bryantii B14 GN=PBR_1062 PE=4 SV=1 - [D8DSU3_PREBR]	76.94	5.13	2	2
A0A1H9K0Y6	Small subunit ribosomal protein S17 OS=Prevotella bryantii B14 GN=SAMN05444375_11751 PE=4 SV=1 - [A0A1H9K0Y6_PREBR]	76.5653	28.24	3	3
D8DXJ6	Ca2+-transporting ATPase OS=Prevotella bryantii B14 GN=PBR_0028 PE=4 SV=1 - [D8DXJ6_PREBR]	75.16	2.34	2	2
D8DWR0	2-dehydro-3-deoxygluconokinase OS=Prevotella bryantii B14 GN=PBR_1316 PE=4 SV=1 - [D8DWR0_PREBR]	74.37	8.24	2	2
D8DXJ3	CAAX amino protease family protein OS=Prevotella bryantii B14 GN=PBR_0025 PE=4 SV=1 - [D8DXJ3_PREBR]	72.3932	10.83	3	3
D8DW44	ATP synthase subunit beta OS=Prevotella bryantii B14 GN=atpD PE=3 SV=1 - [D8DW44_PREBR]	72.3453	4.33	2	2
D8DWF7	Glycosyltransferase, family 2 OS=Prevotella bryantii B14 GN=PBR_1989 PE=4 SV=1 - [D8DWF7_PREBR]	70.63	4.6	2	2
D8DYB2	Uncharacterized protein OS=Prevotella bryantii B14 GN=PBR_0165 PE=4 SV=1 - [D8DYB2_PREBR]	69.5118	14.23	3	4
A0A1H8YZZ3	Uncharacterized protein OS=Prevotella bryantii B14 GN=SAMN05444375_101208 PE=4 SV=1 - [A0A1H8YZZ3_PREBR]	69.37	8.81	2	2
D8DVR9	Acyl-(Acyl-carrier-protein)-UDP-N-acetylglucosamine O-acyltransferase OS=Prevotella bryantii B14 GN=lpxA PE=4 SV=1 - [D8DVR9_PREBR]	69.11	13.08	4	4
D8DWZ5	Di-tripeptide ABC transporter OS=Prevotella bryantii B14 GN=PBR_2223 PE=3 SV=1 - [D8DWZ5_PREBR]	68.47	4.27	2	2
D8DWC0	Na(+)-translocating NADH-quinone reductase subunit B OS=Prevotella bryantii B14 GN=nqrB PE=3 SV=1 - [D8DWC0_PREBR]	66.4531	11.17	3	3
D8DT66	Uncharacterized protein OS=Prevotella bryantii B14 GN=PBR_0747 PE=4 SV=1 - [D8DT66_PREBR]	63.32	2.92	2	2
A0A1H9B8K5	Predicted exporter OS=Prevotella bryantii B14 GN=SAMN05444375_103102 PE=4 SV=1 - [A0A1H9B8K5_PREBR]	59.86	2.53	2	2
D8DT98	Serine O-acetyltransferase OS=Prevotella bryantii B14 GN=PBR_2851 PE=4 SV=1 - [D8DT98_PREBR]	58.2649	5.11	2	2
D8DVH2	Glycosyltransferase OS=Prevotella bryantii B14 GN=PBR_2450 PE=4 SV=1 - [D8DVH2_PREBR]	57.0789	4.08	2	2
D8DVL5	Lrp/AsnC family transcriptional regulator, regulator for asnA, asnC and gidA OS=Prevotella bryantii B14 GN=asnC PE=4 SV=1 - [D8DVL5_PREBR]	50.9563	14.92	3	3
D8DY78	Phosphoglycerate kinase OS=Prevotella bryantii B14 GN=pgk PE=3 SV=1 - [D8DY78_PREBR]	48.8853	6.24	3	3
D8DTW5	Histidine kinase OS=Prevotella bryantii B14 GN=PBR_1550 PE=4 SV=1 - [D8DTW5_PREBR]	48.3335	5.61	2	3
D8DYA5	Type I restriction enzyme M protein OS=Prevotella bryantii B14 GN=PBR_0108 PE=4 SV=1 - [D8DYA5_PREBR]	47.5189	3.7	2	2
D8DVH7	Capsular polysaccharide synthesis protein OS=Prevotella bryantii B14 GN=PBR_2455 PE=4 SV=1 - [D8DVH7_PREBR]	46.5479	5.28	2	2
D8DY04	Alpha-galactosidase OS=Prevotella bryantii B14 GN=PBR_0353 PE=4 SV=1 - [D8DY04_PREBR]	45.43	3.84	2	2
D8DYU8	Glutamine ABC transporter, ATP-binding protein GlnQ OS=Prevotella bryantii B14 GN=PBR_2593 PE=4 SV=1 - [D8DYU8_PREBR]	45.32	9.68	2	2
D8DWI9	Uncharacterized protein OS=Prevotella bryantii B14 GN=PBR_2022 PE=4 SV=1 - [D8DWI9_PREBR]	43.5711	5.08	2	3
D8DWB8	Na(+)-translocating NADH-quinone reductase subunit D OS=Prevotella bryantii B14 GN=nqrD PE=3 SV=1 - [D8DWB8_PREBR]	41.62	4.78	2	2
A0A1H9D129	Monofunctional biosynthetic peptidoglycan transglycosylase OS=Prevotella bryantii B14 GN=SAMN05444375_10549 PE=4 SV=1 - [A0A1H9D129_PREBR]	41.23	11.11	2	2
D8DU26	Ribosomal subunit interface protein OS=Prevotella bryantii B14 GN=raiA PE=4 SV=1 - [D8DU26_PREBR]	39.8237	23.23	2	3
D8DY97	ATP synthase subunit alpha OS=Prevotella bryantii B14 GN=atpA_1 PE=3 SV=1 - [D8DY97_PREBR]	35.37	3.1	2	2
D8DXK4	ATP-dependent RNA helicase DeaD OS=Prevotella bryantii B14 GN=PBR_0037 PE=3 SV=1 - [D8DXK4_PREBR]	33.698	2.57	1	2
D8DT03	Calcineurin-like phosphoesterase OS=Prevotella bryantii B14 GN=PBR_0497 PE=4 SV=1 - [D8DT03_PREBR]	32.39	3.22	2	2
D8DTC4	Glycosyltransferase involved in cell wall bisynthesis OS=Prevotella bryantii B14 GN=PBR_2877 PE=4 SV=1 - [D8DTC4_PREBR]	30.5092	5.94	3	3
D8DXV4	Electron transport complex protein RnfG OS=Prevotella bryantii B14 GN=PBR_0139 PE=4 SV=1 - [D8DXV4_PREBR]	25.9779	11.58	2	2
